# Supplementary material for: Transcriptome analysis of the fungal pathogen Fusarium oxysporum f. sp. medicaginis during colonisation of resistant and susceptible Medicago truncatula hosts identifies differential pathogenicity profiles and novel candidate effectors
Source: BMC Genomics. 2016 Nov 3;17:860. doi: 10.1186/s12864-016-3192-2 (PMC5094085; doi:10.1186/s12864-016-3192-2)
Supplement: Additional file 2: — Fom genes up or down-regulated in DZA315 plants versus in vitro. (XLSX 464 kb) [file 12864_2016_3192_MOESM2_ESM.xlsx]

## Sheet: up 2pi DZA vs IV
Fom genes upregulated in DZA315 2 dpi vs IV
FDR <0.05 (5.0E-02), >log2fold, ≥ 25% coverage in all DZA315 2 dpi (root) replicates
Ranked by DZA315 2 dpi fold change over IV																	Vegetative (IV)						2 dpi DZA315						2 dpi A17						7 dpi DZA315						7 dpi A17						DAZ315 (susceptible)
					Previously determined and published in Williams et al. (2016) [5]												rep1		rep2		rep3		rep1		rep2		rep3		rep1		rep2		rep3		rep1		rep2		rep3		rep1		rep2		rep3		Vegetative (IV) vs DZA315 2 dpi
Gene ID	Scaffold prediction	SSP	EffectorP Prediction	EffectorP Probability	Scaffold	start	end	strand	protein length	Signalp prediction	CAZy Families	pfam domains	GOs	Enzyme Codes	Sequence description	protein orthology 150605	number of reads overlapping gene	proportion of RNAseq gene coverage	number of reads overlapping gene	proportion of RNAseq gene coverage	number of reads overlapping gene	proportion of RNAseq gene coverage	number of reads overlapping gene	proportion of RNAseq gene coverage	number of reads overlapping gene	proportion of RNAseq gene coverage	number of reads overlapping gene	proportion of RNAseq gene coverage	number of reads overlapping gene	proportion of RNAseq gene coverage	number of reads overlapping gene	proportion of RNAseq gene coverage	number of reads overlapping gene	proportion of RNAseq gene coverage	number of reads overlapping gene	proportion of RNAseq gene coverage	number of reads overlapping gene	proportion of RNAseq gene coverage	number of reads overlapping gene	proportion of RNAseq gene coverage	number of reads overlapping gene	proportion of RNAseq gene coverage	number of reads overlapping gene	proportion of RNAseq gene coverage	number of reads overlapping gene	proportion of RNAseq gene coverage	log2 fold change	Pvalue	FDR
Fom5190a_SIX13	dispensable	SSP	Non-effector	0.996	Scaffold_306	477	755	+	292	Y					secreted in xylem		0	0	0	0	0	0	91	0.982079	41	0.935484	67	1	15	0.65233	29	0.885305	94	0.97491	345	1	356	1	1349	1	622	1	213	1	26	0.985663	18.5531	1.74e-44	3.81e-41
Fom5190a_16257	dispensable	SSP	Effector	1	Scaffold_364	274	597	+	91	Y			-		---NA---	Fom unique gene, no orthologs or paralogs	0	0	0	0	0	0	44	1	20	1	25	1	43	1	6	0.981482	27	1	377	1	395	1	219	1	105	1	64	1	36	1	17.383	1.38e-37	1.79e-34
Fom5190a_16301	dispensable	SSP	Effector	0.997	Scaffold_461	187	618	-	144	Y		LysM	P:GO:0016998		ecp7		0	0	2	0.381944	0	0	181	1	68	1	129	1	99	1	36	0.946759	125	1	1673	1	2127	1	1922	1	771	1	368	1	213	1	17.289	1.15e-46	2.93e-43
Fom5190a_11205	core		Effector	0.982	Scaffold_15	867884	868405	-	135	N		SnoaL_2	-		ketosteroid isomerase		0	0	0	0	0	0	100	1	27	1	40	0.823755	38	1	55	1	71	1	4	0.32567	10	0.898467	6	0.846743	5	0.773946	2	0.0478927	0	0	17.0349	3.06e-37	3.33e-34
Fom5190a_15857	core		Non-effector	1	Scaffold_131	17649	18938	+	412	N	AA7	FAD_binding_4	F:GO:0050660; F:GO:0008762; P:GO:0055114; P:GO:0006040	(1.1) Acting on the CH-OH group of donors	fad-binding protein	Fom unique gene, no orthologs or paralogs	0	0	0	0	0	0	31	0.872093	17	0.433333	16	0.417054	14	0.472093	11	0.244186	45	0.889147	39	0.727907	19	0.729457	66	0.913178	19	0.612403	11	0.479845	0	0	16.9649	2.82e-35	2.43e-32
Fom5190a_16037	core		Non-effector	1	Scaffold_179	5235	7099	+	587	N		MFS_1|TRI12	P:GO:0055085; C:GO:0016020; F:GO:0005215	-	siderophore iron transporter		0	0	0	0	0	0	21	0.464343	10	0.326541	8	0.316354	8	0.277212	2	0.107239	16	0.499732	2	0.0863271	6	0.193566	1	0.0536193	2	0.0632708	2	0.089008	0	0	16.1867	7.22e-28	3.01e-25
Fom5190a_11208	core		Non-effector	1	Scaffold_15	873651	875654	+	600	N		Abhydrolase_6|Peptidase_S15|PepX_C	F:GO:0008239; F:GO:0004177; P:GO:0006508	(3.4) Acting on peptide bonds (peptide hydrolases)	x-pro dipeptidyl-peptidase c-terminal non-catalytic domain-containing protein		0	0	0	0	0	0	66	0.941617	11	0.464072	45	0.83982	30	0.527445	34	0.736028	31	0.73503	4	0.1502	4	0.163174	2	0.0913174	2	0.0998004	2	0.0369261	2	0.0728543	16.0806	3.87e-31	2.27e-28
Fom5190a_16046	dispensable		Non-effector	0.99	Scaffold_182	7940	9024	+	318	N	GH10	3Beta_HSD|NAD_binding_10|NmrA|TrkA_N	P:GO:0051172; F:GO:0000166	-	nmral1 protein		0	0	0	0	0	0	9	0.454378	8	0.396313	15	0.735484	8	0.458064	9	0.506912	22	0.705069	10	0.675576	18	0.798157	33	0.905069	0	0	1	0.0921659	2	0.104148	15.9731	5.01e-25	1.49e-22
Fom5190a_16235	dispensable	SSP	Effector	0.508	Scaffold_322	1203	2046	-	264	Y			-		hypothetical protein FOXB_16439 [Fusarium oxysporum Fo5176]		10	0.611374	18	0.92891	7	0.619668	524	1	277	1	238	1	342	1	128	1	443	1	3201	1	4310	1	4988	1	2859	1	1649	1	435	1	15.2375	2.31e-58	2.31e-54
Fom5190a_11206	core		Non-effector	1	Scaffold_15	869014	870530	+	414	N		FAD_binding_2|FAD_binding_3	F:GO:0016491; P:GO:0055114	-	3-hydroxybenzoate 6-hydroxylase 1		0	0	0	0	0	0	18	0.618326	4	0.251813	8	0.307844	2	0.0810811	19	0.674357	17	0.597231	0	0	0	0	0	0	0	0	0	0	0	0	14.2682	1.38e-26	4.85e-24
Fom5190a_13565	dispensable		Non-effector	0.611	Scaffold_24	364230	364703	+	158	N			-		-like polyketide cyclase		0	0	0	0	0	0	2	0.28481	4	0.609705	3	0.329114	0	0	0	0	0	0	0	0	0	0	7	0.827004	0	0	0	0	0	0	14.1372	7.28e-08	2.07e-06
Fom5190a_15269	dispensable		Non-effector	0.962	Scaffold_65	10908	11875	+	288	N		SnoaL_2	-		hypothetical protein FOC1_g10001456 [Fusarium oxysporum f. sp. cubense race 1]		4	0.191116	0	0	7	0.321281	53	0.980372	17	0.628099	50	0.994835	38	0.807851	21	0.758265	65	1	33	0.877066	35	0.792355	103	1	19	0.409091	2	0.167355	2	0.0867769	13.8651	6.56e-35	5.39e-32
Fom5190a_15517	dispensable		Non-effector	1	Scaffold_86	19352	21167	-	567	N		Abhydrolase_6|Peptidase_S15|PepX_C	F:GO:0008239; F:GO:0004177; P:GO:0006508	(3.4) Acting on peptide bonds (peptide hydrolases)	acyl esterase		10	0.378304	25	0.515969	19	0.518172	212	1	102	0.988436	148	0.998348	50	0.85848	26	0.673458	207	1	142	1	289	1	375	1	223	1	213	1	33	0.5413	13.5583	4.58e-53	1.83e-49
Fom5190a_16729	core		Non-effector	0.978	Scaffold_1945	98	261	+	54	N			C:GO:0016020; C:GO:0005618; P:GO:0006508; F:GO:0004252	(3.4) Acting on peptide bonds (peptide hydrolases)	probable subtilisin-like serine protease	paralog in Fom, no otholog in other species	1	0.103659	0	0	0	0	4	0.945122	2	0.512195	8	0.847561	7	0.841463	1	0.609756	19	1	211	1	259	1	245	1	89	1	84	1	21	1	13.541	4.86e-10	2.28e-08
Fom5190a_16326	dispensable	SSP	Effector	1	Scaffold_531	318	805	+	111	Y			-		hypothetical protein FOXB_13263 [Fusarium oxysporum Fo5176]		23	1	3	0.266394	17	0.807377	178	1	42	0.872951	149	1	54	0.993852	18	0.717213	143	1	2442	1	2456	1	3936	1	1452	1	772	1	258	1	13.52	1.15e-38	1.64e-35
Fom5190a_SIX1	dispensable	SSP	Non-effector	0.575	Scaffold_696	1	645	-	279	Y					secreted in xylem		62	0.981395	79	0.976744	112	0.990698	879	0.99845	558	0.995349	559	1	510	1	248	0.99845	985	1	8005	1	9091	1	13287	1	5872	1	3292	1	846	0.995349	13.4973	2.66e-67	4.49e-63
Fom5190a_SIX8	dispensable	SSP	Effector	0.994	Scaffold_420	207	793	-	141	Y					secreted in xylem		34	1	58	0.882453	42	0.896082	406	1	193	1	229	1	324	1	114	1	316	1	9480	1	10190	1	7387	1	4450	1	2396	1	1530	1	13.0958	2.74e-58	2.31e-54
Fom5190a_15519	dispensable		Non-effector	1	Scaffold_86	25429	27898	-	659	N		FAD_binding_3|FAD_binding_3|Phe_hydrox_dim	F:GO:0016491; P:GO:0055114	-	fad monooxygenase		7	0.239676	2	0.0631579	5	0.152227	35	0.725506	25	0.659109	12	0.269231	11	0.351417	8	0.248583	46	0.84413	6	0.113765	17	0.452632	51	0.826316	11	0.278947	21	0.478542	4	0.121457	12.8808	5.59e-34	4.08e-31
Fom5190a_16154	dispensable		Non-effector	1	Scaffold_238	2870	5064	-	610	Y	AA3	GMC_oxred_C|GMC_oxred_N|NAD_binding_8|Thi4	F:GO:0050660; F:GO:0008812; P:GO:0055114; P:GO:0006066; P:GO:0006544; P:GO:0006563; P:GO:0006566	(1.1) Acting on the CH-OH group of donors	alcohol dehydrogenase		46	0.710251	45	0.764009	44	0.813212	160	1	125	0.952164	116	1	105	0.903872	57	0.74943	160	1	1379	1	1688	1	2186	1	920	1	578	1	108	1	12.117	2.2e-55	1.14e-51
Fom5190a_11210	core		Non-effector	0.543	Scaffold_15	878742	879216	+	110	N		Dabb	F:GO:0003674; C:GO:0005575		stress responsive a b barrel domain-containing protein		13	0.966316	17	0.825263	7	0.932632	74	1	15	1	21	1	26	1	13	1	20	1	2	0.336842	2	0.191579	2	0.290526	5	0.383158	2	0.378947	2	0.541053	11.9868	1.28e-30	6.94e-28
Fom5190a_16208	core		Non-effector	0.804	Scaffold_286	3208	3764	+	185	N		Peptidase_S8	C:GO:0016020; C:GO:0005618; P:GO:0006508; F:GO:0004252	(3.4) Acting on peptide bonds (peptide hydrolases)	minor extracellular protease vpr	Fom unique gene, no orthologs or paralogs	6	0.229802	15	0.414722	5	0.378815	22	0.709156	11	0.687612	20	0.978456	14	0.782765	2	0.359066	21	0.956912	571	1	696	1	586	1	207	1	118	1	49	1	11.5284	8.53e-33	5.64e-30
Fom5190a_12303	core	SSP	Effector	1	Scaffold_18	386975	387589	+	169	Y			-		uncharacterized protein ffuj_12836		0	0	4	0.479675	2	0.403252	23	0.998374	13	0.780488	15	0.525203	14	0.996748	10	0.663415	26	0.965854	1537	1	1296	1	1030	1	327	1	180	1	154	1	11.1085	5.39e-33	3.76e-30
Fom5190a_16263	dispensable		Non-effector	1	Scaffold_376	453	1159	+	235	N			-		---NA---	Fom unique gene, no orthologs or paralogs	83	0.925035	72	0.92645	80	1	161	0.954738	96	0.925035	94	0.957567	120	0.944837	40	0.929279	128	0.929279	1860	0.951909	2414	0.968883	1946	0.951909	852	0.954738	411	0.944837	174	0.944837	11.0752	1.85e-52	5.96e-49
Fom5190a_15852	core		Non-effector	0.869	Scaffold_131	4043	4764	+	224	N	CBM12	Dioxygenase_C|Dioxygenase_N	F:GO:0018576; F:GO:0008199; P:GO:0009712; P:GO:0055114; P:GO:0018874; P:GO:0019261; P:GO:0042184; P:GO:0042203; P:GO:0046232	(1.1) Acting on the CH-OH group of donors	hydroxyquinol -dioxygenase		15	0.426593	15	0.567867	19	0.549862	26	0.790859	15	0.847645	21	0.782548	20	0.650969	7	0.590028	23	0.815789	28	0.851801	6	0.306094	16	0.660665	9	0.350415	3	0.33518	0	0	10.9516	5.66e-37	5.71e-34
Fom5190a_15948	dispensable	SSP	Effector	0.683	Scaffold_149	14748	15589	+	215	Y	AA2	peroxidase	F:GO:0046872; P:GO:0042744; F:GO:0020037; C:GO:0005576; F:GO:0004096; P:GO:0055114; P:GO:0006568; P:GO:0006804; P:GO:0015947	(1.1) Acting on the CH-OH group of donors	catalase-peroxidase 2		15	0.574822	9	0.663895	10	0.541568	14	0.457245	6	0.418052	28	0.83848	12	0.738717	3	0.283848	12	0.853919	416	1	406	1	312	1	125	1	75	1	26	0.795724	10.9324	6.78e-25	1.97e-22
Fom5190a_10610	core		Non-effector	1	Scaffold_14	848197	849630	-	478	Y		Amino_oxidase|DAO|FAD_binding_2|FAD_oxidored|HI0933_like|NAD_binding_8|Pyr_redox_2|Thi4	-		fad dependent oxidoreductase family protein		62	0.92887	70	0.974198	28	0.791492	69	0.964435	42	0.924686	70	0.887727	37	0.834728	42	0.895397	80	1	559	1	661	1	699	1	272	1	151	1	47	0.909345	10.6039	3.78e-44	7.32e-41
Fom5190a_14274	core		Effector	0.885	Scaffold_32	33645	34305	+	203	N		Abhydrolase_3|COesterase	F:GO:0016787; P:GO:0008152		alpha beta-hydrolase		0	0	0	0	0	0	4	0.38124	4	0.453858	20	0.963691	4	0.269289	0	0	10	0.626324	0	0	0	0	0	0	0	0	0	0	0	0	10.5759	2.1e-18	2.96e-16
Fom5190a_16779	core		Non-effector	0.811	Scaffold_2494	43	231	-	63	N		Dioxygenase_N	F:GO:0018576; F:GO:0008199; P:GO:0009712; P:GO:0055114; P:GO:0018874; P:GO:0019261; P:GO:0042184; P:GO:0042203; P:GO:0046232	(1.1) Acting on the CH-OH group of donors	hydroxyquinol -dioxygenase	Fom unique gene, no orthologs or paralogs	5	0.851852	8	1	2	0.534392	8	0.920635	5	0.84127	2	0.5291	11	1	4	0.830688	1	0.190476	11	0.989418	5	0.888889	2	0.201058	5	0.825397	0	0	0	0	10.4213	9.47e-11	5.15e-09
Fom5190a_16592	dispensable		Effector	0.841	Scaffold_1246	19	336	-	87	N			-		related to integral membrane protein		15	1	14	1	15	1	15	1	15	0.981132	8	0.974843	2	0.308176	2	0.688679	15	1	99	1	153	1	183	1	73	1	60	1	13	0.974843	10.3364	3.06e-28	1.32e-25
Fom5190a_15729	dispensable		Non-effector	1	Scaffold_113	270	2098	-	576	N		FAD_binding_3	F:GO:0016491; P:GO:0055114	-	polyketide hydroxylase		24	0.736468	37	0.755057	26	0.627119	50	0.952433	14	0.397485	16	0.557682	14	0.364133	12	0.411154	8	0.249863	22	0.434664	28	0.689994	145	0.992346	58	0.937124	24	0.6807	2	0.0623291	10.2905	1.43e-31	9e-29
Fom5190a_16645	core		Effector	0.676	Scaffold_1444	14	325	+	104	N		Peptidase_S9	F:GO:0005488; F:GO:0008236; P:GO:0006508	-	polyketide synthase	paralog in Fom, no otholog in other species	8	0.596154	4	0.378205	8	0.740385	8	0.826923	4	0.637821	4	0.650641	4	0.778846	0	0	3	0.676282	0	0	0	0	10	0.862179	2	0.641026	3	0.891026	0	0	10.1317	2.02e-11	1.21e-09
Fom5190a_07865	core		Effector	0.876	Scaffold_9	1206964	1207515	+	184	N		Cupin_2	P:GO:0008150; C:GO:0005575		cupin domain-containing protein		0	0	4	0.411232	2	0.20471	8	0.682971	6	0.688406	10	0.980072	2	0.291667	2	0.201087	2	0.237319	9	0.494565	39	0.927536	51	1	6	0.538044	4	0.365942	0	0	9.97512	5.18e-24	1.34e-21
Fom5190a_15854	core		Non-effector	0.992	Scaffold_131	11610	12395	+	262	N		RPE65	F:GO:0016702; P:GO:0055114; F:GO:0016491		dioxygenase		36	0.927481	11	0.510178	19	0.852417	28	0.946565	9	0.442748	14	0.739186	13	0.671756	7	0.549618	25	1	21	0.820611	29	0.900763	53	1	7	0.573791	19	0.802799	0	0	9.96371	3.09e-30	1.6e-27
Fom5190a_10478	core		Non-effector	1	Scaffold_14	545011	546683	+	538	N	GT48	MFS_1|Sugar_tr	F:GO:0022891; C:GO:0016021; P:GO:0055085	-	maltose permease mal31		8	0.234907	20	0.499103	10	0.452481	50	0.910341	20	0.545129	12	0.505678	18	0.566049	8	0.296473	8	0.218769	47	0.950389	90	0.951584	50	0.956366	31	0.768081	25	0.628811	4	0.127914	9.90078	1.73e-31	1.07e-28
Fom5190a_13638	core		Non-effector	1	Scaffold_25	189181	191562	-	678	N	AA3	GMC_oxred_C|GMC_oxred_N	F:GO:0050660; F:GO:0008812; P:GO:0055114; P:GO:0006066; P:GO:0006544; P:GO:0006563; P:GO:0006566	(1.1) Acting on the CH-OH group of donors	alcohol oxidase		43	0.526029	49	0.442905	42	0.542401	82	0.834593	19	0.375315	17	0.354324	6	0.222922	15	0.371956	49	0.651553	197	1	228	1	390	1	134	0.975231	166	0.966835	14	0.378673	9.89105	3.17e-29	1.51e-26
Fom5190a_13101	core		Effector	0.967	Scaffold_21	345040	345614	+	173	N			-		uncharacterized protein ffuj_14416		17	0.867826	18	0.728696	28	0.834783	36	1	9	0.509565	9	0.337391	32	0.909565	0	0	10	0.513043	5	0.476522	12	0.674783	13	0.836522	2	0.213913	8	0.683478	0	0	9.8824	1.06e-24	3.02e-22
Fom5190a_14504	core		Non-effector	0.976	Scaffold_36	59543	60541	+	333	Y		adh_short|KR	F:GO:0016491; P:GO:0055114; F:GO:0000166	-	short-chain dehydrogenase reductase		16	0.558559	15	0.693694	27	0.930931	21	0.867868	9	0.486486	10	0.514514	28	0.73974	4	0.171171	14	0.497497	15	0.650651	20	0.845846	8	0.545546	2	0.133133	2	0.118118	0	0	9.87185	8.32e-29	3.74e-26
Fom5190a_15851	core		Non-effector	0.997	Scaffold_131	2640	3719	-	360	N		Fe-ADH|Fe-ADH_2	F:GO:0046872; F:GO:0016491; P:GO:0055114	-	maleylacetate reductase		50	0.976852	74	0.978704	53	0.903704	62	1	17	0.772222	37	0.903704	17	0.611111	15	0.700926	48	0.978704	37	0.735185	13	0.541667	70	0.960185	10	0.52963	14	0.601852	2	0.111111	9.85407	1.1e-34	8.46e-32
Fom5190a_11203	core		Effector	0.997	Scaffold_15	863379	863939	+	164	N		Cupin_2	-		cupin domain-containing protein		11	0.839572	9	0.686275	33	1	14	0.934046	6	0.746881	7	0.661319	3	0.201426	2	0.356506	8	0.698752	0	0	4	0.338681	0	0	0	0	0	0	0	0	9.6253	4.8e-24	1.25e-21
Fom5190a_15730	dispensable		Effector	0.922	Scaffold_113	3609	4253	+	199	N		GST_N|GST_N_2|GST_N_3	F:GO:0016740		glutathione s-		23	0.916279	23	1	30	0.882171	31	0.914729	6	0.76124	6	0.75814	2	0.291473	6	0.489922	6	0.545736	29	0.655814	32	1	72	0.899225	19	0.76124	21	0.889922	3	0.486822	9.59491	2.5e-23	6.16e-21
Fom5190a_15949	dispensable		Non-effector	1	Scaffold_149	17392	18510	+	373	N	AA2	peroxidase	F:GO:0046872; P:GO:0042744; F:GO:0020037; C:GO:0005576; F:GO:0004096; P:GO:0055114; P:GO:0006568; P:GO:0006804; P:GO:0015947	(1.1) Acting on the CH-OH group of donors	catalase-peroxidase 2		26	0.919571	57	0.925827	57	0.999106	34	0.955317	17	0.653262	20	0.966041	28	0.806077	17	0.652368	27	0.823056	729	1	784	1	645	1	268	1	177	1	72	1	9.56304	7.97e-37	7.49e-34
Fom5190a_15850	core		Non-effector	1	Scaffold_131	485	1962	+	433	N	GT34	p450	F:GO:0020037; F:GO:0016705; F:GO:0004497; F:GO:0005506; F:GO:0009055; P:GO:0055114; P:GO:0006118	-	cytochrome p450		17	0.299729	22	0.468877	32	0.516238	9	0.315291	12	0.288904	14	0.431664	6	0.273342	3	0.0981055	19	0.43843	9	0.139377	13	0.326116	15	0.498647	0	0	4	0.0926928	0	0	9.4825	4.06e-27	1.52e-24
Fom5190a_16741	dispensable		Effector	0.823	Scaffold_2069	116	268	+	51	N		Aldedh	P:GO:0055114; F:GO:0004029; P:GO:0006094; P:GO:0006096; P:GO:0006525; P:GO:0006547; P:GO:0006550; P:GO:0006552; P:GO:0006554; P:GO:0006560; P:GO:0006568; P:GO:0006574; P:GO:0006631; P:GO:0006699; P:GO:0019260; P:GO:0019482; P:GO:0019852; P:GO:0046251; P:G	(1.2) Acting on the aldehyde or oxo group of donors	aldehyde dehydrogenase	Fom unique gene, no orthologs or paralogs	20	0.901961	14	1	24	1	9	1	4	1	10	1	3	0.745098	8	1	18	1	6	1	6	0.908497	6	1	1	0.320261	3	0.20915	1	0.30719	9.22632	4.56e-21	8.67e-19
Fom5190a_16230	dispensable		Effector	0.711	Scaffold_314	1846	2253	-	119	N			-		uncharacterized protein ffuj_08020	paralog in Fom, no otholog in other species	8	0.60049	18	0.92402	13	0.936275	7	0.477941	6	0.671569	3	0.835784	2	0.0441176	0	0	4	0.720588	10	0.843137	18	1	50	0.92402	24	0.938725	17	0.821078	3	0.375	9.21128	4.36e-12	2.95e-10
Fom5190a_11080	core		Non-effector	1	Scaffold_15	568672	570250	-	478	N		Aldedh|LuxC	F:GO:0016620; P:GO:0055114	(1.2) Acting on the aldehyde or oxo group of donors	aldehyde dehydrogenase		4	0.162128	0	0	0	0	42	0.701077	10	0.316023	19	0.58518	4	0.240659	3	0.11083	10	0.282457	5	0.20076	9	0.321723	8	0.281824	2	0.0759975	7	0.252058	0	0	9.13888	6.09e-30	2.98e-27
Fom5190a_09820	core		Non-effector	1	Scaffold_13	32892	34673	-	545	N	GT34	p450	F:GO:0020037; F:GO:0016705; F:GO:0004497; F:GO:0005506; P:GO:0032259; F:GO:0009055; P:GO:0055114; F:GO:0008168; P:GO:0006118	(2.1) Transferring one-carbon groups	cytochrome p450		14	0.454545	19	0.535915	20	0.631874	118	0.997194	38	0.75982	56	0.924804	42	0.871493	29	0.742424	81	0.933221	67	0.946689	109	0.94725	98	0.988216	91	0.952862	38	0.937149	12	0.539843	8.988	9.11e-37	8.3e-34
Fom5190a_05008	core		Non-effector	1	Scaffold_5	2275643	2277358	-	501	N		HgmA	F:GO:0004411; P:GO:0006559; P:GO:0055114; P:GO:0006570; P:GO:0042207	(1.1) Acting on the CH-OH group of donors	homogentisate -dioxygenase		0	0	0	0	0	0	21	0.666667	9	0.409091	14	0.310606	0	0	2	0.149184	18	0.559441	8	0.223193	2	0.0675991	8	0.20979	0	0	2	0.11655	0	0	8.85806	3.72e-30	1.88e-27
Fom5190a_09550	core		Non-effector	0.571	Scaffold_12	932161	932481	-	87	N			-		uncharacterized protein ffuj_10831		28	1	24	1	23	1	3	0.878505	6	0.862928	13	1	25	1	15	1	15	1	137	1	206	1	154	1	154	1	86	1	36	1	8.82384	7.98e-19	1.21e-16
Fom5190a_16030	dispensable		Non-effector	1	Scaffold_176	12006	13147	+	362	Y		SBP_bac_1|SBP_bac_11|SBP_bac_6	-		abc transporter		12	0.598949	9	0.40718	11	0.468476	9	0.450088	7	0.337128	14	0.469352	14	0.589317	6	0.338879	0	0	6	0.292469	13	0.655867	16	0.746059	0	0	6	0.163748	0	0	8.7471	1.29e-24	3.65e-22
Fom5190a_11750	core		Effector	0.875	Scaffold_16	1065928	1066611	-	228	N		GFA	F:GO:0046872; F:GO:0008270; F:GO:0051907; P:GO:0046294	(4.4) Carbon-sulfur lyases	glutathione-dependent formaldehyde-activating enzyme		15	0.767544	13	0.821638	14	0.789474	5	0.321637	9	0.659357	13	0.815789	6	0.355263	4	0.248538	13	0.98538	9	0.704678	6	0.461988	11	0.906433	12	0.676901	9	0.839181	0	0	8.67177	3.43e-22	7.73e-20
Fom5190a_15845	dispensable		Non-effector	1	Scaffold_130	1436	3124	+	508	N		NDT80_PhoG	F:GO:0003700; F:GO:0003677; P:GO:0006355; C:GO:0005667; P:GO:0045449	-	transcription factor vib-1		84	0.957371	53	0.898165	68	0.959148	21	0.564239	12	0.438721	13	0.58733	12	0.178212	5	0.268206	32	0.749556	90	0.968028	125	1	189	1	81	0.985198	73	0.812315	5	0.230906	8.3263	8.03e-31	4.63e-28
Fom5190a_07862	core		Non-effector	1	Scaffold_9	1200013	1201890	-	593	N		Peptidase_S15|PepX_C	F:GO:0008239; F:GO:0004177; P:GO:0006508	(3.4) Acting on peptide bonds (peptide hydrolases)	x-pro dipeptidyl-peptidase (s15 family) protein		26	0.536209	31	0.608626	26	0.51491	32	0.637913	12	0.370607	12	0.400426	22	0.5	7	0.274228	4	0.138445	48	0.865815	51	0.93557	54	0.891906	10	0.299787	21	0.542066	4	0.217252	8.08943	5.48e-28	2.32e-25
Fom5190a_05012	core		Non-effector	1	Scaffold_5	2283339	2284799	-	434	N		ketoacyl-synt|Thiolase_C|Thiolase_N	F:GO:0003988; P:GO:0006550; P:GO:0006552; P:GO:0006574; P:GO:0006633; P:GO:0006699; P:GO:0018874; P:GO:0042967	(2.3) Acyltransferases	3-ketoacyl- thiolase b		32	0.887064	40	0.783025	39	0.915127	10	0.399726	8	0.479808	6	0.277207	4	0.19165	0	0	2	0.173853	2	0.136893	4	0.107461	2	0.118412	0	0	2	0.0554415	0	0	7.98738	3.22e-24	8.65e-22
Fom5190a_15614	dispensable	SSP	Non-effector	0.935	Scaffold_97	20715	21723	+	221	Y		Glyco_hydro_16	P:GO:0005975; F:GO:0004553	(3.2) Glycosylases	endo- -beta-glucanase		107	1	118	0.992071	115	1	18	0.815659	14	0.616452	18	0.680872	8	0.637265	14	0.616452	18	0.765114	47	0.939544	74	1	219	1	49	0.940535	34	0.958375	8	0.267592	7.81575	1.29e-30	6.94e-28
Fom5190a_SIX9	dispensable	SSP	Effector	1	Scaffold_270	231	958	-	122	Y					secreted in xylem		541	1	511	1	553	1	121	1	54	0.942308	71	0.888736	63	1	34	0.934066	117	0.990385	1328	1	1426	1	2156	1	857	1	472	1	229	0.989011	7.87446	8.54619e-38	1.1761e-34
Fom5190a_12909	core		Non-effector	1	Scaffold_20	388662	390114	-	401	Y		Arylesterase|SGL	F:GO:0016787	-	evolved d-pantonohydrolase		22	0.834824	12	0.57192	22	0.582932	36	0.963524	15	0.510668	12	0.296628	66	0.91053	5	0.240881	25	0.631108	53	0.9649	104	0.979353	67	0.988988	26	0.781831	55	0.890571	4	0.28011	7.77248	2.26e-28	9.92e-26
Fom5190a_06101	core		Non-effector	1	Scaffold_7	490866	492221	-	420	N			-		uncharacterized protein ffuj_14612	Fom unique gene, no orthologs or paralogs	73	0.897493	69	0.890118	89	0.978614	29	0.708702	10	0.480826	12	0.522861	10	0.406342	14	0.542035	19	0.674779	40	0.927729	64	0.89233	74	1	13	0.387906	21	0.662242	8	0.283923	7.57834	4.03e-27	1.52e-24
Fom5190a_10395	core		Non-effector	1	Scaffold_14	329540	331242	-	500	N	GT34	p450	F:GO:0020037; F:GO:0016705; F:GO:0004497; F:GO:0005506; F:GO:0009055; P:GO:0055114; P:GO:0006118	-	benzoate 4-monooxygenase		43	0.714621	39	0.699354	36	0.688197	15	0.396947	10	0.357017	10	0.431591	2	0.114504	2	0.147387	10	0.22431	12	0.308867	14	0.469759	21	0.782736	4	0.157369	3	0.163828	0	0	7.50619	4.39e-27	1.61e-24
Fom5190a_14503	core		Effector	0.9	Scaffold_36	58492	58905	-	138	N		SnoaL|SnoaL_2	-		ester cyclase		178	1	169	1	208	1	44	1	10	1	14	1	48	1	7	0.794686	28	0.990338	45	1	63	1	14	0.997584	3	0.483092	18	1	2	0.338164	7.40446	2.37e-24	6.46e-22
Fom5190a_11129	core		Non-effector	1	Scaffold_15	676067	677914	+	581	N		MFS_1|TRI12	P:GO:0055085; C:GO:0016020; F:GO:0005215	-	siderophore iron		0	0	0	0	0	0	22	0.520563	10	0.340909	15	0.448593	13	0.414502	12	0.307359	22	0.537338	2	0.0790043	8	0.285714	4	0.201299	0	0	0	0	0	0	7.40082	1.15e-27	4.72e-25
Fom5190a_07856	core		Non-effector	1	Scaffold_9	1189620	1191427	+	533	N	GT48	MFS_1|Sugar_tr	P:GO:0055085; C:GO:0016021	-	major facilitator superfamily transporter		244	0.996128	219	1	229	0.987279	40	0.923119	11	0.456858	34	0.748894	32	0.607301	10	0.362279	11	0.367257	67	0.956858	102	0.954646	106	0.967367	16	0.456858	38	0.71792	8	0.299226	7.20113	3.53e-25	1.06e-22
Fom5190a_16718	core		Effector	0.622	Scaffold_1856	41	279	-	79	N			C:GO:0016020; C:GO:0005618; P:GO:0006508; F:GO:0004252	(3.4) Acting on peptide bonds (peptide hydrolases)	probable subtilisin-like serine protease	Fom unique gene, no orthologs or paralogs	39	1	37	1	40	1	5	0.945607	2	0.305439	2	0.414226	4	0.794979	3	0.422594	9	0.995816	150	1	251	1	217	1	75	1	51	1	11	1	6.80795	2.87e-08	9.15e-07
Fom5190a_16763	dispensable	SSP	Non-effector	1	Scaffold_2256	28	225	-	66	Y			-		hypothetical protein FOXB_15758 [Fusarium oxysporum Fo5176]		77	1	70	1	99	1	5	0.818182	8	1	4	0.686869	1	0.474747	0	0	13	0.959596	10	1	14	1	20	1	4	0.787879	1	0.50505	0	0	6.69819	1.94e-14	1.79e-12
Fom5190a_08798	core		Non-effector	1	Scaffold_11	468304	469472	-	366	Y		SnoaL|SnoaL|SnoaL_2	-		ester cyclase		26	0.759624	10	0.414029	12	0.615911	8	0.378101	3	0.255774	5	0.416595	0	0	10	0.651839	6	0.32763	0	0	7	0.358426	0	0	0	0	0	0	0	0	6.6548	6.43e-14	5.37e-12
Fom5190a_11128	core		Non-effector	1	Scaffold_15	673793	675138	+	416	N		DAO|FAD_binding_3|Pyr_redox|Pyr_redox_2|Thi4	F:GO:0016491; P:GO:0055114	-	3-(3-hydroxy-phenyl)propionate 3-hydroxycinnamic acid hydroxylase		0	0	2	0.148588	2	0.076523	65	1	23	0.767459	40	0.794948	21	0.679049	16	0.673848	45	0.801635	14	0.447251	9	0.412333	12	0.42422	0	0	6	0.250372	0	0	6.58611	4.3e-27	1.59e-24
Fom5190a_16764	dispensable	SSP	Non-effector	1	Scaffold_2262	28	225	-	66	Y			-		hypothetical protein FOXB_15758 [Fusarium oxysporum Fo5176]		81	1	73	1	100	1	5	0.818182	7	1	4	0.686869	1	0.474747	0	0	13	0.959596	10	1	14	1	20	1	4	0.787879	1	0.50505	0	0	6.55735	2.16e-13	1.7e-11
Fom5190a_10747	core		Non-effector	0.687	Scaffold_14	1165897	1166792	-	267	N		EthD	P:GO:0055114; F:GO:0016491	-	uncharacterized protein ffuj_12487		20	0.789062	26	0.909598	17	0.691964	22	0.877232	7	0.440848	21	0.754464	0	0	4	0.391741	14	0.40067	2	0.21317	2	0.121652	2	0.178571	0	0	0	0	0	0	6.3954	2.04e-21	4.14e-19
Fom5190a_07866	core		Effector	0.984	Scaffold_9	1207913	1208324	-	123	N			F:GO:0003674; P:GO:0008150; C:GO:0005575		uncharacterized protein ffuj_08890		439	1	488	1	495	1	38	1	18	1	22	1	36	1	7	0.519417	14	0.968447	74	1	61	1	50	0.975728	14	0.973301	15	1	12	0.59466	6.28049	2.71e-26	9.26e-24
Fom5190a_07688	core		Non-effector	1	Scaffold_9	682624	684284	+	537	N	GT48	AA_permease|AA_permease_2	P:GO:0003333; F:GO:0015171; C:GO:0016021	-	amino-acid permease inda1		240	1	252	1	249	1	15	0.468995	40	0.813365	12	0.359422	10	0.4413	27	0.695966	5	0.198676	59	0.92354	136	1	56	0.953642	23	0.550873	14	0.450933	12	0.458158	6.03443	1.41e-17	1.8e-15
Fom5190a_06183	core		Non-effector	1	Scaffold_7	683204	684892	-	547	Y	GH32	Glyco_hydro_32N	P:GO:0005975; F:GO:0004553	(3.2) Glycosylases	glycoside hydrolase family 32 protein		322	1	344	1	437	1	26	0.687389	9	0.265246	14	0.469509	0	0	2	0.0994671	8	0.376554	62	0.952635	91	0.94849	26	0.628182	18	0.51865	6	0.274719	2	0.113677	5.99096	2.12e-21	4.28e-19
Fom5190a_16085	dispensable		Non-effector	1	Scaffold_200	3145	4469	+	403	N		2OG-FeII_Oxy|2OG-FeII_Oxy|DIOX_N	P:GO:0055114; F:GO:0016706	(1.1) Acting on the CH-OH group of donors	2-oxoglutarate-dependent ethylene succinate-forming enzyme		2382	1	2461	1	2668	1	180	0.96	64	0.937358	85	0.962264	87	0.923019	38	0.8	137	0.954717	1746	1	2044	1	2917	1	1325	1	863	0.964528	145	0.962264	5.94	1.92e-25	5.99e-23
Fom5190a_10284	core		Effector	0.571	Scaffold_13	1475029	1475364	+	112	N			F:GO:0016874; P:GO:0008152	-	4-coumarate:coenzyme a ligase		70	1	81	1	80	1	13	0.988095	2	0.580357	21	1	8	0.699405	9	0.854167	8	0.78869	99	1	150	1	105	1	94	1	119	1	26	1	5.88508	5.02e-14	4.33e-12
Fom5190a_03892	core		Non-effector	0.94	Scaffold_4	1582367	1583353	+	329	Y	PL1	Pec_lyase_C	F:GO:0016829		pectate lyase		120	1	105	1	136	1	8	0.318136	8	0.399189	4	0.278622	5	0.374873	6	0.29382	10	0.445795	8	0.397163	18	0.716312	12	0.488349	0	0	26	0.93921	6	0.35461	5.68695	6.17e-14	5.18e-12
Fom5190a_02574	core	SSP	Effector	0.994	Scaffold_3	538266	538580	-	87	Y			-		uncharacterized protein ffuj_02828		715	1	921	1	850	1	40	1	22	1	24	0.746032	21	1	10	0.850794	20	0.87619	25	1	46	1	87	1	20	1	30	1	7	0.790476	5.63313	8.83e-24	2.21e-21
Fom5190a_05241	core		Non-effector	1	Scaffold_6	441444	443106	+	520	N	GT34	p450	F:GO:0020037; F:GO:0016705; F:GO:0004497; F:GO:0005506; F:GO:0009055; P:GO:0055114; P:GO:0006118	-	cytochrome p450 phenylacetate		143	0.999399	199	1	218	1	28	0.789537	6	0.287432	6	0.258569	15	0.558028	8	0.35478	6	0.28202	0	0	1	0.0601323	0	0	1	0.0601323	0	0	0	0	5.59424	2.3e-15	2.33e-13
Fom5190a_03754	core		Non-effector	1	Scaffold_4	1109156	1110614	+	470	Y			P:GO:0043581	-	hypothetical protein FOXB_05476 [Fusarium oxysporum Fo5176]	Fom unique gene, no orthologs or paralogs	645	1	622	1	721	1	40	0.890336	12	0.450994	26	0.607265	21	0.825908	24	0.729952	32	0.808773	21	0.635367	21	0.72584	48	0.72584	18	0.551062	31	0.748458	5	0.0376971	5.52214	1.77e-20	3.14e-18
Fom5190a_04867	core		Non-effector	0.76	Scaffold_5	1849299	1850198	-	300	N	GH10	NAD_binding_10|NmrA	F:GO:0000166	-	eugenol synthase 1		2184	1	2045	1	2297	1	94	0.994444	34	0.954445	56	0.772222	70	0.911111	20	0.685556	48	0.886667	83	1	120	0.991111	72	0.994444	35	0.958889	17	0.751111	4	0.26	5.29954	1.15e-21	2.39e-19
Fom5190a_07859	core		Non-effector	0.99	Scaffold_9	1196195	1197123	+	292	N		LigB	F:GO:0008198; P:GO:0006725; F:GO:0016702; P:GO:0055114; F:GO:0008270	(1.1) Acting on the CH-OH group of donors	aromatic ring-opening dioxygenase family protein		1106	1	1207	1	1224	1	40	0.995694	24	0.842842	26	0.861141	12	0.662002	7	0.44887	5	0.372443	28	0.987083	49	0.947255	39	0.996771	14	0.755651	20	0.935414	4	0.273412	5.18924	8.42e-22	1.8e-19
Fom5190a_06521	core		Effector	0.672	Scaffold_7	1616089	1616706	+	206	N		Nitroreductase	P:GO:0055114; F:GO:0016491	-	nitroreductase family protein		1146	1	1059	1	1222	1	46	1	22	0.854369	15	0.62945	11	0.902913	16	0.943366	32	0.943366	14	0.7411	43	0.902913	62	1	22	0.909385	20	0.805825	0	0	5.00695	4.03e-18	5.47e-16
Fom5190a_15522	dispensable		Non-effector	1	Scaffold_86	37913	39967	+	573	N		Peptidase_S15|PepX_C	P:GO:0008152; F:GO:0008238; F:GO:0052689	(3.1) Acting on ester bonds	x-pro dipeptidyl-peptidase c-terminal non-catalytic domain-containing protein		37	0.617032	27	0.656448	41	0.586861	40	0.846229	15	0.49781	9	0.270073	12	0.324088	6	0.183455	56	0.806813	68	0.747445	121	0.93236	83	0.93236	51	0.872506	56	0.714842	2	0.043309	4.91783	1.59e-16	1.88e-14
Fom5190a_16075	dispensable		Non-effector	1	Scaffold_196	7244	8447	+	384	N	CE10	Abhydrolase_3|DUF2424	F:GO:0016787; P:GO:0008152		alpha beta hydrolase fold protein		644	1	844	1	851	1	22	0.802326	14	0.759136	8	0.42691	12	0.457641	8	0.276578	20	0.72093	18	0.72093	18	0.852159	14	0.528239	7	0.494186	6	0.454319	1	0.0830565	4.7333	1.84e-15	1.88e-13
Fom5190a_03961	core		Effector	1	Scaffold_4	1785927	1787072	+	382	Y			P:GO:0006355; P:GO:0006366; F:GO:0000981; F:GO:0008270; P:GO:0006357; C:GO:0005634		hypothetical protein FOC1_g10011900 [Fusarium oxysporum f. sp. cubense race 1]		46	0.899651	53	0.884817	48	0.998255	18	0.740838	12	0.664922	12	0.310646	30	0.773124	15	0.643107	12	0.550611	33	0.78534	23	0.772251	13	0.657068	8	0.249564	30	0.742583	6	0.286213	4.63092	3.75e-16	4.25e-14
Fom5190a_01704	core		Non-effector	1	Scaffold_2	970293	971535	+	398	N		Meth_synt_1|Meth_synt_2|Meth_synt_2	P:GO:0009086; F:GO:0003871	(2.1) Transferring one-carbon groups	5-methyltetrahydropteroyltriglutamate-homocysteine methyltransferase		1268	1	1487	1	1474	1	43	0.884151	17	0.529365	16	0.575221	53	0.970233	13	0.644409	26	0.807723	82	1	72	1	60	0.906677	34	0.913113	44	0.925986	11	0.51247	4.61789	3.09e-16	3.54e-14
Fom5190a_13701	core		Non-effector	1	Scaffold_26	50615	51787	+	391	N	AA3	Pyr_redox|Pyr_redox_2	F:GO:0050660; F:GO:0016491; P:GO:0055114	-	apoptosis-inducing factor 2		1717	1	1678	1	1948	1	36	0.967604	36	0.956522	25	0.799659	18	0.510656	14	0.468031	46	0.998295	73	1	78	0.984655	132	1	36	0.991475	22	0.630008	6	0.356351	4.61628	2.54e-18	3.52e-16
Fom5190a_16548	core		Effector	0.999	Scaffold_1066	11	430	-	122	N		Aldedh	P:GO:0006351; F:GO:0018485; F:GO:0003677; C:GO:0005634; F:GO:0008270; P:GO:0055114; P:GO:0018916	(1.2) Acting on the aldehyde or oxo group of donors	vanillin dehydrogenase		464	1	459	1	517	1	7	0.87619	2	0.366667	14	0.880952	10	1	4	0.528571	12	0.788095	8	0.757143	8	0.457143	15	0.959524	5	0.583333	0	0	0	0	4.56904	6.75e-10	3.07e-08
Fom5190a_12166	core		Non-effector	1	Scaffold_17	1057251	1059330	+	640	N		FAD_binding_3|Phe_hydrox_dim	F:GO:0004497; P:GO:0055114	-	phenol 2-monooxygenase		1177	1	1079	1	1355	1	36	0.763462	16	0.404327	16	0.544231	30	0.798077	26	0.685096	30	0.685096	21	0.53125	44	0.762019	33	0.693269	29	0.549519	25	0.679327	2	0.0504808	4.55405	1.28e-16	1.52e-14
Fom5190a_12076	core		Non-effector	0.993	Scaffold_17	761103	762175	+	324	Y			-		serine-threonine rich		1901	1	1927	1	2143	1	48	0.915191	16	0.726002	38	0.755825	37	0.970177	27	0.770736	51	0.993476	122	1	295	1	152	1	39	0.937558	42	0.966449	33	0.802423	4.41751	2.36e-15	2.38e-13
Fom5190a_10776	core		Non-effector	1	Scaffold_14	1238472	1239505	+	327	N	CBM12	Dioxygenase_C|Dioxygenase_N	F:GO:0018576; F:GO:0008199; P:GO:0009712; P:GO:0055114; P:GO:0018874; P:GO:0019261; P:GO:0042184; P:GO:0042203; P:GO:0046232	(1.1) Acting on the CH-OH group of donors	hydroxyquinol -dioxygenase		1220	1	1408	1	1627	1	44	0.812379	10	0.584139	10	0.659574	10	0.432302	8	0.458414	42	0.810445	10	0.524178	8	0.51354	40	0.89942	36	0.880077	18	0.675048	2	0.16441	4.35882	5.39e-12	3.6e-10
Fom5190a_02353	core	SSP	Non-effector	0.895	Scaffold_2	3131436	3132421	+	295	Y			-		related to endoglucanase c		5527	1	5709	1	5903	1	151	1	53	0.936106	71	1	122	1	35	0.984787	124	1	375	1	649	1	373	1	117	1	173	1	72	1	4.35661	1.88e-16	2.22e-14
Fom5190a_13113	core	SSP	Effector	0.918	Scaffold_21	376312	376858	+	165	Y			F:GO:0003674; C:GO:0005575		small secreted protein		621	1	707	1	685	1	14	0.775137	8	0.702011	10	0.837294	14	0.744058	8	0.652651	9	0.709324	5	0.557587	6	0.636197	20	0.992687	0	0	9	0.729433	0	0	4.27581	5.11e-13	3.84e-11
Fom5190a_16104	dispensable		Non-effector	0.795	Scaffold_211	5943	6572	+	193	N		GATA	P:GO:0006355; F:GO:0043565; F:GO:0008270; F:GO:0003700		hypothetical protein FG04626.1 [Fusarium graminearum PH-1]		448	1	481	1	427	1	7	0.604762	2	0.252381	9	0.403175	2	0.244444	4	0.203175	0	0	2	0.31746	7	0.671429	2	0.193651	2	0.398413	5	0.431746	0	0	4.25711	8.24e-09	3.03e-07
Fom5190a_15788	dispensable	SSP	Effector	0.985	Scaffold_122	277	931	+	199	Y			-		cell wall protein		648	1	662	1	594	1	12	0.822901	4	0.312977	8	0.694657	4	0.413741	4	0.387786	6	0.615267	58	1	67	1	140	1	53	1	35	1	4	0.264122	4.1772	2.18e-10	1.11e-08
Fom5190a_13872	core		Non-effector	0.993	Scaffold_27	199466	200374	-	303	Y		Glyco_hydro_16	F:GO:0004553; P:GO:0005975; P:GO:0043581	(3.2) Glycosylases	carbohydrate binding family 6		1180	1	1337	1	1306	1	26	0.920792	10	0.606161	8	0.595159	40	0.933993	4	0.239824	15	0.812981	281	1	311	1	275	1	127	1	78	0.969197	27	0.856986	4.02645	8.8e-12	5.68e-10
Fom5190a_04087	core	SSP	Effector	0.507	Scaffold_4	2095187	2095660	-	158	Y			-		hypothetical protein FOC4_g10001405 [Fusarium oxysporum f. sp. cubense race 4]		1214	1	1333	1	1395	1	19	0.949367	13	0.947257	12	0.924051	14	0.886076	6	0.592827	16	1	221	1	178	1	322	1	107	1	44	0.924051	18	0.913502	3.96398	3.67e-13	2.84e-11
Fom5190a_07432	core		Effector	0.754	Scaffold_8	1860983	1861543	+	121	N			-		hypothetical protein FOXB_00101 [Fusarium oxysporum Fo5176]		429	1	403	1	391	1	9	0.529412	10	0.561497	8	0.540107	12	0.73262	9	0.983957	12	1	53	1	34	1	25	0.996435	10	0.525847	16	1	3	0.199644	3.8719	3.23e-10	1.59e-08
Fom5190a_07043	core		Non-effector	1	Scaffold_8	615237	616608	+	441	N		FAD_binding_3|NAD_binding_8	P:GO:0055114; F:GO:0016491	-	salicylate hydroxylase		1189	1	1263	1	1205	1	14	0.540816	10	0.354227	10	0.607872	6	0.319971	6	0.322886	6	0.317055	12	0.451895	10	0.432216	24	0.793003	27	0.811953	8	0.375364	2	0.13484	3.72853	4.4e-11	2.52e-09
Fom5190a_10931	core		Non-effector	1	Scaffold_15	190477	191562	+	330	Y	CE8	Pectinesterase	F:GO:0030599; P:GO:0042545; P:GO:0052051; F:GO:0045330; C:GO:0005618; P:GO:0005982; P:GO:0005985	(3.1) Acting on ester bonds	pectinesterase		2966	1	3168	1	3557	1	40	0.958564	18	0.867403	20	0.692449	46	1	28	0.805709	50	0.973297	352	1	348	1	442	1	157	1	88	1	16	0.767956	3.51434	8.3e-12	5.43e-10
Fom5190a_13105	core		Non-effector	1	Scaffold_21	355893	356965	-	342	N	CE10	Abhydrolase_3|Abhydrolase_6|COesterase	F:GO:0016787; P:GO:0008152	-	alpha beta-hydrolase		2694	1	2887	1	3088	1	21	0.831314	10	0.541473	30	0.818267	9	0.541473	9	0.482759	8	0.512582	10	0.586207	10	0.418453	13	0.739049	2	0.181733	2	0.151911	0	0	3.28669	4.8e-09	1.84e-07
Fom5190a_09529	core		Non-effector	0.998	Scaffold_12	882840	883847	+	319	N	CBM12	Dioxygenase_C|Dioxygenase_N	F:GO:0018576; F:GO:0008199; P:GO:0009712; P:GO:0055114; P:GO:0018874; P:GO:0019261; P:GO:0042184; P:GO:0042203; P:GO:0046232	(1.1) Acting on the CH-OH group of donors	catechol -dioxygenase 1		3066	1	2996	1	3442	1	40	1	10	0.582341	12	0.553571	14	0.638889	18	0.857143	20	0.78869	8	0.273809	12	0.460317	10	0.445437	14	0.787698	26	0.816468	0	0	3.20386	1.69e-08	5.7e-07
Fom5190a_08395	core	SSP	Non-effector	0.958	Scaffold_10	998420	999292	+	291	Y	GT4	Abhydrolase_1|Abhydrolase_5|Abhydrolase_6|Hydrolase_4	F:GO:0016787; F:GO:0016740	-	alpha beta hydrolase		4349	1	4395	1	4533	1	42	0.989691	26	0.876289	18	0.956472	13	0.571592	8	0.388316	34	0.985109	96	1	130	0.994273	217	0.994273	39	0.993127	18	0.687285	4	0.268041	3.19907	2.8e-10	1.4e-08
Fom5190a_16385	dispensable		Effector	0.998	Scaffold_650	14	652	-	195	N	GH28	Glyco_hydro_28	C:GO:0005576; F:GO:0004650; P:GO:0045490; P:GO:0005982; P:GO:0005985	(3.2) Glycosylases	glycoside hydrolase family 28 protein		15614	1	17066	1	17524	1	167	1	75	1	77	1	139	1	46	1	134	1	1048	1	1314	1	1390	1	828	1	469	1	128	1	3.17775	5.04e-11	2.85e-09
Fom5190a_07662	core		Non-effector	1	Scaffold_9	585036	586400	+	438	N	GT2	Aminotran_3|Beta_elim_lyase	P:GO:0006591; F:GO:0030170; C:GO:0005634; C:GO:0005829; F:GO:0004587; P:GO:0006525; P:GO:0006560	(2.6) Transferring nitrogenous groups	ornithine aminotransferase		4522	1	4300	1	4923	1	42	0.881319	21	0.571429	19	0.904762	7	0.299634	8	0.38022	24	0.67326	256	1	347	1	255	1	109	1	70	0.991941	32	0.868132	3.07749	1.01e-09	4.39e-08
Fom5190a_08821	core		Non-effector	1	Scaffold_11	531798	533515	+	556	Y			-		multiple epidermal growth factor-like domains protein 6		7918	1	6919	1	8245	1	31	0.48603	27	0.704889	58	0.769499	239	0.977299	161	0.922584	100	0.878347	86	0.799767	36	0.778813	233	1	56	0.885332	255	0.993015	6	0.16298	2.984	1.02e-08	3.67e-07
Fom5190a_08559	core		Non-effector	1	Scaffold_10	1448993	1450439	+	433	Y	GH18	Glyco_hydro_18	F:GO:0004568; P:GO:0005975; P:GO:0006032; F:GO:0043169; P:GO:0043581; F:GO:0008061; P:GO:0016998	(3.2) Glycosylases	glycosyl hydrolase family 18		27366	1	28028	1	30481	1	251	1	110	1	136	0.966828	200	0.968901	90	0.933656	223	1	4027	1	4077	1	2584	1	1543	1	990	1	452	1	2.95617	3.76e-10	1.82e-08
Fom5190a_04883	core		Non-effector	1	Scaffold_5	1894681	1896269	+	514	N	GT34	p450	F:GO:0020037; F:GO:0016705; F:GO:0004497; F:GO:0005506; F:GO:0009055; P:GO:0055114; P:GO:0006118	-	benzoate 4-monooxygenase		5943	1	6606	1	6638	1	52	0.93455	16	0.517936	28	0.626809	26	0.688483	18	0.587791	51	0.895532	128	0.98112	70	0.982379	134	0.999371	49	0.798616	44	0.90623	8	0.399622	2.80613	5.21e-08	1.53e-06
Fom5190a_15521	dispensable		Non-effector	1	Scaffold_86	34202	36688	-	660	N		AMP-binding	P:GO:0008152; F:GO:0003824	-	acetoacetyl- synthetase		14974	1	16346	1	18019	1	85	0.919984	40	0.704865	68	0.714918	18	0.521914	25	0.495376	105	0.909127	130	0.991556	203	1	166	1	98	0.978689	112	0.948934	19	0.453961	2.58359	2.9e-08	9.23e-07
Fom5190a_09098	core		Effector	1	Scaffold_11	1348112	1348624	+	138	N		GFA	F:GO:0016846; P:GO:0008152	-	duf636 domain protein		591	1	734	1	726	1	4	0.493177	4	0.516569	4	0.557505	0	0	0	0	0	0	31	0.781676	23	1	16	0.773879	1	0.0487329	2	0.294347	0	0	2.53728	0.000357	0.00267
Fom5190a_05481	core	SSP	Non-effector	1	Scaffold_6	1108077	1109052	+	292	Y			-		extracellular serine-rich protein		1395	1	1797	1	1662	1	41	1	20	0.782787	20	0.79918	12	0.651639	22	0.809426	25	0.710041	48	0.904713	65	1	62	1	21	0.862705	22	0.904713	9	0.515369	2.49021	5.37e-07	1.19e-05
Fom5190a_01040	core		Effector	0.969	Scaffold_1	3222376	3223008	-	124	N			-		hypothetical protein FOC4_g10015249 [Fusarium oxysporum f. sp. cubense race 4]		4956	0.774092	5502	0.693523	6126	0.921011	11	0.620853	32	0.658768	16	0.5703	69	0.794629	24	0.668246	41	0.693523	76	0.649289	85	0.676145	72	0.687204	46	0.690363	30	0.693523	37	0.676145	2.46706	1.59e-05	0.000215
Fom5190a_16221	dispensable		Non-effector	0.902	Scaffold_301	3259	3508	+	83	N	GH28	Glyco_hydro_28	C:GO:0005576; F:GO:0004650; P:GO:0045490; P:GO:0005982; P:GO:0005985	(3.2) Glycosylases	endopolygalacturonase 4	Fom unique gene, no orthologs or paralogs	6049	1	6683	1	6485	1	32	1	16	1	19	1	24	1	8	0.964	45	1	421	1	451	1	447	1	221	1	143	1	40	0.992	2.37456	1.61e-06	3.07e-05
Fom5190a_16350	core		Non-effector	0.816	Scaffold_582	71	709	+	174	N	CE10	Abhydrolase_3|Abhydrolase_5	F:GO:0016787; P:GO:0008152	-	polyketide synthase		13257	1	14285	1	15047	1	78	1	21	0.99687	44	1	51	1	28	0.960876	63	1	65	1	58	1	68	1	88	0.998435	36	1	32	1	2.24303	1.21e-05	0.00017
Fom5190a_10260	core		Effector	0.614	Scaffold_13	1412759	1413761	+	255	N		Flavodoxin_1|FMN_red	P:GO:0055114; F:GO:0016491; P:GO:0045892; C:GO:0005737; F:GO:0010181	-	minor allergen alt a 7		4642	1	4692	1	4977	1	42	1	6	0.40678	6	0.458624	10	0.742772	12	0.783649	8	0.38684	74	1	129	1	86	1	32	0.926221	30	0.961117	5	0.325025	2.21662	0.000618	0.00412
Fom5190a_01068	core		Effector	0.981	Scaffold_1	3306917	3307245	+	72	N			-		uncharacterized protein ffuj_01292		4402	1	4790	1	4684	1	15	1	4	0.644377	20	1	13	1	4	0.139818	7	0.522796	24	1	24	0.960486	50	1	59	1	42	1	1	0.0334347	2.00447	0.000753	0.00481
Fom5190a_09704	core		Non-effector	1	Scaffold_12	1317407	1318922	-	418	Y	GH18	Glyco_hydro_18	P:GO:0005975; F:GO:0004568; F:GO:0043169; P:GO:0006032; P:GO:0016998	(3.2) Glycosylases	acidic mammalian chitinase		51027	1	49261	1	53950	1	181	1	114	1	126	1	163	1	52	0.919525	219	1	2974	1	3302	1	3290	1	1341	1	708	1	349	1	1.97674	6.31e-06	9.83e-05
Fom5190a_06339	core		Non-effector	1	Scaffold_7	1079083	1080348	-	406	N		Meth_synt_2	P:GO:0009086; P:GO:0032259; C:GO:0016021; F:GO:0003871	(2.1) Transferring one-carbon groups	5-methyltetrahydropteroyltriglutamate-homocysteine methyltransferase		3181	1	3458	1	3465	1	6	0.322275	10	0.602686	10	0.418641	6	0.342812	2	0.0418641	8	0.387836	20	0.582938	53	0.967615	32	0.736967	11	0.579779	20	0.808847	6	0.384676	1.90675	0.000954	0.00585
Fom5190a_00305	core		Non-effector	1	Scaffold_1	815680	817461	-	558	N	GH32	FAD_binding_8|Ferric_reduct|NAD_binding_6	F:GO:0016491; P:GO:0055114; C:GO:0016021	-	nadph oxidase		3302	1	3263	1	3597	1	11	0.37486	6	0.294052	12	0.310325	10	0.457912	9	0.301347	4	0.217172	8	0.190236	21	0.568462	30	0.496633	4	0.184063	6	0.232884	0	0	1.85403	0.000819	0.00514
Fom5190a_05840	core		Non-effector	1	Scaffold_6	2188068	2189740	+	520	N		CoA_trans|CoA_trans	P:GO:0046952; C:GO:0005739; F:GO:0008260; P:GO:0006550; P:GO:0006552; P:GO:0006574	(2.8) Transferring sulfur-containing groups	succinyl- :3-ketoacid-coenzyme a transferase subunit a		5665	1	5776	1	6258	1	12	0.637776	8	0.308428	13	0.26061	6	0.381949	12	0.48954	19	0.570233	13	0.426778	13	0.298864	15	0.433951	10	0.39211	7	0.367603	4	0.127914	1.42088	0.00659	0.0273
count				117
[truncated: 9 more columns]

## Sheet: down 2pi DZA vs IV
Fom genes downregulated in DZA315 2 dpi vs IV
FDR <0.05 (5.0E-02), >log2fold, ≥ 25% coverage in all DZA315 2 dpi (root) replicates
Ranked by DZA315 2 dpi fold change over IV																	Vegetative (IV)						2 dpi DZA315						2 dpi A17						7 dpi DZA315						7 dpi A17						DAZ315 (susceptible)
					Previously determined and published in Williams et al. (2016) [5]												rep1		rep2		rep3		rep1		rep2		rep3		rep1		rep2		rep3		rep1		rep2		rep3		rep1		rep2		rep3		Vegetative (IV) vs DZA315 2 dpi
Gene ID	Scaffold prediction	SSP	EffectorP Prediction	EffectorP Probability	Scaffold	start	end	strand	protein length	Signalp prediction	CAZy Families	pfam domains	GOs	Enzyme Codes	Sequence description	protein orthology 150605	number of reads overlapping gene	proportion of RNAseq gene coverage	number of reads overlapping gene	proportion of RNAseq gene coverage	number of reads overlapping gene	proportion of RNAseq gene coverage	number of reads overlapping gene	proportion of RNAseq gene coverage	number of reads overlapping gene	proportion of RNAseq gene coverage	number of reads overlapping gene	proportion of RNAseq gene coverage	number of reads overlapping gene	proportion of RNAseq gene coverage	number of reads overlapping gene	proportion of RNAseq gene coverage	number of reads overlapping gene	proportion of RNAseq gene coverage	number of reads overlapping gene	proportion of RNAseq gene coverage	number of reads overlapping gene	proportion of RNAseq gene coverage	number of reads overlapping gene	proportion of RNAseq gene coverage	number of reads overlapping gene	proportion of RNAseq gene coverage	number of reads overlapping gene	proportion of RNAseq gene coverage	number of reads overlapping gene	proportion of RNAseq gene coverage	log2 fold change	Pvalue	FDR
Fom5190a_02231	core		Non-effector	1	Scaffold_2	2762156	2763927	+	461	N		GTP_EFTU|GTP_EFTU_D2|GTP_EFTU_D3	F:GO:0003746; P:GO:0006184; F:GO:0003924; F:GO:0005525; C:GO:0005840; P:GO:0006448	-	translation elongation factor 1 alpha		383532	1	391654	1	403840	1	135	0.845372	121	0.756208	104	0.675508	138	0.749436	120	0.717269	168	0.993792	548	1	390	1	482	1	257	1	218	1	80	0.796275	-1.14095	0.00816	0.0323
Fom5190a_02729	core		Non-effector	0.715	Scaffold_3	1090489	1091790	-	302	N		ATP-synt	F:GO:0046961; F:GO:0046933; C:GO:0005756; P:GO:0015986; P:GO:0006119	-	atp synthase gamma chain		82891	1	82066	1	88729	1	47	1	15	0.641321	15	0.490783	12	0.40169	10	0.436252	32	0.627496	66	0.927803	112	1	126	1	53	1	25	0.56298	24	0.87404	-1.28298	0.0106	0.0399
Fom5190a_13109	core		Non-effector	1	Scaffold_21	365884	367030	-	350	N		Aldo_ket_red	F:GO:0005216; P:GO:0006811	-	voltage-gated potassium channel subunit beta-3		61974	1	69867	1	70821	1	32	0.785528	16	0.693984	6	0.34612	17	0.50218	14	0.468178	12	0.557977	41	0.922406	64	0.845684	38	0.935484	23	0.846556	13	0.491717	0	0	-1.31376	0.00917	0.0355
Fom5190a_08358	core		Non-effector	0.88	Scaffold_10	890011	890834	+	171	N		TCTP	C:GO:0005737; P:GO:0006412; C:GO:0005874	-	translationally-controlled tumor protein		85440	1	99595	1	102246	1	43	1	19	0.878641	18	0.70267	39	1	26	0.842233	27	0.940534	283	1	335	1	230	1	96	1	72	1	14	0.67233	-1.33886	0.00437	0.0197
Fom5190a_11757	core	SSP	Non-effector	1	Scaffold_16	1078324	1078955	+	195	Y			-		cell wall protein sed1		42858	1	43886	1	42435	1	16	0.678798	8	0.588608	10	0.647152	5	0.379747	4	0.363924	11	0.802215	50	1	76	1	61	1	20	1	28	0.780063	1	0.0221519	-1.35143	0.0059	0.0249
Fom5190a_04672	core		Effector	0.979	Scaffold_5	1318540	1319122	+	111	N		Ribosomal_L7Ae	C:GO:0005840; F:GO:0003735; P:GO:0006412; P:GO:0042254	-	60s ribosomal protein l30		25987	1	27034	1	28699	1	11	0.80789	6	0.653516	4	0.953688	6	0.626072	4	0.312178	2	0.310463	17	0.96741	32	1	64	1	20	1	17	0.662093	4	0.38422	-1.39029	0.00888	0.0346
Fom5190a_00898	core	SSP	Effector	0.981	Scaffold_1	2760398	2760961	+	157	Y		CFEM	-		extracellular membrane protein		37819	1	41737	1	41623	1	17	0.882979	3	0.416667	12	0.925532	33	0.962766	4	0.374113	10	0.634752	168	1	270	1	143	1	74	1	49	1	25	0.803191	-1.41659	0.00989	0.0378
Fom5190a_04422	core		Effector	0.999	Scaffold_5	432443	433000	-	127	N		SCP2	F:GO:0032934	-	fatty acid-binding protein		58161	1	61599	1	62825	1	23	0.84767	13	0.709677	12	0.951613	2	0.430107	1	0.0143369	6	0.697133	65	1	69	1	29	1	25	0.790323	21	0.989247	16	0.960573	-1.42288	0.00262	0.0131
Fom5190a_05479	core		Non-effector	0.999	Scaffold_6	1103585	1104932	+	312	N		Mito_carr|Mito_carr|Mito_carr	C:GO:0005743; P:GO:0055085; C:GO:0016021; F:GO:0005215	-	carrier protein		420665	1	419733	1	454316	1	191	1	77	0.708457	68	0.763353	152	1	61	0.697329	80	0.92359	723	1	727	1	660	1	222	0.917656	218	1	144	1	-1.43067	0.00235	0.0121
Fom5190a_13729	core		Non-effector	0.516	Scaffold_26	133818	134594	-	170	N		TB2_DP1_HVA22	C:GO:0016021	-	protein yop-1		47099	1	50635	1	53866	1	28	1	5	0.71686	8	0.97426	22	1	8	0.418275	12	0.963964	77	1	173	1	84	1	81	1	53	1	25	0.985843	-1.43519	0.00884	0.0345
Fom5190a_02135	core		Non-effector	1	Scaffold_2	2459837	2462678	-	590	N		PEPCK_ATP	C:GO:0005737; P:GO:0006094; F:GO:0016301; P:GO:0016310; F:GO:0004612; F:GO:0005524; P:GO:0006099; P:GO:0015976	(4.1) Carbon-carbon lyases	phosphoenolpyruvate carboxykinase		107031	1	103727	1	117152	1	30	0.540465	33	0.540816	16	0.676988	13	0.228712	20	0.349754	23	0.492611	25	0.376144	26	0.565799	60	0.934905	33	0.554891	23	0.421182	8	0.156228	-1.46123	0.00264	0.0132
Fom5190a_04307	core		Non-effector	0.718	Scaffold_5	69735	70227	+	62	N			F:GO:0004129; C:GO:0005746; P:GO:0006123; P:GO:0015992; C:GO:0045277	(1.9) Acting on a heme group of donors	cytochrome c oxidase subunit cox9		63363	1	70239	1	74265	1	21	1	13	1	17	0.803245	7	0.69574	0	0	15	1	55	1	45	1	101	1	27	0.916836	15	0.69574	0	0	-1.47111	0.00164	0.00905
Fom5190a_04818	core		Non-effector	1	Scaffold_5	1730192	1731734	-	461	Y	GH76	Glyco_hydro_76	F:GO:0008496; P:GO:0016052	(3.2) Glycosylases	glycoside hydrolase family 76 protein		75944	1	75729	1	82280	1	35	0.753726	10	0.496435	14	0.491899	24	0.570966	16	0.682437	12	0.390797	90	1	116	0.997408	157	1	42	0.983798	35	0.817887	7	0.310434	-1.48165	0.00326	0.0156
Fom5190a_04682	core	SSP	Non-effector	0.91	Scaffold_5	1354776	1355654	+	293	Y			-		related to rasp f 7 allergen		45632	1	45850	1	46625	1	16	0.746303	8	0.580205	9	0.419795	11	0.546075	6	0.565415	8	0.517634	70	0.979522	85	0.969283	108	1	18	0.871445	40	0.870307	11	0.389078	-1.49644	0.00224	0.0117
Fom5190a_07680	core		Effector	0.995	Scaffold_9	649405	649851	-	97	N		NDUF_B12	C:GO:0005739; F:GO:0008137; P:GO:0006120; P:GO:0006744; P:GO:0006814; P:GO:0015992	(1.6) Acting on NADH or NADPH	nadh-ubiquinone oxidoreductase b12		15618	1	17186	1	16829	1	5	0.809843	3	0.387025	4	0.628635	13	1	0	0	2	0.501119	32	1	33	1	20	1	9	0.957494	15	1	6	0.644295	-1.49735	0.00992	0.0379
Fom5190a_09108	core	SSP	Effector	0.902	Scaffold_11	1371719	1372273	+	185	Y			-		uncharacterized protein ffuj_09664		41253	1	42629	1	45376	1	15	0.805405	14	0.891892	2	0.311712	8	0.545946	3	0.441441	12	0.74955	10	0.886486	20	0.920721	40	0.978378	3	0.324324	5	0.371171	0	0	-1.51362	0.0101	0.0386
Fom5190a_04487	core		Effector	0.993	Scaffold_5	673520	674228	-	184	N		ATP-synt_C|ATP-synt_C	P:GO:0015991; C:GO:0033179; F:GO:0015078; C:GO:0016021	-	vacuolar atp synthase 16 kda proteolipid subunit		27633	1	30045	1	33961	1	6	0.575458	4	0.317348	9	0.455571	21	0.785613	8	0.444288	7	0.399154	57	0.916784	75	0.8378	59	0.798307	20	0.798307	14	0.507757	7	0.445698	-1.55495	0.00388	0.0179
Fom5190a_01823	core		Non-effector	1	Scaffold_2	1407763	1409566	+	543	N		Malate_synthase	P:GO:0006099; C:GO:0009514; F:GO:0004474; P:GO:0006097; P:GO:0006090	(2.3) Acyltransferases	malate synthase		106571	1	103743	1	117961	1	31	0.675166	23	0.684036	22	0.515521	4	0.211197	5	0.172949	7	0.201219	48	0.800998	14	0.547672	78	1	16	0.440133	8	0.343681	12	0.318182	-1.55912	0.00057	0.00387
Fom5190a_03061	core		Effector	0.953	Scaffold_3	2225160	2225977	-	166	N		ATP-synt_DE_N	F:GO:0046961; F:GO:0046933; C:GO:0005756; P:GO:0015986; P:GO:0006200; P:GO:0006119	-	atp synthase delta mitochondrial		57312	1	55677	1	61607	1	18	0.684597	11	0.627139	12	0.964548	10	0.647922	4	0.466993	23	0.828851	98	1	100	1	97	1	48	1	34	1	16	0.828851	-1.57253	0.000939	0.00577
Fom5190a_11541	core		Effector	0.999	Scaffold_16	413241	413568	-	75	N			-		uncharacterized protein ffuj_08207		45509	1	47085	1	48461	1	16	1	4	0.685976	13	0.963415	8	0.948171	12	0.954268	18	1	49	1	54	1	61	1	21	1	22	1	3	0.743902	-1.57318	0.00305	0.0148
Fom5190a_02093	core		Non-effector	1	Scaffold_2	2326064	2326816	-	210	N		NAC	P:GO:0006355; F:GO:0015078; P:GO:0015031; P:GO:0015986; C:GO:0000276; C:GO:0005634	-	nascent polypeptide-associated complex subunit alpha		35504	1	37986	1	36934	1	10	0.507304	4	0.270916	14	0.795485	1	0.0345286	8	0.305445	15	0.750332	16	0.855246	11	0.640106	41	1	7	0.288181	8	0.63745	2	0.321381	-1.59647	0.00335	0.0159
Fom5190a_04832	core		Effector	0.896	Scaffold_5	1771940	1772332	-	131	N		DUF1674	-		protein mitochondrial		12771	1	13070	1	13964	1	5	0.458015	2	0.254453	2	0.302799	0	0	2	0.195929	0	0	0	0	2	0.35369	6	0.770992	6	0.641221	4	0.37659	0	0	-1.60567	0.00939	0.0362
Fom5190a_11740	core		Non-effector	1	Scaffold_16	1043845	1045143	+	397	Y		Asp|TAXi_C|TAXi_N	F:GO:0004190; P:GO:0006508	(3.4) Acting on peptide bonds (peptide hydrolases)	vacuolar protease a		56941	1	58178	1	64851	1	23	0.65204	4	0.26097	16	0.571209	11	0.575058	2	0.0846805	14	0.514242	58	0.993072	95	1	74	1	28	0.779831	30	0.795227	0	0	-1.60738	0.00334	0.0159
Fom5190a_03954	core		Non-effector	1	Scaffold_4	1766589	1768701	+	632	N		Cyt-b5|DAO|FAD_binding_2|FAD_oxidored|NAD_binding_8|Pyr_redox_2	F:GO:0020037; F:GO:0000104; P:GO:0006118; P:GO:0006119; P:GO:0018874; P:GO:0019643; C:GO:0045281	(1.3) Acting on the CH-CH group of donors	fumarate reductase		65287	1	64287	1	71303	1	16	0.449124	13	0.397539	16	0.368197	11	0.404638	6	0.171794	16	0.483673	154	0.946048	108	0.966399	43	0.80549	45	0.819214	34	0.618079	15	0.423568	-1.61695	0.000676	0.00441
Fom5190a_07074	core		Non-effector	1	Scaffold_8	726671	727800	-	360	N			-		ubiquitin conjugating		42603	1	40984	1	47373	1	11	0.443363	10	0.30708	8	0.323009	1	0.040708	1	0.0053097	11	0.587611	36	0.895575	80	1	36	0.865487	10	0.685841	14	0.525664	12	0.610619	-1.62677	0.00112	0.00666
Fom5190a_05761	core		Non-effector	0.995	Scaffold_6	1958074	1958665	-	107	N			-		hypothetical protein FOC4_g10012954 [Fusarium oxysporum f. sp. cubense race 4]	Fom unique gene, no orthologs or paralogs	68344	1	75728	1	74565	1	17	0.616554	15	0.576013	16	0.795608	18	0.589527	4	0.439189	8	0.528716	163	0.831081	160	0.829392	85	0.881757	15	0.623311	32	0.827703	24	0.787162	-1.63729	0.00052	0.00359
Fom5190a_13339	core		Non-effector	1	Scaffold_23	72754	75028	+	651	N		FAD_binding_2|Succ_DH_flav_C	F:GO:0050660; F:GO:0035091; P:GO:0022900; P:GO:0007154; P:GO:0006099; F:GO:0016627	-	succinate dehydrogenase flavoprotein subunit		56402	1	56186	1	62297	1	15	0.395604	16	0.417143	7	0.278681	21	0.602198	16	0.243077	8	0.272527	39	0.571429	33	0.662857	35	0.537582	19	0.504176	27	0.574066	0	0	-1.64635	0.00134	0.00768
Fom5190a_03880	core		Non-effector	0.995	Scaffold_4	1544561	1545695	-	343	N		FBPase	P:GO:0006094; F:GO:0042132; C:GO:0005829; P:GO:0072593; P:GO:0006000; P:GO:0006013; P:GO:0006096; P:GO:0006098; P:GO:0015976	(3.1) Acting on ester bonds	fructose- -bisphosphatase		52962	1	51974	1	58109	1	12	0.562114	12	0.644934	11	0.520705	6	0.503965	1	0.0881057	18	0.577093	36	0.955947	35	0.962996	41	0.992951	28	0.761234	12	0.530397	13	0.515419	-1.66224	0.000681	0.00444
Fom5190a_05969	core		Non-effector	1	Scaffold_7	150117	151862	+	582	N		DUF2434	-		uncharacterized protein ffuj_13705		64344	1	62863	1	72161	1	20	0.531501	12	0.302405	10	0.367125	11	0.293814	6	0.233104	18	0.588774	75	0.971363	89	0.958763	61	0.900344	26	0.710767	21	0.539519	8	0.32016	-1.70901	0.000375	0.00277
Fom5190a_02764	core		Non-effector	1	Scaffold_3	1196457	1197881	-	397	N	CE11	DEAD|Helicase_C	F:GO:0008026; P:GO:0043581; F:GO:0005524; F:GO:0003743; C:GO:0005840; P:GO:0006446	-	atp-dependent rna helicase eif4a		60574	1	59520	1	66127	1	19	0.757895	16	0.383158	5	0.305965	22	0.762105	13	0.258246	15	0.464561	101	1	76	0.969825	123	1	25	0.804211	20	0.725614	11	0.437895	-1.71048	0.00131	0.00758
Fom5190a_04359	core		Non-effector	0.614	Scaffold_5	234356	235929	-	284	N		Porin_3	F:GO:0015288; F:GO:0008308; P:GO:0055085; P:GO:0044070; C:GO:0005741; C:GO:0046930	-	outer mitochondrial membrane protein porin		74317	1	73103	1	78762	1	30	0.656925	9	0.527319	10	0.413596	17	0.717281	11	0.343075	24	0.487929	121	1	211	1	131	1	55	1	48	0.964422	38	1	-1.73516	0.000677	0.00441
Fom5190a_10308	core		Non-effector	1	Scaffold_14	100387	101484	-	366	N			-		hypothetical protein FOC4_g10005936 [Fusarium oxysporum f. sp. cubense race 4]		93871	1	99141	1	106247	1	33	0.814208	18	0.859745	10	0.406193	29	0.750455	5	0.315118	23	0.743169	189	1	249	1	291	1	123	1	86	1	28	0.909836	-1.75816	0.000458	0.00325
Fom5190a_04519	core		Non-effector	1	Scaffold_5	816257	817564	-	399	Y			-		related to sporulation-specific gene sps2		174899	1	178874	1	196506	1	55	0.98318	32	0.825688	26	0.62156	43	0.833333	14	0.589449	44	0.864679	178	1	252	1	310	1	127	1	89	0.999236	25	0.727064	-1.77348	0.000104	0.000982
Fom5190a_07945	core		Effector	0.938	Scaffold_9	1421961	1422567	+	131	N		NDUFA12	F:GO:0009055; F:GO:0008137; C:GO:0016020; P:GO:0006118; P:GO:0006120; P:GO:0006744; P:GO:0006814; P:GO:0015992	(1.6) Acting on NADH or NADPH	nadh:ubiquinone oxidoreductase subunit		28658	1	31447	1	31574	1	6	0.410214	7	0.555189	5	0.30972	1	0.164745	0	0	8	0.364086	17	0.621087	19	0.589786	16	0.60626	17	0.797364	8	0.584843	2	0.237232	-1.79049	0.000915	0.00565
Fom5190a_09989	core		Non-effector	0.998	Scaffold_13	473750	474878	-	343	N		NMT1	-		thiamine biosynthesis protein		326766	1	334375	1	349422	1	96	1	63	1	49	1	64	0.966342	24	0.464128	62	1	586	1	690	1	408	1	145	1	91	0.890168	18	0.80248	-1.8007	5.71e-05	0.000608
Fom5190a_14515	core		Non-effector	1	Scaffold_36	89289	91272	+	556	N	GT48	AA_permease|AA_permease_2	P:GO:0003333; F:GO:0015171; C:GO:0016021	-	amino-acid permease inda1		137334	1	131988	1	151219	1	32	0.660786	38	0.660786	12	0.292843	21	0.550907	7	0.357359	20	0.708669	214	0.992943	324	0.94002	120	0.847782	60	0.81502	44	0.751512	21	0.5625	-1.80358	0.000565	0.00384
Fom5190a_10923	core		Non-effector	1	Scaffold_15	172214	174195	+	572	N	GT48	AA_permease|AA_permease_2	P:GO:0003333; F:GO:0015171; C:GO:0016021	-	amino-acid permease inda1		82853	1	83242	1	94111	1	14	0.431887	16	0.559031	20	0.5444	8	0.275479	8	0.26892	15	0.413219	124	0.94551	176	0.994955	58	0.872856	42	0.85217	39	0.801211	16	0.382947	-1.81259	0.000215	0.00175
Fom5190a_00673	core		Effector	0.813	Scaffold_1	2068417	2069350	+	243	N		Mt_ATP-synt_B	F:GO:0046961; P:GO:0035786; P:GO:0015986; C:GO:0000274; P:GO:0006119	-	atp synthase subunit 4		51272	1	50781	1	50922	1	14	0.70985	10	0.586724	6	0.486081	13	0.563169	1	0.0770878	4	0.315846	32	0.978587	25	0.792291	49	1	12	0.737687	15	0.513919	1	0.0042827	-1.82159	0.000311	0.00238
Fom5190a_03887	core		Non-effector	0.997	Scaffold_4	1561643	1562737	+	314	N			F:GO:0003700; F:GO:0043565; P:GO:0006355; C:GO:0005667; P:GO:0045449	-	cross-pathway control protein 1		123296	1	122671	1	134047	1	21	0.623744	25	0.931507	25	0.801826	17	0.706849	20	0.778082	26	0.915068	176	1	191	1	340	1	59	1	79	1	17	0.536986	-1.82924	0.000115	0.00106
Fom5190a_08249	core		Effector	0.852	Scaffold_10	536126	536849	+	198	N		ETC_C1_NDUFA4	C:GO:0005743; F:GO:0016651; P:GO:0022900	-	nadh-ubiquinone oxidoreductase 18 kda		28569	1	25795	1	25998	1	7	0.61326	7	0.75	2	0.276243	7	0.446133	8	0.872928	9	0.494475	38	1	16	0.703039	46	1	15	0.708564	8	0.75	0	0	-1.83884	0.00127	0.00734
Fom5190a_04366	core		Non-effector	1	Scaffold_5	253164	254842	-	542	N		Inos-1-P_synth|NAD_binding_5	P:GO:0008654; F:GO:0004512; P:GO:0006021; F:GO:0000166; P:GO:0019872	(5.5) Intramolecular lyases	inositol-3-phosphate synthase		85412	1	85778	1	92114	1	22	0.583085	6	0.269803	23	0.732579	8	0.268017	0	0	10	0.398451	51	0.88386	20	0.622394	47	0.896962	24	0.626563	21	0.545563	8	0.303157	-1.84401	0.000533	0.00366
Fom5190a_08090	core		Non-effector	0.999	Scaffold_10	60610	61860	-	361	N		F_bP_aldolase	P:GO:0006094; P:GO:0006096; F:GO:0004332; C:GO:0005829; F:GO:0008270; C:GO:0005739; P:GO:0006000; P:GO:0006013; P:GO:0006020; P:GO:0006098; P:GO:0015976	(4.1) Carbon-carbon lyases	fructose-bisphosphate class ii		44580	1	43247	1	46695	1	12	0.667466	6	0.388489	8	0.482814	0	0	7	0.191047	0	0	26	0.857714	17	0.803357	31	0.740208	18	0.604317	13	0.585132	2	0.0231815	-1.84957	0.000239	0.00192
Fom5190a_11437	core		Non-effector	1	Scaffold_16	138911	141095	+	431	N	AA7	FAD_binding_4	F:GO:0003824	-	fad binding domain-containing protein		404155	1	444047	1	452092	1	143	0.278261	49	0.264989	59	0.286499	87	0.289245	40	0.275973	103	0.280549	630	0.288787	867	0.282838	800	0.279634	382	0.323112	335	0.279176	136	0.343707	-1.85461	0.000117	0.00108
Fom5190a_07288	core		Effector	0.989	Scaffold_8	1375097	1375758	-	114	N		FKBP_C	P:GO:0006457; F:GO:0005527; P:GO:0006325; P:GO:0009092; P:GO:0000413; C:GO:0005634; F:GO:0003755; C:GO:0005739	(5.2) Cis-trans-isomerases	rapamycin binding protein fkbp12		45658	1	51495	1	51477	1	9	0.519637	10	0.862538	9	0.47432	12	0.55287	6	0.545317	3	0.164653	64	0.848943	53	0.723565	74	1	32	0.734139	29	1	2	0.0755287	-1.86529	0.000225	0.00183
Fom5190a_00736	core		Effector	0.951	Scaffold_1	2255307	2255824	+	91	N		ATP-synt_E	F:GO:0015078; C:GO:0000276; P:GO:0015986	-	atp synthase subunit mitochondrial		19759	1	21359	1	23368	1	6	0.625483	2	0.378378	4	0.478764	0	0	4	0.95946	4	0.465251	3	0.548262	14	0.942085	16	1	2	0.241313	4	0.303089	3	0.135135	-1.88318	0.00108	0.00645
Fom5190a_06476	core		Effector	0.996	Scaffold_7	1479145	1479611	-	105	N		Ndufs5	-		nadh:ubiquinone oxidoreductase subunit		18571	1	20927	1	20222	1	4	0.334047	3	0.426124	4	0.501071	0	0	4	0.717345	6	0.792291	21	0.747323	16	0.813705	19	1	2	0.571735	13	0.755889	2	0.353319	-1.88345	0.00126	0.0073
Fom5190a_10145	core		Non-effector	0.975	Scaffold_13	1021316	1021850	+	163	N		DUF1772	-		uncharacterized protein ffuj_01724		9300	1	10415	1	10802	1	2	0.358878	2	0.280374	2	0.306542	0	0	0	0	0	0	0	0	0	0	0	0	1	0.0485981	0	0	0	0	-1.89924	0.00566	0.0241
Fom5190a_13350	core		Effector	0.836	Scaffold_23	115521	116489	+	147	N		COX5A	P:GO:0006123; C:GO:0005751; F:GO:0004129; P:GO:0015992	(1.9) Acting on a heme group of donors	cytochrome c oxidase polypeptide vi		41010	1	41997	1	42412	1	14	0.579979	4	0.73581	6	0.530444	8	0.44582	3	0.18679	14	0.844169	46	0.70485	54	1	33	0.707946	28	1	8	0.437565	3	0.402477	-1.90085	0.000326	0.00247
Fom5190a_04587	core		Effector	0.974	Scaffold_5	1045675	1046269	+	122	N		Cyt-b5	F:GO:0020037	-	progesterone binding protein		18830	1	20262	1	20551	1	5	0.504202	4	0.258823	2	0.356303	4	0.341176	3	0.695798	3	0.211765	18	0.984874	12	0.983193	16	1	11	0.621849	7	0.828571	2	0.0756303	-1.90124	0.00121	0.00708
Fom5190a_13365	core		Non-effector	1	Scaffold_23	168969	170600	-	376	N		Actin	C:GO:0030479; P:GO:0006357; C:GO:0032432; P:GO:0030476; C:GO:0000812; P:GO:0000916; C:GO:0000142; P:GO:0006897; C:GO:0031011; C:GO:0035267; F:GO:0005524; P:GO:0034599; P:GO:0001300; P:GO:0000011; P:GO:0016573; P:GO:0006281	-	actin		149740	1	149101	1	162286	1	28	0.63848	16	0.367647	33	0.643995	35	0.760417	20	0.391544	21	0.498775	181	1	231	1	158	1	75	1	102	0.941789	31	0.377451	-1.93415	7.75e-05	0.000773
Fom5190a_02000	core		Effector	0.759	Scaffold_2	2029148	2029846	+	126	N		NTF2	P:GO:0006606; F:GO:0008536; C:GO:0005635	-	nuclear transport factor 2		41995	1	43786	1	47581	1	10	0.732475	7	0.516452	7	0.547926	5	0.37196	6	0.648069	6	0.32475	80	1	61	0.878398	64	0.871245	12	0.864092	27	0.758226	3	0.307582	-1.95164	0.00011	0.00103
Fom5190a_00722	core	SSP	Non-effector	0.94	Scaffold_1	2213855	2214700	+	263	Y		GPI-anchored	-		gpi anchored serine-threonine rich protein		70471	1	74516	1	75012	1	22	0.858156	11	0.407801	4	0.271868	21	0.539007	16	0.637116	27	0.800236	278	1	298	1	214	1	77	0.957447	73	1	24	0.774232	-1.96978	0.000341	0.00256
Fom5190a_00266	core		Effector	0.997	Scaffold_1	713495	714428	-	181	N	GT66	Pro_isomerase	P:GO:0006457; P:GO:0000413; F:GO:0003755	(5.2) Cis-trans-isomerases	peptidyl-prolyl cis-trans mitochondrial		217678	1	226641	1	225429	1	50	1	31	1	33	1	49	0.942184	20	0.990364	52	1	433	1	363	1	320	1	158	1	158	1	40	0.921842	-1.98906	1.01e-05	0.000146
Fom5190a_12154	core		Effector	0.652	Scaffold_17	1020410	1021310	+	170	N		COX4	F:GO:0004129; P:GO:0006123; P:GO:0015992; C:GO:0045277	(1.9) Acting on a heme group of donors	cytochrome c oxidase polypeptide v		35280	1	36748	1	35866	1	11	0.746948	4	0.342952	3	0.253052	10	0.706992	2	0.593785	1	0.0588235	48	0.99667	34	0.72364	34	1	24	0.901221	8	0.837958	4	0.193119	-1.99772	0.000208	0.00171
Fom5190a_00778	core		Effector	0.798	Scaffold_1	2374239	2374973	+	129	N		ATP_sub_h	F:GO:0030246; F:GO:0003824; P:GO:0016052	-	atp synthase h chain		55406	1	51545	1	54079	1	9	0.912925	8	0.429932	10	0.323809	3	0.131973	10	0.278912	7	0.946939	29	1	36	1	52	1	8	0.927891	14	1	3	0.257143	-2.01419	6.81e-05	0.0007
Fom5190a_11718	core		Effector	0.902	Scaffold_16	958366	959314	-	148	N		UQ_con	P:GO:0016567; F:GO:0005524; F:GO:0004842	(6.3) Forming carbon-nitrogen bonds	ubiquitin conjugating enzyme		48929	1	53984	1	58004	1	18	0.576396	3	0.271865	7	0.618546	8	0.307692	8	0.386723	19	0.631191	38	1	37	1	74	0.739726	42	1	17	0.683878	8	0.306639	-2.0489	0.000212	0.00174
Fom5190a_05615	core		Effector	0.82	Scaffold_6	1507304	1507903	-	172	N		GSHPx	P:GO:0034599; C:GO:0031314; F:GO:0047066; F:GO:0004602; C:GO:0005634; P:GO:0055114; C:GO:0031315; P:GO:0006749; P:GO:0006804	(1.1) Acting on the CH-OH group of donors; (1.1) Acting on the CH-OH group of donors	peroxiredoxin hyr1		66392	1	71112	1	71601	1	14	0.911667	12	0.866667	8	0.551667	8	0.276667	2	0.26	2	0.235	36	1	51	1	48	1	8	0.548333	14	0.808333	6	0.698333	-2.06026	2.83e-05	0.000343
Fom5190a_01870	core		Non-effector	0.937	Scaffold_2	1566180	1566900	-	159	N		eIF-1a	F:GO:0003743; C:GO:0005840; P:GO:0006446	-	eukaryotic translation initiation factor eif-1a		37920	1	42043	1	41814	1	8	0.556172	8	0.522885	4	0.445215	16	0.71706	3	0.31068	9	0.377254	41	1	32	1	62	1	17	0.919556	16	0.859917	2	0.124827	-2.06367	0.000111	0.00103
Fom5190a_09067	core		Non-effector	0.86	Scaffold_11	1240501	1241451	-	317	Y			-		allergen asp f 4		43358	1	44346	1	47439	1	9	0.518402	8	0.567823	5	0.492114	4	0.263933	3	0.189274	10	0.432177	39	0.788644	70	1	45	1	7	0.467929	13	0.840168	2	0.182965	-2.06459	6.89e-05	0.000706
Fom5190a_02177	core		Effector	0.941	Scaffold_2	2603807	2604550	+	178	N			-		uncharacterized protein ffuj_05849		147782	1	164126	1	148044	1	40	0.958333	13	0.948925	21	0.913979	5	0.245968	13	0.645161	13	0.860215	12	0.860215	48	0.913979	100	1	72	1	46	1	1	0.0591398	-2.07602	2.45e-05	0.000304
Fom5190a_07226	core		Effector	0.715	Scaffold_8	1208987	1209322	-	73	N		DUF2611	F:GO:0005488	-	uncharacterized protein cpur_05124		52486	1	61225	1	64445	1	19	1	6	0.702381	5	0.702381	7	0.815476	4	0.952381	18	1	90	1	112	1	84	1	22	1	39	1	7	0.657738	-2.07891	9.87e-05	0.00094
Fom5190a_03003	core		Effector	0.714	Scaffold_3	2018384	2019423	-	248	N		TIM	F:GO:0004807; P:GO:0006096; P:GO:0006094; P:GO:0006000; P:GO:0006013; P:GO:0006020; P:GO:0015976; P:GO:0046486	(5.3) Intramolecular oxidoreductases	triosephosphate isomerase		77380	1	83382	1	82407	1	13	0.777885	14	0.878846	12	0.711538	8	0.608654	2	0.180769	6	0.5375	46	1	75	1	104	1	36	0.825	28	0.791346	15	0.597115	-2.08358	1.8e-05	0.000238
Fom5190a_00798	core	SSP	Non-effector	1	Scaffold_1	2432681	2433330	-	198	Y			-		uncharacterized protein ffuj_01011		76411	1	75842	1	76158	1	20	1	8	0.638462	9	0.666154	8	0.358461	7	0.823077	23	0.816923	101	1	159	1	162	1	22	0.98	40	1	18	0.732308	-2.11872	1.99e-05	0.000258
Fom5190a_08146	core		Effector	0.947	Scaffold_10	271987	272845	-	202	N		COX5B	C:GO:0005740; F:GO:0004129; P:GO:0006123; P:GO:0015992; C:GO:0045277	(1.9) Acting on a heme group of donors	cytochrome c oxidase polypeptide iv		44277	1	42788	1	40302	1	8	0.54482	6	0.465658	6	0.28638	4	0.153667	7	0.358556	4	0.281723	40	1	58	1	44	1	13	0.653085	13	0.547148	9	0.63213	-2.12822	4.18e-05	0.00047
Fom5190a_09419	core		Non-effector	0.973	Scaffold_12	577515	577838	-	108	N			-		uncharacterized protein ffuj_10700		45562	1	49848	1	49038	1	6	0.490741	6	0.95679	10	1	0	0	2	0.441358	4	0.364198	7	0.768518	14	1	29	0.987654	17	1	10	0.984568	2	0.37963	-2.13006	6.88e-05	0.000706
Fom5190a_00606	core		Effector	0.986	Scaffold_1	1829362	1829745	-	73	N		ATP-synt_Eps	F:GO:0046961; F:GO:0008270; F:GO:0046933; F:GO:0046872; F:GO:0004222; P:GO:0015986; P:GO:0006508; C:GO:0000275; P:GO:0006119	(3.4) Acting on peptide bonds (peptide hydrolases)	mitochondrial atp synthase epsilon chain domain-containing protein		34995	1	38152	1	38605	1	5	0.518229	8	1	4	0.950521	4	0.84375	4	0.955729	6	1	18	1	16	1	46	1	20	1	14	1	8	1	-2.14013	0.000124	0.00113
Fom5190a_10068	core		Non-effector	0.943	Scaffold_13	747249	748532	-	322	N		Mito_carr|Mito_carr|Mito_carr	C:GO:0031305; F:GO:0005315; P:GO:0035435	-	mitochondrial phosphate carrier protein		76879	1	78592	1	80484	1	14	0.645639	16	0.51947	5	0.403427	7	0.478972	11	0.577882	6	0.324766	76	1	67	1	80	1	32	0.957944	22	0.657321	4	0.212617	-2.16265	6.23e-05	0.000653
Fom5190a_06139	core		Effector	0.576	Scaffold_7	576921	577888	+	275	N	GH92	adh_short|adh_short_C2|KR	F:GO:0016491; F:GO:0000166; P:GO:0055114	-	oxidoreductase yxbg		20269	1	22550	1	22655	1	4	0.31405	4	0.379132	2	0.282025	4	0.243802	0	0	0	0	4	0.382231	30	0.943182	21	0.97624	10	0.619835	26	0.858471	7	0.454545	-2.18055	0.000242	0.00194
Fom5190a_08341	core		Non-effector	0.83	Scaffold_10	828526	830014	+	336	N		Ldh_1_C|Ldh_1_N	P:GO:0006108; P:GO:0044262; F:GO:0000166; F:GO:0030060; P:GO:0006090; P:GO:0019643; P:GO:0046487	(1.1) Acting on the CH-OH group of donors	malate dehydrogenase		84931	1	89212	1	91971	1	14	0.465413	18	0.533244	8	0.272666	20	0.73405	2	0.0940228	13	0.53996	135	1	136	1	134	1	36	0.753526	12	0.296172	5	0.215581	-2.18974	1.72e-05	0.000229
Fom5190a_09039	core		Effector	0.51	Scaffold_11	1164667	1165394	+	117	N		Ribosomal_L34e	C:GO:0005840; F:GO:0003735; P:GO:0006412; P:GO:0042254	-	60s ribosomal protein l34		36683	1	39614	1	39056	1	6	0.40522	6	0.403846	5	0.601648	15	0.945055	18	1	18	0.998626	23	0.76511	23	0.917582	83	1	33	1	27	1	0	0	-2.20619	3.74e-05	0.000431
Fom5190a_00367	core		Effector	1	Scaffold_1	1048799	1049025	+	58	N			-		uncharacterized protein ffuj_00563		248662	1	261050	1	250375	1	51	1	30	1	32	1	22	1	14	0.964758	27	1	215	1	211	1	312	1	93	1	40	1	24	1	-2.20901	1.05e-06	2.13e-05
Fom5190a_06319	core		Effector	0.522	Scaffold_7	1032335	1032814	+	160	N		bZIP_1|bZIP_2	F:GO:0003700; F:GO:0043565; P:GO:0006355; C:GO:0005667; P:GO:0045449	-	gaf domain nucleotide-binding protein		55368	1	57329	1	62787	1	12	0.752083	6	0.3375	8	0.4375	7	0.510417	2	0.220833	4	0.447917	31	1	18	0.885417	46	1	16	0.645833	19	0.904167	0	0	-2.21038	1.03e-05	0.000148
Fom5190a_02306	core		Non-effector	0.999	Scaffold_2	2984178	2984672	+	130	N		dsDNA_bind	F:GO:0003677	-	dsdna-binding protein		10962	1	11614	1	11734	1	2	0.256566	1	0.276768	2	0.347475	0	0	0	0	0	0	2	0.490909	2	0.50101	30	1	4	0.424242	1	0.155556	0	0	-2.26564	0.0012	0.00704
Fom5190a_08241	core		Non-effector	0.994	Scaffold_10	501860	502872	-	321	N		DAO|Thi4	P:GO:0009228; C:GO:0005737; F:GO:0046872; P:GO:0006950; C:GO:0005634	-	thiazole biosynthetic enzyme variant 1		210751	1	221498	1	226989	1	38	0.865745	29	0.952616	23	0.916091	30	0.753208	7	0.517275	18	0.626851	98	1	187	1	248	1	96	1	64	0.981244	15	0.727542	-2.31399	4.87e-07	1.1e-05
Fom5190a_06670	core	SSP	Non-effector	0.927	Scaffold_7	2081471	2082113	+	196	Y		CFEM	-		uncharacterized protein loc100274375 precursor		40127	1	40459	1	38268	1	7	0.517885	7	0.421462	2	0.262831	4	0.29549	4	0.339036	1	0.130638	11	0.511664	25	0.884915	42	0.99689	2	0.157076	20	0.891135	2	0.0855365	-2.32862	4.47e-05	0.000497
Fom5190a_07211	core		Effector	0.796	Scaffold_8	1165010	1165947	-	236	N		Rieske|UCR_TM	F:GO:0046872; F:GO:0008121; P:GO:0043581; C:GO:0070469; F:GO:0051537; C:GO:0005739; P:GO:0022900; P:GO:0006118; P:GO:0006119; P:GO:0015992; C:GO:0045285	(1.1) Acting on the CH-OH group of donors	cytochrome b-c1 complex subunit rieske		64924	1	70101	1	70758	1	13	0.664179	6	0.34968	10	0.684435	14	0.853944	3	0.297441	8	0.547974	49	1	71	1	82	1	39	1	26	0.866738	2	0.314499	-2.33631	3.19e-06	5.46e-05
Fom5190a_00686	core		Effector	0.835	Scaffold_1	2104207	2104668	+	103	N		HMG_box|HMG_box_2	P:GO:0070898; P:GO:0006281; C:GO:0032301; P:GO:0006355; F:GO:0008301; F:GO:0043565; F:GO:0031491; P:GO:0034724; P:GO:0051123; P:GO:0006338; C:GO:0000785	-	nucleosome binding protein		36124	1	39335	1	39825	1	8	0.601732	4	0.686147	6	0.443723	5	0.439394	2	0.638528	10	0.651515	25	1	18	1	77	1	31	0.805195	22	0.850649	0	0	-2.33807	5.33e-05	0.000575
Fom5190a_04183	core		Effector	0.737	Scaffold_4	2345794	2346650	+	267	N	GH92	adh_short|adh_short_C2|KR	P:GO:0019569; F:GO:0050085; P:GO:0042732; P:GO:0006006; F:GO:0050038; P:GO:0005997; P:GO:0055114; F:GO:0000166; P:GO:0051289; P:GO:0006000; P:GO:0006013	(1.1) Acting on the CH-OH group of donors; (1.1) Acting on the CH-OH group of donors	l-xylulose reductase		125970	1	140553	1	135435	1	26	0.803967	15	0.71762	11	0.782964	20	0.926488	4	0.369895	18	0.844807	157	1	136	1	80	1	43	1	38	1	24	0.997666	-2.4024	5.62e-07	1.23e-05
Fom5190a_01143	core	SSP	Non-effector	0.999	Scaffold_1	3535639	3536365	+	203	Y			-		pci domain-containing protein		55518	1	56016	1	61865	1	6	0.594223	8	0.713893	8	0.590096	2	0.0674003	0	0	6	0.480055	7	0.442916	5	0.122421	75	1	13	0.646492	8	0.548831	0	0	-2.40421	4.96e-06	7.97e-05
Fom5190a_02760	core		Effector	0.658	Scaffold_3	1182602	1182923	+	85	N		IATP	F:GO:0004857; P:GO:0045980; P:GO:0043086; C:GO:0005739	-	atpase mitochondrial		82417	1	89699	1	81773	1	11	1	18	1	2	0.313665	10	0.993789	2	0.599379	8	0.670808	38	1	32	1	70	1	34	1	18	1	2	0.232919	-2.43433	4.01e-05	0.000457
Fom5190a_07318	core		Effector	0.923	Scaffold_8	1490468	1490875	-	102	N		ACBP	F:GO:0000062	-	acyl binding protein		67427	1	71677	1	72412	1	12	0.821078	8	0.70098	7	0.389706	14	1	0	0	12	0.607843	62	1	91	1	121	1	22	0.870098	17	1	9	0.813725	-2.43605	9.64e-07	1.97e-05
Fom5190a_02335	core		Effector	0.589	Scaffold_2	3063530	3064291	-	128	N		COX6A	P:GO:0043581; C:GO:0005751; F:GO:0004129; P:GO:0006123; P:GO:0015992	(1.9) Acting on a heme group of donors	cytochrome c oxidase subunit via		52404	1	54277	1	53485	1	11	0.650919	4	0.308399	5	0.312336	7	0.305774	3	0.295276	14	0.65748	47	0.721785	23	0.706037	42	0.860892	37	0.723097	23	0.675853	2	0.308399	-2.48849	2.39e-06	4.28e-05
Fom5190a_05270	core		Non-effector	1	Scaffold_6	514696	515920	-	392	N		Mannitol_dh|Mannitol_dh_C	P:GO:0019594; F:GO:0008926; P:GO:0055114; F:GO:0050662; F:GO:0000166; P:GO:0006000; P:GO:0006013	(1.1) Acting on the CH-OH group of donors	mannitol-1-phosphate 5-dehydrogenase		72905	1	72340	1	77695	1	15	0.670204	6	0.369796	6	0.387755	0	0	15	0.602449	6	0.251429	5	0.254694	12	0.574694	31	0.778775	5	0.274286	6	0.323265	0	0	-2.52301	8.78e-07	1.83e-05
Fom5190a_11600	core		Non-effector	0.999	Scaffold_16	554976	555981	-	309	Y			P:GO:0006952; P:GO:0051707	-	expansin-like protein 1		49785	1	50321	1	55383	1	4	0.294235	8	0.647117	6	0.44831	5	0.301193	2	0.0178926	9	0.446322	25	0.828032	39	0.992048	33	0.975149	7	0.470179	0	0	4	0.228628	-2.52374	5.91e-06	9.28e-05
Fom5190a_11642	core		Effector	0.863	Scaffold_16	710372	711000	-	161	N		Cytochrome_CBB3|Cytochrom_C	P:GO:0006123; C:GO:0005758; C:GO:0070469; F:GO:0009055; F:GO:0005506; F:GO:0020037; P:GO:0006122; P:GO:0006118	-	cytochrome c		95659	1	102835	1	103371	1	16	0.734499	11	0.720191	8	0.643879	24	1	6	0.680445	6	0.936407	60	1	46	1	67	1	34	1	23	0.895072	6	0.562798	-2.52414	2.72e-07	6.67e-06
Fom5190a_02027	core		Non-effector	1	Scaffold_2	2112560	2113755	-	349	N			P:GO:0006366; P:GO:0006355	-	c6 transcription factor		74990	1	72401	1	81044	1	7	0.251672	14	0.444816	5	0.309365	2	0.0894649	0	0	4	0.137124	15	0.58612	16	0.700669	31	0.852007	5	0.229097	13	0.679766	0	0	-2.53728	5.39e-06	8.57e-05
Fom5190a_04705	core	SSP	Effector	0.997	Scaffold_5	1414063	1414538	-	140	Y		Cerato-platanin	-		eliciting plant response protein		170724	1	156541	1	174454	1	27	0.920168	19	0.903361	12	0.92437	8	0.371849	4	0.518907	16	1	41	1	87	1	182	1	51	1	59	1	2	0.220588	-2.57256	1.14e-07	3.08e-06
Fom5190a_04453	core		Effector	1	Scaffold_5	553632	553881	+	65	N		PMP1_2	-		uncharacterized protein ffuj_07431		192462	1	192244	1	190394	1	29	1	19	0.968	11	1	25	1	2	0.464	8	1	142	1	181	1	87	1	54	1	41	1	15	1	-2.60721	1.43e-07	3.74e-06
Fom5190a_01314	core		Non-effector	1	Scaffold_1	4119489	4120979	+	439	N		Enolase_C|Enolase_N	P:GO:0032889; C:GO:0009898; C:GO:0000324; C:GO:0005739; C:GO:0000015; F:GO:0000287; P:GO:0006096; P:GO:0006094; F:GO:0004634; P:GO:0000162; P:GO:0006571; P:GO:0009094	(4.2) Carbon-oxygen lyases	enolase		122405	1	125204	1	132608	1	24	0.727029	6	0.273642	12	0.272971	7	0.268276	2	0.112676	4	0.19383	92	0.949698	92	0.851107	94	0.929577	32	0.783367	33	0.847753	4	0.171026	-2.61412	5.28e-07	1.18e-05
Fom5190a_07044	core		Effector	0.999	Scaffold_8	616873	617235	-	121	N			-		uv-induced protein	Fom unique gene, no orthologs or paralogs	39567	1	40358	1	42086	1	5	0.672176	4	0.341598	4	0.644628	12	0.878788	3	0.429752	5	0.859504	11	0.878788	37	1	32	1	19	1	11	0.826446	3	0.195592	-2.66781	1.19e-06	2.37e-05
Fom5190a_06607	core		Non-effector	1	Scaffold_7	1925283	1926954	+	541	N	GH72/CBM43	Glyco_hydro_2_C|Glyco_hydro_72|X8	F:GO:0016740; P:GO:0005975; F:GO:0043169	-	glycoside hydrolase family 72 protein		286628	1	297494	1	300638	1	54	0.883373	18	0.494617	17	0.644737	16	0.465311	4	0.139952	26	0.56878	156	1	126	1	144	1	55	0.816986	44	0.806818	20	0.605263	-2.77874	4.53e-08	1.36e-06
Fom5190a_03588	core	SSP	Effector	0.987	Scaffold_4	533802	534448	-	181	Y		E1_DerP2_DerF2	P:GO:0006810	-	phosphatidylglycerol phosphatidylinositol transfer protein		54566	1	57872	1	61094	1	6	0.292117	5	0.352396	6	0.576507	14	0.803709	3	0.185471	10	0.625966	65	1	74	1	55	1	19	0.706337	19	0.789799	13	0.789799	-2.80718	1.06e-07	2.9e-06
Fom5190a_01046	core		Non-effector	1	Scaffold_1	3241066	3243659	-	625	N		ATP-synt_ab|ATP-synt_ab_C|ATP-synt_ab_N	F:GO:0046961; F:GO:0046933; P:GO:0015991; C:GO:0042645; C:GO:0005754; P:GO:0015986; P:GO:0006200; F:GO:0005524; P:GO:0006119	-	atp synthase subunit mitochondrial		247326	1	251072	1	270707	1	36	0.651503	20	0.491519	17	0.416731	37	0.54202	16	0.385505	25	0.459522	233	0.890131	258	1	230	1	121	0.912105	111	0.853508	33	0.586353	-2.89423	1.28e-09	5.5e-08
Fom5190a_02064	core		Effector	0.664	Scaffold_2	2240106	2240918	-	118	N		Synaptobrevin	C:GO:0016021; P:GO:0016192	-	synaptobrevin		45590	1	47864	1	51152	1	5	0.282903	4	0.777368	4	0.308733	14	0.637146	3	0.227552	9	0.461255	23	0.94465	44	1	75	1	28	0.97417	26	0.98893	2	0.688807	-2.94373	6.81e-08	1.95e-06
Fom5190a_12505	core		Non-effector	1	Scaffold_18	892421	893461	+	330	Y			-		cell wall glycoprotein		149798	1	147843	1	148741	1	29	0.87512	5	0.324688	8	0.440922	12	0.638809	8	0.530259	34	0.82901	193	1	184	1	154	1	53	0.943324	50	0.888569	8	0.292027	-2.94607	2.4e-07	5.99e-06
Fom5190a_12157	core		Non-effector	1	Scaffold_17	1029012	1030927	+	515	N		ATP-synt_ab|ATP-synt_ab_C|ATP-synt_ab_N	F:GO:0008553; F:GO:0046933; P:GO:0015991; C:GO:0005754; P:GO:0015986; P:GO:0006200; F:GO:0005524; P:GO:0006119	(3.6) Acting on acid anhydrides	atp synthase beta mitochondrial precursor		200046	1	213792	1	213257	1	28	0.656576	14	0.367954	15	0.480167	51	0.76096	21	0.378914	23	0.451983	221	0.899269	178	0.958768	160	0.955115	91	0.876827	69	0.782881	35	0.643528	-2.96496	6.64e-10	3.04e-08
Fom5190a_01798	core		Non-effector	0.989	Scaffold_2	1310129	1311659	-	324	N		Transaldolase	C:GO:0005737; F:GO:0004801; P:GO:0043581; P:GO:0006098; C:GO:0005634	(2.2) Transferring aldehyde or ketone residues	transaldolase		116137	1	120264	1	129366	1	13	0.489223	11	0.350098	5	0.318093	14	0.562377	7	0.298498	15	0.476812	105	0.67015	179	0.759634	188	0.853037	40	0.775963	36	0.774657	10	0.281515	-3.09478	3.83e-09	1.5e-07
Fom5190a_08561	core	SSP	Non-effector	0.899	Scaffold_10	1453891	1454522	-	155	Y			P:GO:0052051	-	alkaline foam protein b		252307	1	274483	1	288373	1	26	0.783228	20	0.780063	15	0.637658	13	0.756329	12	0.786392	18	0.783228	165	0.811709	276	0.981013	301	1	111	1	69	0.919304	17	0.734177	-3.11236	8.98e-11	4.92e-09
Fom5190a_05751	core		Non-effector	0.844	Scaffold_6	1928433	1929785	+	339	N		Gp_dh_C|Gp_dh_N	C:GO:0005737; F:GO:0051287; F:GO:0050661; P:GO:0006096; F:GO:0004365; P:GO:0055114; P:GO:0006094	(1.2) Acting on the aldehyde or oxo group of donors	glyceraldehyde-3-phosphate dehydrogenase		308362	1	322042	1	297010	1	39	0.913525	9	0.366593	22	0.850702	19	0.799704	13	0.459719	40	0.980784	139	1	117	1	179	1	70	1	63	1	8	0.620104	-3.23521	1.16e-09	5.02e-08
Fom5190a_07146	core		Non-effector	0.75	Scaffold_8	965894	966156	+	68	N			-		uncharacterized protein cpur_01588		170269	1	184361	1	198266	1	18	1	14	0.942966	6	0.319392	7	0.958175	7	0.8327	28	1	25	1	34	1	56	1	24	1	8	1	8	1	-3.2747	5.41e-10	2.51e-08
Fom5190a_11738	core	SSP	Effector	1	Scaffold_16	1035276	1035663	-	111	Y			-		uncharacterized protein ffuj_08417		90581	1	93163	1	94612	1	14	1	4	0.525773	2	0.391753	2	0.255155	0	0	8	1	3	0.350515	33	1	32	1	6	0.260309	9	0.739691	0	0	-3.31714	1.48e-08	5.11e-07
Fom5190a_04695	core		Effector	1	Scaffold_5	1392267	1392680	+	58	N		Pmp3	C:GO:0005886; C:GO:0016021	-	plasma membrane proteolipid 3		102069	1	90543	1	110007	1	8	1	8	0.929952	4	0.572464	8	0.874396	4	0.304348	10	1	44	1	66	1	57	1	57	1	28	1	26	1	-3.35231	2.9e-10	1.43e-08
Fom5190a_06500	core		Effector	0.535	Scaffold_7	1542718	1543181	+	70	N			-		uncharacterized protein ffuj_12204		75560	1	88916	1	80431	1	12	0.668103	2	0.435345	2	0.375	2	0.396552	6	1	0	0	35	1	16	1	60	1	26	1	16	1	0	0	-3.39989	6.03e-09	2.27e-07
Fom5190a_05505	core		Non-effector	0.602	Scaffold_6	1167160	1169359	+	168	N		ATP-synt_C	F:GO:0015078; C:GO:0031966; C:GO:0016021; P:GO:0015986; F:GO:0008289; C:GO:0045263; P:GO:0015991	-	h+-transporting two-sector atpase lipid-binding protein precursor		282196	1	311425	1	299579	1	17	0.305909	22	0.265	16	0.341364	23	0.363636	15	0.428636	41	0.379091	288	0.525	279	0.454091	170	0.439545	48	0.455909	24	0.438636	17	0.366818	-3.40389	1.81e-11	1.1e-09
Fom5190a_03158	core	SSP	Non-effector	0.892	Scaffold_3	2537610	2538357	-	233	Y			-		gpi anchored		100296	1	108277	1	110208	1	12	0.508021	4	0.459893	4	0.339572	3	0.147059	0	0	6	0.419786	106	1	121	1	73	1	19	0.931818	16	0.82754	1	0.13369	-3.48753	1.07e-10	5.81e-09
Fom5190a_10235	core		Non-effector	1	Scaffold_13	1318188	1321684	-	924	N		Cation_ATPase_N|E1-E2_ATPase|HAD|Hydrolase	P:GO:0015992; F:GO:0008553; C:GO:0016021; F:GO:0046872; P:GO:0006754; P:GO:0006200; C:GO:0005886; F:GO:0005524; P:GO:0006119	(3.6) Acting on acid anhydrides	plasma membrane atpase		573663	1	577555	1	611528	1	51	0.716614	29	0.413783	25	0.540177	48	0.55133	29	0.508722	29	0.476122	230	0.896769	193	0.938805	215	0.982271	96	0.8839	99	0.964827	31	0.48127	-3.54962	1.28e-13	1.03e-11
Fom5190a_01515	core	SSP	Effector	0.943	Scaffold_2	475019	475684	-	205	Y			F:GO:0016491; P:GO:0055114; C:GO:0016021	-	cell wall protein		122911	1	120194	1	124454	1	6	0.675676	2	0.285285	8	0.623123	2	0.363363	2	0.181682	8	0.657658	66	1	82	1	82	1	20	0.983483	28	0.894895	4	0.457958	-3.98169	4.08e-12	2.78e-10
Fom5190a_11297	core		Non-effector	0.974	Scaffold_15	1090638	1091069	+	109	N		DUF3759	-		phosphoglycerate mutase family		312157	1	391511	1	332162	1	14	0.974537	6	0.722222	2	0.25	0	0	0	0	7	0.8125	16	0.918982	6	0.631944	42	1	6	0.974537	10	0.990741	2	0.49537	-5.03141	3.56e-16	4.06e-14
count				108
[truncated: 9 more columns]

## Sheet: up 7dpi DZA vs IV
Fom genes upregulated in DZA315 7 dpi vs IV
FDR <0.05 (5.0E-02), >log2fold, ≥ 25% coverage in all DZA315 7 dpi (root) replicates
Ranked by DZA315 7 dpi fold change over IV																	Vegetative (IV)						2 dpi DZA315						2 dpi A17						7 dpi DZA315						7 dpi A17						DAZ315 (susceptible)
					Previously determined and published in Williams et al. (2016) [5]												rep1		rep2		rep3		rep1		rep2		rep3		rep1		rep2		rep3		rep1		rep2		rep3		rep1		rep2		rep3		Vegetative (IV) vs DZA315 2 dpi
Gene ID	Scaffold prediction	SSP	EffectorP Prediction	EffectorP Probability	Scaffold	start	end	strand	protein length	Signalp prediction	CAZy Families	pfam domains	GOs	Enzyme Codes	Sequence description	protein orthology 150605	number of reads overlapping gene	proportion of RNAseq gene coverage	number of reads overlapping gene	proportion of RNAseq gene coverage	number of reads overlapping gene	proportion of RNAseq gene coverage	number of reads overlapping gene	proportion of RNAseq gene coverage	number of reads overlapping gene	proportion of RNAseq gene coverage	number of reads overlapping gene	proportion of RNAseq gene coverage	number of reads overlapping gene	proportion of RNAseq gene coverage	number of reads overlapping gene	proportion of RNAseq gene coverage	number of reads overlapping gene	proportion of RNAseq gene coverage	number of reads overlapping gene	proportion of RNAseq gene coverage	number of reads overlapping gene	proportion of RNAseq gene coverage	number of reads overlapping gene	proportion of RNAseq gene coverage	number of reads overlapping gene	proportion of RNAseq gene coverage	number of reads overlapping gene	proportion of RNAseq gene coverage	number of reads overlapping gene	proportion of RNAseq gene coverage	log2 fold change	Pvalue	FDR
Fom5190a_SIX13	dispensable	SSP	Non-effector	0.996	Scaffold_306	477	755	+	292	Y					secreted in xylem		0	0	0	0	0	0	91	0.982079	41	0.935484	67	1	15	0.65233	29	0.885305	94	0.97491	345	1	356	1	1349	1	622	1	213	1	26	0.985663	18.5531	1.74e-44	3.81e-41
Fom5190a_16301	dispensable	SSP	Effector	0.997	Scaffold_461	187	618	-	144	Y		LysM	P:GO:0016998		ecp7		0	0	2	0.381944	0	0	181	1	68	1	129	1	99	1	36	0.946759	125	1	1673	1	2127	1	1922	1	771	1	368	1	213	1	17.289	1.15e-46	2.93e-43
Fom5190a_16257	dispensable	SSP	Effector	1	Scaffold_364	274	597	+	91	Y			-		---NA---	Fom unique gene, no orthologs or paralogs	0	0	0	0	0	0	44	1	20	1	25	1	43	1	6	0.981482	27	1	377	1	395	1	219	1	105	1	64	1	36	1	17.383	1.38e-37	1.79e-34
Fom5190a_16729	core		Non-effector	0.978	Scaffold_1945	98	261	+	54	N			C:GO:0016020; C:GO:0005618; P:GO:0006508; F:GO:0004252	(3.4) Acting on peptide bonds (peptide hydrolases)	probable subtilisin-like serine protease	paralog in Fom, no otholog in other species	1	0.103659	0	0	0	0	4	0.945122	2	0.512195	8	0.847561	7	0.841463	1	0.609756	19	1	211	1	259	1	245	1	89	1	84	1	21	1	13.541	4.86e-10	2.28e-08
Fom5190a_16235	dispensable	SSP	Effector	0.508	Scaffold_322	1203	2046	-	264	Y			-		hypothetical protein FOXB_16439 [Fusarium oxysporum Fo5176]		10	0.611374	18	0.92891	7	0.619668	524	1	277	1	238	1	342	1	128	1	443	1	3201	1	4310	1	4988	1	2859	1	1649	1	435	1	15.2375	2.31e-58	2.31e-54
Fom5190a_SIX8	dispensable	SSP	Effector	0.994	Scaffold_420	207	793	-	141	Y					secreted in xylem		34	1	58	0.882453	42	0.896082	406	1	193	1	229	1	324	1	114	1	316	1	9480	1	10190	1	7387	1	4450	1	2396	1	1530	1	13.0958	2.74e-58	2.31e-54
Fom5190a_16326	dispensable	SSP	Effector	1	Scaffold_531	318	805	+	111	Y			-		hypothetical protein FOXB_13263 [Fusarium oxysporum Fo5176]		23	1	3	0.266394	17	0.807377	178	1	42	0.872951	149	1	54	0.993852	18	0.717213	143	1	2442	1	2456	1	3936	1	1452	1	772	1	258	1	13.52	1.15e-38	1.64e-35
Fom5190a_15857	core		Non-effector	1	Scaffold_131	17649	18938	+	412	N	AA7	FAD_binding_4	F:GO:0050660; F:GO:0008762; P:GO:0055114; P:GO:0006040	(1.1) Acting on the CH-OH group of donors	fad-binding protein	Fom unique gene, no orthologs or paralogs	0	0	0	0	0	0	31	0.872093	17	0.433333	16	0.417054	14	0.472093	11	0.244186	45	0.889147	39	0.727907	19	0.729457	66	0.913178	19	0.612403	11	0.479845	0	0	16.9649	2.82e-35	2.43e-32
Fom5190a_12303	core	SSP	Effector	1	Scaffold_18	386975	387589	+	169	Y			-		uncharacterized protein ffuj_12836		0	0	4	0.479675	2	0.403252	23	0.998374	13	0.780488	15	0.525203	14	0.996748	10	0.663415	26	0.965854	1537	1	1296	1	1030	1	327	1	180	1	154	1	11.1085	5.39e-33	3.76e-30
Fom5190a_SIX1	dispensable	SSP	Non-effector	0.575	Scaffold_696	1	645	-	279	Y					secreted in xylem		62	0.981395	79	0.976744	112	0.990698	879	0.99845	558	0.995349	559	1	510	1	248	0.99845	985	1	8005	1	9091	1	13287	1	5872	1	3292	1	846	0.995349	13.4973	2.66e-67	4.49e-63
Fom5190a_16046	dispensable		Non-effector	0.99	Scaffold_182	7940	9024	+	318	N	GH10	3Beta_HSD|NAD_binding_10|NmrA|TrkA_N	P:GO:0051172; F:GO:0000166	-	nmral1 protein		0	0	0	0	0	0	9	0.454378	8	0.396313	15	0.735484	8	0.458064	9	0.506912	22	0.705069	10	0.675576	18	0.798157	33	0.905069	0	0	1	0.0921659	2	0.104148	15.9731	5.01e-25	1.49e-22
Fom5190a_16208	core		Non-effector	0.804	Scaffold_286	3208	3764	+	185	N		Peptidase_S8	C:GO:0016020; C:GO:0005618; P:GO:0006508; F:GO:0004252	(3.4) Acting on peptide bonds (peptide hydrolases)	minor extracellular protease vpr	Fom unique gene, no orthologs or paralogs	6	0.229802	15	0.414722	5	0.378815	22	0.709156	11	0.687612	20	0.978456	14	0.782765	2	0.359066	21	0.956912	571	1	696	1	586	1	207	1	118	1	49	1	11.5284	8.53e-33	5.64e-30
Fom5190a_15300	dispensable		Non-effector	1	Scaffold_67	17574	19597	-	656	Y	GH32	Glyco_hydro_32C|Glyco_hydro_32N	F:GO:0004553; P:GO:0005975	(3.2) Glycosylases	sucrose-6-phosphate hydrolase		0	0	0	0	0	0	8	0.289526	6	0.276186	4	0.128953	4	0.0988142	2	0.0597826	1	0.020751	10	0.26087	16	0.464921	7	0.306324	4	0.133399	4	0.125494	0	0	15.1882	2.01e-15	2.05e-13
Fom5190a_16154	dispensable		Non-effector	1	Scaffold_238	2870	5064	-	610	Y	AA3	GMC_oxred_C|GMC_oxred_N|NAD_binding_8|Thi4	F:GO:0050660; F:GO:0008812; P:GO:0055114; P:GO:0006066; P:GO:0006544; P:GO:0006563; P:GO:0006566	(1.1) Acting on the CH-OH group of donors	alcohol dehydrogenase		46	0.710251	45	0.764009	44	0.813212	160	1	125	0.952164	116	1	105	0.903872	57	0.74943	160	1	1379	1	1688	1	2186	1	920	1	578	1	108	1	12.117	2.2e-55	1.14e-51
Fom5190a_15258	dispensable	SSP	Effector	1	Scaffold_64	42325	42871	+	141	Y			F:GO:0008270; C:GO:0005622		mbl2-like secreted		0	0	0	0	0	0	0	0	0	0	0	0	0	0	0	0	0	0	2	0.305302	5	0.491773	23	0.978062	2	0.274223	14	0.923218	0	0
Fom5190a_15948	dispensable	SSP	Effector	0.683	Scaffold_149	14748	15589	+	215	Y	AA2	peroxidase	F:GO:0046872; P:GO:0042744; F:GO:0020037; C:GO:0005576; F:GO:0004096; P:GO:0055114; P:GO:0006568; P:GO:0006804; P:GO:0015947	(1.1) Acting on the CH-OH group of donors	catalase-peroxidase 2		15	0.574822	9	0.663895	10	0.541568	14	0.457245	6	0.418052	28	0.83848	12	0.738717	3	0.283848	12	0.853919	416	1	406	1	312	1	125	1	75	1	26	0.795724	10.9324	6.78e-25	1.97e-22
Fom5190a_15860	core		Non-effector	0.617	Scaffold_131	25048	25542	+	146	N	GT34	p450	F:GO:0020037; F:GO:0016705; F:GO:0004497; F:GO:0005506; F:GO:0009055; P:GO:0055114; P:GO:0006118	-	pisatin demethylase		0	0	0	0	0	0	2	0.175758	0	0	0	0	0	0	3	0.517172	7	0.507071	5	0.480808	7	0.559596	11	0.694949	1	0.20202	0	0	0	0
Fom5190a_16263	dispensable		Non-effector	1	Scaffold_376	453	1159	+	235	N			-		---NA---	Fom unique gene, no orthologs or paralogs	83	0.925035	72	0.92645	80	1	161	0.954738	96	0.925035	94	0.957567	120	0.944837	40	0.929279	128	0.929279	1860	0.951909	2414	0.968883	1946	0.951909	852	0.954738	411	0.944837	174	0.944837	11.0752	1.85e-52	5.96e-49
Fom5190a_15911	dispensable		Non-effector	1	Scaffold_142	16004	18100	+	699	N	GT2	HATPase_c|HisKA|PAS|PAS_9|Response_reg	P:GO:0006979; P:GO:0000160; F:GO:0000156; P:GO:0035556; P:GO:0055114; C:GO:0005622; P:GO:0006355; F:GO:0004601; P:GO:0023014; F:GO:0005524; F:GO:0020037; C:GO:0016020; F:GO:0000155; P:GO:0045449; P:GO:0006804; C:GO:0009365	(1.1) Acting on the CH-OH group of donors	histidine kinase tcs1p		2	0.0367191	1	0.022413	0	0	2	0.0591321	2	0.0844063	0	0	0	0	3	0.0848832	2	0.0867907	26	0.604673	13	0.298045	21	0.596566	14	0.402003	4	0.18598	2	0.0762995	10.5941	0.00137	0.00782
Fom5190a_15949	dispensable		Non-effector	1	Scaffold_149	17392	18510	+	373	N	AA2	peroxidase	F:GO:0046872; P:GO:0042744; F:GO:0020037; C:GO:0005576; F:GO:0004096; P:GO:0055114; P:GO:0006568; P:GO:0006804; P:GO:0015947	(1.1) Acting on the CH-OH group of donors	catalase-peroxidase 2		26	0.919571	57	0.925827	57	0.999106	34	0.955317	17	0.653262	20	0.966041	28	0.806077	17	0.652368	27	0.823056	729	1	784	1	645	1	268	1	177	1	72	1	9.56304	7.97e-37	7.49e-34
Fom5190a_15270	dispensable		Non-effector	1	Scaffold_65	16850	18811	-	592	N		MFS_1|TRI12	P:GO:0055085; C:GO:0016021; F:GO:0005215	-	siderophore iron transporter		2	0.059633	0	0	2	0.101937	8	0.334353	6	0.252803	2	0.0846075	25	0.536697	2	0.130479	17	0.602446	30	0.547401	16	0.391947	35	0.654434	0	0	6	0.16106	0	0	12.2881	2.69e-18	3.72e-16
Fom5190a_15517	dispensable		Non-effector	1	Scaffold_86	19352	21167	-	567	N		Abhydrolase_6|Peptidase_S15|PepX_C	F:GO:0008239; F:GO:0004177; P:GO:0006508	(3.4) Acting on peptide bonds (peptide hydrolases)	acyl esterase		10	0.378304	25	0.515969	19	0.518172	212	1	102	0.988436	148	0.998348	50	0.85848	26	0.673458	207	1	142	1	289	1	375	1	223	1	213	1	33	0.5413	13.5583	4.58e-53	1.83e-49
Fom5190a_15269	dispensable		Non-effector	0.962	Scaffold_65	10908	11875	+	288	N		SnoaL_2	-		hypothetical protein FOC1_g10001456 [Fusarium oxysporum f. sp. cubense race 1]		4	0.191116	0	0	7	0.321281	53	0.980372	17	0.628099	50	0.994835	38	0.807851	21	0.758265	65	1	33	0.877066	35	0.792355	103	1	19	0.409091	2	0.167355	2	0.0867769	13.8651	6.56e-35	5.39e-32
Fom5190a_11205	core		Effector	0.982	Scaffold_15	867884	868405	-	135	N		SnoaL_2	-		ketosteroid isomerase		0	0	0	0	0	0	100	1	27	1	40	0.823755	38	1	55	1	71	1	4	0.32567	10	0.898467	6	0.846743	5	0.773946	2	0.0478927	0	0	17.0349	3.06e-37	3.33e-34
Fom5190a_10354	core		Non-effector	0.999	Scaffold_14	214125	215238	-	338	Y		Carb_anhydrase|Carb_anhydrase	C:GO:0005575		carbonic anhydrase		6	0.256732	2	0.166068	2	0.115799	6	0.412029	3	0.158887	7	0.436266	14	0.807899	2	0.227109	9	0.614004	41	0.997307	50	0.989228	80	0.956912	16	0.824955	30	0.792639	10	0.475763	10.6431	2.33e-11	1.38e-09
Fom5190a_10610	core		Non-effector	1	Scaffold_14	848197	849630	-	478	Y		Amino_oxidase|DAO|FAD_binding_2|FAD_oxidored|HI0933_like|NAD_binding_8|Pyr_redox_2|Thi4	-		fad dependent oxidoreductase family protein		62	0.92887	70	0.974198	28	0.791492	69	0.964435	42	0.924686	70	0.887727	37	0.834728	42	0.895397	80	1	559	1	661	1	699	1	272	1	151	1	47	0.909345	10.6039	3.78e-44	7.32e-41
Fom5190a_16592	dispensable		Effector	0.841	Scaffold_1246	19	336	-	87	N			-		related to integral membrane protein		15	1	14	1	15	1	15	1	15	0.981132	8	0.974843	2	0.308176	2	0.688679	15	1	99	1	153	1	183	1	73	1	60	1	13	0.974843	10.3364	3.06e-28	1.32e-25
Fom5190a_01937	core		Non-effector	0.99	Scaffold_2	1795992	1797118	+	354	N	GH109	GFO_IDH_MocA|GFO_IDH_MocA_C	F:GO:0016491; P:GO:0055114; F:GO:0000166	-	nad binding rossmann fold		2	0.136646	2	0.114463	0	0	2	0.111801	4	0.322094	0	0	0	0	0	0	0	0	229	1	350	1	226	1	129	1	114	1	36	0.783496	6.62093	3.19e-05	0.000379
Fom5190a_15731	dispensable		Non-effector	1	Scaffold_113	4922	6693	-	411	N			P:GO:0055114; F:GO:0016491; P:GO:0008152; F:GO:0016831		fad binding domain protein		0	0	0	0	0	0	9	0.422122	6	0.264673	0	0	6	0.0643341	0	0	6	0.148984	9	0.348194	16	0.572799	31	0.623025	10	0.257901	7	0.257901	0	0	11.8197	8.64e-17	1.05e-14
Fom5190a_01394	core	SSP	Effector	0.649	Scaffold_2	126437	127194	+	214	Y		Fasciclin	-		beta-ig-h3 fasciclin		0	0	0	0	2	0.21372	0	0	0	0	0	0	0	0	0	0	0	0	5	0.44723	8	0.44723	8	0.717678	1	0.207124	2	0.263852	0	0
Fom5190a_05195	core		Non-effector	0.999	Scaffold_6	334996	336021	+	303	Y			-		hypothetical protein FOC1_g10004033 [Fusarium oxysporum f. sp. cubense race 1]		0	0	0	0	0	0	0	0	0	0	0	0	0	0	0	0	0	0	8	0.596491	12	0.435673	21	0.790448	4	0.281676	6	0.350877	0	0
Fom5190a_09550	core		Non-effector	0.571	Scaffold_12	932161	932481	-	87	N			-		uncharacterized protein ffuj_10831		28	1	24	1	23	1	3	0.878505	6	0.862928	13	1	25	1	15	1	15	1	137	1	206	1	154	1	154	1	86	1	36	1	8.82384	7.98e-19	1.21e-16
Fom5190a_01388	core		Non-effector	1	Scaffold_2	112499	113824	-	335	N	GH43	Glyco_hydro_43	P:GO:0005975; F:GO:0004553	(3.2) Glycosylases	beta-xylosidase		2	0.150075	0	0	2	0.0701357	0	0	0	0	2	0.0799397	0	0	0	0	0	0	10	0.325792	19	0.527903	12	0.484163	2	0.0671192	2	0.157617	0	0
Fom5190a_16718	core		Effector	0.622	Scaffold_1856	41	279	-	79	N			C:GO:0016020; C:GO:0005618; P:GO:0006508; F:GO:0004252	(3.4) Acting on peptide bonds (peptide hydrolases)	probable subtilisin-like serine protease	Fom unique gene, no orthologs or paralogs	39	1	37	1	40	1	5	0.945607	2	0.305439	2	0.414226	4	0.794979	3	0.422594	9	0.995816	150	1	251	1	217	1	75	1	51	1	11	1	6.80795	2.87e-08	9.15e-07
Fom5190a_13638	core		Non-effector	1	Scaffold_25	189181	191562	-	678	N	AA3	GMC_oxred_C|GMC_oxred_N	F:GO:0050660; F:GO:0008812; P:GO:0055114; P:GO:0006066; P:GO:0006544; P:GO:0006563; P:GO:0006566	(1.1) Acting on the CH-OH group of donors	alcohol oxidase		43	0.526029	49	0.442905	42	0.542401	82	0.834593	19	0.375315	17	0.354324	6	0.222922	15	0.371956	49	0.651553	197	1	228	1	390	1	134	0.975231	166	0.966835	14	0.378673	9.89105	3.17e-29	1.51e-26
Fom5190a_09343	core		Non-effector	0.968	Scaffold_12	382326	383230	+	231	N		Grp1_Fun34_YaaH	C:GO:0016020	-	glyoxylate pathway regulator		5	0.517127	7	0.349171	7	0.437569	6	0.361326	2	0.246409	6	0.596685	1	0.0618785	0	0	0	0	44	0.971271	68	1	11	0.545856	12	0.731492	11	0.724862	10	0.60663	9.43922	1.88e-10	9.73e-09
Fom5190a_14750	dispensable		Non-effector	1	Scaffold_42	8358	10165	+	549	N	GT48	Sugar_tr	C:GO:0016021; P:GO:0055085; F:GO:0022857	-	general alpha-glucoside permease		2	0.106748	10	0.321903	15	0.272124	5	0.170907	0	0	0	0	0	0	2	0.0973451	2	0.0486726	7	0.304204	43	0.725664	104	0.964049	0	0	22	0.512721	8	0.25719	7.79202	0.000123	0.00112
Fom5190a_11867	core		Non-effector	1	Scaffold_17	126408	128263	+	542	N	GT48	MFS_1|Sugar_tr	F:GO:0022891; C:GO:0016021; P:GO:0055085; P:GO:0008643	-	alpha-glucosides permease mph3		2	0.015625	4	0.117457	1	0.0086207	4	0.119612	0	0	0	0	2	0.0942888	0	0	0	0	8	0.416487	41	0.78556	48	0.873384	4	0.15194	20	0.601293	2	0.114763	7.88219	0.00171	0.00936
Fom5190a_15791	dispensable		Non-effector	1	Scaffold_122	6794	8171	+	386	N		TauD	P:GO:0055114; F:GO:0016491		taurine catabolism dioxygenase		4	0.240929	4	0.125544	2	0.143686	0	0	0	0	0	0	0	0	0	0	6	0.406386	18	0.588534	41	0.952105	57	0.969521	19	0.835268	41	0.849057	10	0.314949
Fom5190a_16466	core		Effector	0.983	Scaffold_867	13	486	+	158	N			P:GO:0055114; P:GO:0006357; F:GO:0008270; F:GO:0046872; F:GO:0000981; F:GO:0003677; F:GO:0016491; F:GO:0000166; C:GO:0005634	-	isopropanol dehydrogenase	Fom unique gene, no orthologs or paralogs	2	0.407173	2	0.272152	2	0.411392	11	0.875527	3	0.348101	0	0	3	0.381856	1	0.202532	3	0.405063	15	0.862869	5	0.723629	7	0.78481	1	0.210971	1	0.210971	0	0	11.4683	5.31e-11	2.99e-09
Fom5190a_15037	dispensable		Effector	0.762	Scaffold_51	31912	32637	-	242	N		B3_4	F:GO:0003723; F:GO:0000166; F:GO:0004826; P:GO:0000162; P:GO:0006432; P:GO:0006571; P:GO:0009094; C:GO:0009328	(6.1) Forming carbon-oxygen bonds	uncharacterized conserved protein		3	0.238292	2	0.150138	2	0.15427	2	0.19146	7	0.584022	0	0	8	0.376033	4	0.421488	4	0.239669	4	0.333333	19	0.636364	8	0.449036	0	0	9	0.621212	0	0	10.8017	4.76e-08	1.42e-06
Fom5190a_15856	core		Non-effector	1	Scaffold_131	14116	15814	+	444	Y		FAD_binding_3	P:GO:0055114; F:GO:0016491	-	fad binding domain-containing protein		5	0.0882872	3	0.103002	1	0.0588582	14	0.47322	2	0.131842	6	0.222484	5	0.208946	3	0.246027	14	0.577987	8	0.319011	6	0.309594	29	0.865803	2	0.0806357	8	0.384932	0	0	10.747	8.53e-19	1.27e-16
Fom5190a_SIX9	dispensable	SSP	Effector	1	Scaffold_270	231	958	-	122	Y					secreted in xylem		541	1	511	1	553	1	121	1	54	0.942308	71	0.888736	63	1	34	0.934066	117	0.990385	1328	1	1426	1	2156	1	857	1	472	1	229	0.989011	7.87446	8.54619e-38	1.1761e-34
Fom5190a_03733	core		Non-effector	1	Scaffold_4	1025396	1027138	+	546	N	GT48	MFS_1|Sugar_tr	F:GO:0022891; C:GO:0016021; P:GO:0055085; P:GO:0008643	-	high-affinity glucose protein		8	0.19105	7	0.247848	16	0.190476	0	0	0	0	0	0	0	0	0	0	0	0	97	0.978772	163	0.996558	74	0.919679	37	0.835341	13	0.426277	6	0.218015
Fom5190a_12400	core		Non-effector	1	Scaffold_18	638274	639320	+	349	Y	GH43	Glyco_hydro_43	F:GO:0004553; P:GO:0045493	(3.2) Glycosylases	xylosidase arabinosidase		8	0.471824	6	0.385864	0	0	0	0	2	0.0859599	0	0	0	0	0	0	0	0	6	0.414518	16	0.580707	19	0.606495	0	0	2	0.150907	0	0
Fom5190a_12429	core		Non-effector	1	Scaffold_18	723785	725733	-	602	Y	GH47	PA|Peptidase_S8	C:GO:0016020; C:GO:0005618; P:GO:0006508; F:GO:0004252	(3.4) Acting on peptide bonds (peptide hydrolases)	minor extracellular protease vpr		88	0.923037	93	0.873781	140	0.988199	16	0.350949	7	0.224731	9	0.258594	17	0.21293	5	0.147768	17	0.320164	458	0.629041	520	0.669574	400	0.67881	157	0.482812	93	0.596716	30	0.370446	6.321	2.95e-21	5.81e-19
Fom5190a_07865	core		Effector	0.876	Scaffold_9	1206964	1207515	+	184	N		Cupin_2	P:GO:0008150; C:GO:0005575		cupin domain-containing protein		0	0	4	0.411232	2	0.20471	8	0.682971	6	0.688406	10	0.980072	2	0.291667	2	0.201087	2	0.237319	9	0.494565	39	0.927536	51	1	6	0.538044	4	0.365942	0	0	9.97512	5.18e-24	1.34e-21
Fom5190a_05145	core		Non-effector	1	Scaffold_6	195842	197629	-	517	Y	GT34	p450|p450	F:GO:0020037; F:GO:0016705; F:GO:0004497; F:GO:0005506; F:GO:0009055; P:GO:0055114; P:GO:0006118	-	cytochrome p450		3	0.102349	6	0.18009	1	0.0559284	4	0.222036	2	0.111857	8	0.284676	2	0.0878076	0	0	2	0.0973154	6	0.301454	8	0.293624	18	0.496644	8	0.214765	8	0.248322	0	0	10.4578	1.36e-10	7.26e-09
Fom5190a_15826	dispensable		Non-effector	0.996	Scaffold_127	5337	6019	+	209	N			-		uncharacterized protein ffuj_10924	Fom unique gene, no orthologs or paralogs	76	1	63	1	88	1	3	0.311859	3	0.285505	0	0	2	0.219619	7	0.490483	7	0.677892	87	1	132	1	261	1	120	1	50	1	14	0.931186	5.26478	0.000135	0.00121
Fom5190a_15729	dispensable		Non-effector	1	Scaffold_113	270	2098	-	576	N		FAD_binding_3	F:GO:0016491; P:GO:0055114	-	polyketide hydroxylase		24	0.736468	37	0.755057	26	0.627119	50	0.952433	14	0.397485	16	0.557682	14	0.364133	12	0.411154	8	0.249863	22	0.434664	28	0.689994	145	0.992346	58	0.937124	24	0.6807	2	0.0623291	10.2905	1.43e-31	9e-29
Fom5190a_15845	dispensable		Non-effector	1	Scaffold_130	1436	3124	+	508	N		NDT80_PhoG	F:GO:0003700; F:GO:0003677; P:GO:0006355; C:GO:0005667; P:GO:0045449	-	transcription factor vib-1		84	0.957371	53	0.898165	68	0.959148	21	0.564239	12	0.438721	13	0.58733	12	0.178212	5	0.268206	32	0.749556	90	0.968028	125	1	189	1	81	0.985198	73	0.812315	5	0.230906	8.3263	8.03e-31	4.63e-28
Fom5190a_16230	dispensable		Effector	0.711	Scaffold_314	1846	2253	-	119	N			-		uncharacterized protein ffuj_08020	paralog in Fom, no otholog in other species	8	0.60049	18	0.92402	13	0.936275	7	0.477941	6	0.671569	3	0.835784	2	0.0441176	0	0	4	0.720588	10	0.843137	18	1	50	0.92402	24	0.938725	17	0.821078	3	0.375	9.21128	4.36e-12	2.95e-10
Fom5190a_15853	core		Non-effector	1	Scaffold_131	6871	8811	-	548	N	AA7	FAD-oxidase_C|FAD_binding_4	F:GO:0050660; F:GO:0008762; P:GO:0055114; P:GO:0006040	(1.1) Acting on the CH-OH group of donors	4-cresol dehydrogenase		15	0.433797	26	0.57084	34	0.524472	27	0.432251	10	0.199897	18	0.332303	36	0.67491	5	0.156105	49	0.745492	54	0.730036	34	0.809892	39	0.702731	12	0.404431	20	0.427099	0	0	10.0075	8.14e-32	5.24e-29
Fom5190a_11256	core		Non-effector	0.999	Scaffold_15	983064	984065	+	334	Y	GH43	Glyco_hydro_43	F:GO:0004553; P:GO:0005975	(3.2) Glycosylases	glycoside hydrolase family 43 protein		4	0.266467	6	0.319361	0	0	0	0	0	0	2	0.120759	0	0	0	0	0	0	14	0.387226	16	0.632734	28	0.978044	3	0.236527	30	0.91018	0	0
Fom5190a_15730	dispensable		Effector	0.922	Scaffold_113	3609	4253	+	199	N		GST_N|GST_N_2|GST_N_3	F:GO:0016740		glutathione s-		23	0.916279	23	1	30	0.882171	31	0.914729	6	0.76124	6	0.75814	2	0.291473	6	0.489922	6	0.545736	29	0.655814	32	1	72	0.899225	19	0.76124	21	0.889922	3	0.486822	9.59491	2.5e-23	6.16e-21
Fom5190a_10478	core		Non-effector	1	Scaffold_14	545011	546683	+	538	N	GT48	MFS_1|Sugar_tr	F:GO:0022891; C:GO:0016021; P:GO:0055085	-	maltose permease mal31		8	0.234907	20	0.499103	10	0.452481	50	0.910341	20	0.545129	12	0.505678	18	0.566049	8	0.296473	8	0.218769	47	0.950389	90	0.951584	50	0.956366	31	0.768081	25	0.628811	4	0.127914	9.90078	1.73e-31	1.07e-28
Fom5190a_08392	core	SSP	Effector	0.963	Scaffold_10	993178	993838	+	203	Y			-		uncharacterized protein ffuj_07945		2	0.329803	16	0.774584	9	0.679274	8	0.552194	2	0.16944	10	0.704992	1	0.0529501	2	0.183056	6	0.332829	20	0.874433	54	1	45	0.960666	10	0.661119	5	0.506808	2	0.214826	8.63029	6.24e-19	9.51e-17
Fom5190a_15854	core		Non-effector	0.992	Scaffold_131	11610	12395	+	262	N		RPE65	F:GO:0016702; P:GO:0055114; F:GO:0016491		dioxygenase		36	0.927481	11	0.510178	19	0.852417	28	0.946565	9	0.442748	14	0.739186	13	0.671756	7	0.549618	25	1	21	0.820611	29	0.900763	53	1	7	0.573791	19	0.802799	0	0	9.96371	3.09e-30	1.6e-27
Fom5190a_08752	core		Non-effector	1	Scaffold_11	353718	355346	-	543	Y	GH47	Glyco_hydro_47	F:GO:0004571; F:GO:0005509; C:GO:0016020; P:GO:0005975	(3.2) Glycosylases	glycoside hydrolase family 47 protein		58	0.786372	58	0.819521	53	0.962554	2	0.0926949	6	0.255371	6	0.184776	12	0.225292	0	0	0	0	164	1	159	0.996317	149	1	50	0.925721	22	0.639656	24	0.58318	5.67311	2.82e-10	1.4e-08
Fom5190a_16749	dispensable		Non-effector	0.674	Scaffold_2134	12	244	+	60	N			F:GO:0004497	-	steroid monooxygenase	Fom unique gene, no orthologs or paralogs	8	0.93133	6	1	14	0.978541	0	0	0	0	0	0	2	0.83691	1	0.124464	0	0	12	1	4	0.515021	16	1	7	1	6	0.935622	2	0.660944
Fom5190a_15852	core		Non-effector	0.869	Scaffold_131	4043	4764	+	224	N	CBM12	Dioxygenase_C|Dioxygenase_N	F:GO:0018576; F:GO:0008199; P:GO:0009712; P:GO:0055114; P:GO:0018874; P:GO:0019261; P:GO:0042184; P:GO:0042203; P:GO:0046232	(1.1) Acting on the CH-OH group of donors	hydroxyquinol -dioxygenase		15	0.426593	15	0.567867	19	0.549862	26	0.790859	15	0.847645	21	0.782548	20	0.650969	7	0.590028	23	0.815789	28	0.851801	6	0.306094	16	0.660665	9	0.350415	3	0.33518	0	0	10.9516	5.66e-37	5.71e-34
Fom5190a_04092	core	SSP	Effector	0.692	Scaffold_4	2106742	2107539	-	266	Y		LysM|LysM	P:GO:0016998	-	domain-containing protein		74	1	86	1	85	1	13	0.646617	4	0.155389	8	0.547619	10	0.466165	4	0.169173	8	0.323308	57	0.937343	98	1	107	1	17	0.874687	12	0.734336	6	0.353384	7.19477	1.65e-20	2.97e-18
Fom5190a_06849	core	SSP	Effector	0.973	Scaffold_8	106592	107235	+	182	Y			F:GO:0003674; P:GO:0008150; C:GO:0005575		hypothetical protein FOC1_g10002183 [Fusarium oxysporum f. sp. cubense race 1]		13	0.569876	16	0.790373	15	0.826087	8	0.274845	4	0.531056	0	0	7	0.439441	1	0.155279	0	0	31	0.689441	73	1	97	1	51	1	9	0.673913	15	0.945652	6.36656	3.83e-09	1.5e-07
Fom5190a_04900	core		Non-effector	1	Scaffold_5	1937878	1939656	+	560	N	GT48	MFS_1|Sugar_tr	F:GO:0022891; C:GO:0016021; P:GO:0055085	-	quinate permease		50	0.753232	30	0.779652	35	0.663294	24	0.478921	22	0.579539	5	0.244519	4	0.196178	22	0.703766	9	0.399101	100	1	118	0.987634	93	0.967959	12	0.404722	52	0.851602	31	0.703766	7.8032	9.32e-23	2.18e-20
Fom5190a_15614	dispensable	SSP	Non-effector	0.935	Scaffold_97	20715	21723	+	221	Y		Glyco_hydro_16	P:GO:0005975; F:GO:0004553	(3.2) Glycosylases	endo- -beta-glucanase		107	1	118	0.992071	115	1	18	0.815659	14	0.616452	18	0.680872	8	0.637265	14	0.616452	18	0.765114	47	0.939544	74	1	219	1	49	0.940535	34	0.958375	8	0.267592	7.81575	1.29e-30	6.94e-28
Fom5190a_01933	core		Non-effector	1	Scaffold_2	1784463	1786640	-	709	N	AA6/GH130	FAD_binding_1|Flavodoxin_1|NAD_binding_1	C:GO:0005789; F:GO:0003958; F:GO:0005506; F:GO:0010181; P:GO:0055114; P:GO:0006118	(1.6) Acting on NADH or NADPH	nadph-cytochrome p450 reductase		44	0.530762	63	0.693297	76	0.784665	0	0	1	0.0156107	0	0	0	0	0	0	2	0.0651974	83	0.936639	164	0.993113	116	0.977502	68	0.871442	61	0.853994	27	0.518825
Fom5190a_13257	core		Non-effector	1	Scaffold_22	252206	254097	+	612	N		PTR2	C:GO:0016021; P:GO:0006857; F:GO:0005215	-	peptide transporter ptr2		6	0.208774	4	0.14482	18	0.529598	0	0	0	0	0	0	0	0	2	0.0919662	0	0	11	0.259514	25	0.586681	37	0.83351	4	0.132664	12	0.449789	0	0
Fom5190a_16085	dispensable		Non-effector	1	Scaffold_200	3145	4469	+	403	N		2OG-FeII_Oxy|2OG-FeII_Oxy|DIOX_N	P:GO:0055114; F:GO:0016706	(1.1) Acting on the CH-OH group of donors	2-oxoglutarate-dependent ethylene succinate-forming enzyme		2382	1	2461	1	2668	1	180	0.96	64	0.937358	85	0.962264	87	0.923019	38	0.8	137	0.954717	1746	1	2044	1	2917	1	1325	1	863	0.964528	145	0.962264	5.94	1.92e-25	5.99e-23
Fom5190a_01398	core		Non-effector	1	Scaffold_2	137725	139350	+	526	N	GT34	p450	F:GO:0020037; F:GO:0016705; F:GO:0004497; F:GO:0005506; F:GO:0009055; P:GO:0055114; P:GO:0006118	-	benzoate 4-monooxygenase cytochrome p450		2	0.0750308	0	0	0	0	0	0	0	0	0	0	4	0.102706	0	0	0	0	14	0.50861	55	0.910824	56	0.915744	26	0.690037	25	0.615621	8	0.346863
Fom5190a_14504	core		Non-effector	0.976	Scaffold_36	59543	60541	+	333	Y		adh_short|KR	F:GO:0016491; P:GO:0055114; F:GO:0000166	-	short-chain dehydrogenase reductase		16	0.558559	15	0.693694	27	0.930931	21	0.867868	9	0.486486	10	0.514514	28	0.73974	4	0.171171	14	0.497497	15	0.650651	20	0.845846	8	0.545546	2	0.133133	2	0.118118	0	0	9.87185	8.32e-29	3.74e-26
Fom5190a_11105	core		Non-effector	1	Scaffold_15	621592	622786	-	382	Y			F:GO:0046556; P:GO:0005975; P:GO:0009117	(3.2) Glycosylases	glycoside hydrolase family 93 protein		0	0	0	0	2	0.105439	6	0.397489	4	0.16318	2	0.118829	2	0.083682	2	0.128033	0	0	8	0.370711	10	0.328033	9	0.431799	4	0.313808	4	0.0953975	0	0	8.81055	9.34e-10	4.13e-08
Fom5190a_01934	core		Non-effector	1	Scaffold_2	1787313	1788899	+	529	N	GT34	p450	F:GO:0020037; F:GO:0016705; F:GO:0004497; F:GO:0005506; F:GO:0009055; P:GO:0055114; P:GO:0006118	-	benzoate 4-monooxygenase cytochrome p450		100	0.964713	137	1	120	0.964713	0	0	0	0	0	0	2	0.0976686	0	0	0	0	84	0.937618	125	1	123	1	127	1	46	0.867045	11	0.404537
Fom5190a_16166	dispensable		Non-effector	1	Scaffold_248	2913	4582	+	541	N		DUF1752|DUF3295	-		duf1752 domain containing protein		82	0.933533	49	0.720958	78	0.831138	0	0	0	0	0	0	0	0	0	0	0	0	36	0.837126	51	0.887425	49	0.832934	26	0.583832	16	0.576647	4	0.159281
Fom5190a_15851	core		Non-effector	0.997	Scaffold_131	2640	3719	-	360	N		Fe-ADH|Fe-ADH_2	F:GO:0046872; F:GO:0016491; P:GO:0055114	-	maleylacetate reductase		50	0.976852	74	0.978704	53	0.903704	62	1	17	0.772222	37	0.903704	17	0.611111	15	0.700926	48	0.978704	37	0.735185	13	0.541667	70	0.960185	10	0.52963	14	0.601852	2	0.111111	9.85407	1.1e-34	8.46e-32
Fom5190a_15999	core		Non-effector	1	Scaffold_164	12802	14629	+	524	N		Transp_cyt_pur	C:GO:0016020; P:GO:0015851; F:GO:0015205	-	ncs family nucleoside		139	0.984683	131	0.996171	204	1	6	0.175602	9	0.314551	6	0.262035	8	0.240153	2	0.0568928	12	0.357768	118	0.975383	125	1	159	1	64	0.97593	26	0.715536	8	0.306346	5.68771	1.81e-15	1.85e-13
Fom5190a_16689	dispensable		Non-effector	0.569	Scaffold_1659	63	308	-	65	N			-		---NA---	Fom unique gene, no orthologs or paralogs	8	0.918699	6	0.796748	7	0.890244	0	0	0	0	0	0	0	0	0	0	1	0.288618	4	0.788618	3	0.829268	7	0.727642	4	0.585366	1	0.390244	0	0
Fom5190a_01936	core		Non-effector	1	Scaffold_2	1792839	1794491	+	531	N	GT48	MFS_1|Sugar_tr	F:GO:0022891; C:GO:0016021; P:GO:0055085	-	myo-inositol transporter		96	0.873563	69	0.928615	93	0.99758	0	0	0	0	4	0.185723	2	0.124622	2	0.0671506	0	0	66	0.949788	104	1	57	0.962492	27	0.676346	24	0.621295	3	0.180883
Fom5190a_15910	dispensable		Effector	1	Scaffold_142	10856	11404	-	183	N		zf-MYND	F:GO:0046872; F:GO:0008270		hypothetical protein FOXB_08228 [Fusarium oxysporum Fo5176]		22	0.961749	31	1	15	0.872495	0	0	0	0	0	0	0	0	0	0	0	0	17	0.928962	11	0.870674	25	0.961749	28	0.879781	8	0.6102	0	0
Fom5190a_12909	core		Non-effector	1	Scaffold_20	388662	390114	-	401	Y		Arylesterase|SGL	F:GO:0016787	-	evolved d-pantonohydrolase		22	0.834824	12	0.57192	22	0.582932	36	0.963524	15	0.510668	12	0.296628	66	0.91053	5	0.240881	25	0.631108	53	0.9649	104	0.979353	67	0.988988	26	0.781831	55	0.890571	4	0.28011	7.77248	2.26e-28	9.92e-26
Fom5190a_07862	core		Non-effector	1	Scaffold_9	1200013	1201890	-	593	N		Peptidase_S15|PepX_C	F:GO:0008239; F:GO:0004177; P:GO:0006508	(3.4) Acting on peptide bonds (peptide hydrolases)	x-pro dipeptidyl-peptidase (s15 family) protein		26	0.536209	31	0.608626	26	0.51491	32	0.637913	12	0.370607	12	0.400426	22	0.5	7	0.274228	4	0.138445	48	0.865815	51	0.93557	54	0.891906	10	0.299787	21	0.542066	4	0.217252	8.08943	5.48e-28	2.32e-25
Fom5190a_16728	core		Non-effector	0.93	Scaffold_1940	98	257	+	53	N			C:GO:0016020; C:GO:0005618; P:GO:0006508; F:GO:0004252	(3.4) Acting on peptide bonds (peptide hydrolases)	probable subtilisin-like serine protease	ortholog in Fom, not in other species	22	1	22	1	23	1	1	0.3875	0	0	0	0	0	0	0	0	1	0.2125	11	0.66875	14	0.68125	9	0.34375	13	0.49375	10	0.33125	2	0.2125
Fom5190a_01397	core		Non-effector	1	Scaffold_2	134261	136077	+	535	N	GT48	MFS_1|Sugar_tr|TRI12	F:GO:0022891; P:GO:0055085; C:GO:0016021	-	myo-inositol transporter		8	0.226747	8	0.39956	12	0.448542	0	0	0	0	0	0	0	0	0	0	4	0.0996147	10	0.330765	37	0.627958	31	0.720969	8	0.310402	13	0.456797	3	0.10732
Fom5190a_07902	core		Non-effector	1	Scaffold_9	1301106	1302680	-	492	Y	GH47	PA|Peptidase_M28	C:GO:0016020; F:GO:0004571; P:GO:0006508; F:GO:0005509; F:GO:0004177; P:GO:0005975	(3.2) Glycosylases; (3.4) Acting on peptide bonds (peptide hydrolases)	aminopeptidase y		0	0	0	0	0	0	0	0	0	0	0	0	0	0	0	0	0	0	20	0.660952	17	0.612698	20	0.583492	0	0	8	0.342857	2	0.0946032
Fom5190a_06101	core		Non-effector	1	Scaffold_7	490866	492221	-	420	N			-		uncharacterized protein ffuj_14612	Fom unique gene, no orthologs or paralogs	73	0.897493	69	0.890118	89	0.978614	29	0.708702	10	0.480826	12	0.522861	10	0.406342	14	0.542035	19	0.674779	40	0.927729	64	0.89233	74	1	13	0.387906	21	0.662242	8	0.283923	7.57834	4.03e-27	1.52e-24
Fom5190a_09820	core		Non-effector	1	Scaffold_13	32892	34673	-	545	N	GT34	p450	F:GO:0020037; F:GO:0016705; F:GO:0004497; F:GO:0005506; P:GO:0032259; F:GO:0009055; P:GO:0055114; F:GO:0008168; P:GO:0006118	(2.1) Transferring one-carbon groups	cytochrome p450		14	0.454545	19	0.535915	20	0.631874	118	0.997194	38	0.75982	56	0.924804	42	0.871493	29	0.742424	81	0.933221	67	0.946689	109	0.94725	98	0.988216	91	0.952862	38	0.937149	12	0.539843	8.988	9.11e-37	8.3e-34
Fom5190a_10284	core		Effector	0.571	Scaffold_13	1475029	1475364	+	112	N			F:GO:0016874; P:GO:0008152	-	4-coumarate:coenzyme a ligase		70	1	81	1	80	1	13	0.988095	2	0.580357	21	1	8	0.699405	9	0.854167	8	0.78869	99	1	150	1	105	1	94	1	119	1	26	1	5.88508	5.02e-14	4.33e-12
Fom5190a_15045	dispensable		Non-effector	1	Scaffold_51	51955	53630	+	501	N		Aldedh	F:GO:0016620; P:GO:0055114	(1.2) Acting on the aldehyde or oxo group of donors	succinate-semialdehyde dehydrogenase		33	0.896778	46	0.689738	38	0.77327	0	0	5	0.205251	8	0.319212	0	0	2	0.0704057	2	0.153341	22	0.680191	18	0.597255	16	0.477924	1	0.0596659	4	0.169451	2	0.0853222	7.55824	2.1e-11	1.25e-09
Fom5190a_10978	core		Non-effector	1	Scaffold_15	297850	299525	+	522	N	GT48	MFS_1	P:GO:0055085; C:GO:0016021	-	related to allantoate permease		10	0.315632	8	0.399761	8	0.311456	11	0.386038	4	0.196301	0	0	8	0.242243	0	0	0	0	14	0.468377	24	0.792363	17	0.575776	16	0.435561	10	0.371122	8	0.252983	7.32844	1.98e-11	1.19e-09
Fom5190a_12514	core		Non-effector	1	Scaffold_18	922107	923669	+	449	Y	GH43	Glyco_hydro_43	P:GO:0005975; F:GO:0033943	(3.2) Glycosylases	glycosyl hydrolase family 43 protein		16	0.238644	17	0.451056	22	0.481766	12	0.385157	2	0.160589	4	0.236724	0	0	0	0	0	0	14	0.523992	26	0.608445	98	0.973768	8	0.298784	15	0.391555	2	0.081254	6.35123	4.46e-14	3.94e-12
Fom5190a_15518	dispensable		Effector	0.953	Scaffold_86	23260	23595	-	112	N			-		---NA---	Fom unique gene, no orthologs or paralogs	11	0.869048	7	0.83631	8	0.744048	2	0.482143	0	0	2	0.303571	0	0	0	0	0	0	2	0.419643	2	0.568452	4	0.607143	8	0.946429	2	0.565476	0	0	8.36854	1.58e-06	3.02e-05
Fom5190a_15734	dispensable		Non-effector	1	Scaffold_113	18245	21065	+	900	N	GT4	ABC2_membrane|ABC2_membrane|ABC_tran|PDR_CDR	P:GO:0006810; C:GO:0016021; F:GO:0042626; P:GO:0006200; F:GO:0005524	-	brefeldin a resistance protein		51	0.544488	46	0.646225	62	0.632045	17	0.337114	9	0.177597	12	0.28855	4	0.0801134	5	0.136831	18	0.375753	15	0.384261	16	0.294576	33	0.579227	13	0.382843	4	0.123715	7	0.154201	8.05737	1.12e-30	6.23e-28
Fom5190a_15733	dispensable		Non-effector	1	Scaffold_113	10384	12805	-	671	N		Fungal_trans|Zn_clus	F:GO:0043169; P:GO:0006355; P:GO:0006366	-	fungal specific transcription factor domain-containing protein		595	1	531	1	658	1	30	0.532205	21	0.461602	7	0.172585	33	0.482246	17	0.301404	44	0.744426	163	0.861685	190	0.959538	255	1	154	0.971511	61	0.720479	14	0.298101	5.59511	2.94e-17	3.69e-15
Fom5190a_13101	core		Effector	0.967	Scaffold_21	345040	345614	+	173	N			-		uncharacterized protein ffuj_14416		17	0.867826	18	0.728696	28	0.834783	36	1	9	0.509565	9	0.337391	32	0.909565	0	0	10	0.513043	5	0.476522	12	0.674783	13	0.836522	2	0.213913	8	0.683478	0	0	9.8824	1.06e-24	3.02e-22
Fom5190a_15997	core		Non-effector	0.772	Scaffold_164	9677	10060	+	109	N			F:GO:0003682; C:GO:0000785	-	uncharacterized protein ffuj_07688		6	0.981771	7	0.924479	19	1	0	0	0	0	3	0.388021	0	0	0	0	2	0.450521	2	0.325521	11	0.796875	8	0.770833	3	0.408854	0	0	0	0	5.91793	0.00677	0.0279
Fom5190a_16030	dispensable		Non-effector	1	Scaffold_176	12006	13147	+	362	Y		SBP_bac_1|SBP_bac_11|SBP_bac_6	-		abc transporter		12	0.598949	9	0.40718	11	0.468476	9	0.450088	7	0.337128	14	0.469352	14	0.589317	6	0.338879	0	0	6	0.292469	13	0.655867	16	0.746059	0	0	6	0.163748	0	0	8.7471	1.29e-24	3.65e-22
Fom5190a_07856	core		Non-effector	1	Scaffold_9	1189620	1191427	+	533	N	GT48	MFS_1|Sugar_tr	P:GO:0055085; C:GO:0016021	-	major facilitator superfamily transporter		244	0.996128	219	1	229	0.987279	40	0.923119	11	0.456858	34	0.748894	32	0.607301	10	0.362279	11	0.367257	67	0.956858	102	0.954646	106	0.967367	16	0.456858	38	0.71792	8	0.299226	7.20113	3.53e-25	1.06e-22
Fom5190a_16741	dispensable		Effector	0.823	Scaffold_2069	116	268	+	51	N		Aldedh	P:GO:0055114; F:GO:0004029; P:GO:0006094; P:GO:0006096; P:GO:0006525; P:GO:0006547; P:GO:0006550; P:GO:0006552; P:GO:0006554; P:GO:0006560; P:GO:0006568; P:GO:0006574; P:GO:0006631; P:GO:0006699; P:GO:0019260; P:GO:0019482; P:GO:0019852; P:GO:0046251; P:G	(1.2) Acting on the aldehyde or oxo group of donors	aldehyde dehydrogenase	Fom unique gene, no orthologs or paralogs	20	0.901961	14	1	24	1	9	1	4	1	10	1	3	0.745098	8	1	18	1	6	1	6	0.908497	6	1	1	0.320261	3	0.20915	1	0.30719	9.22632	4.56e-21	8.67e-19
Fom5190a_16759	dispensable		Non-effector	0.939	Scaffold_2208	17	238	-	74	N			F:GO:0005488; P:GO:0006351	-	related to transcriptional activator mut3p	Fom unique gene, no orthologs or paralogs	65	0.981982	50	1	58	1	1	0.432432	0	0	0	0	4	0.522523	0	0	3	0.864865	18	0.77027	14	0.954955	20	1	3	0.806306	5	0.554054	1	0.45045
Fom5190a_09109	core		Non-effector	1	Scaffold_11	1374216	1375625	+	387	N	GH76	ADH_N|ADH_zinc_N	F:GO:0018467; F:GO:0046872; F:GO:0000166; P:GO:0055114; F:GO:0008270; P:GO:0000051; P:GO:0015947	(1.2) Acting on the aldehyde or oxo group of donors	glutathione-independent formaldehyde dehydrogenase		243	0.90922	338	1	328	1	1	0.104255	0	0	3	0.212057	0	0	0	0	0	0	79	0.958865	99	0.906383	122	0.992908	19	0.782269	11	0.547518	4	0.160993
Fom5190a_13458	dispensable		Non-effector	1	Scaffold_24	68507	70190	+	507	Y	GT34	p450	F:GO:0020037; F:GO:0016705; F:GO:0004497; F:GO:0005506; F:GO:0009055; P:GO:0055114; P:GO:0006118	-	pisatin demethylase		40	0.671615	38	0.597981	60	0.846199	19	0.570071	5	0.226247	11	0.375297	17	0.403801	5	0.211401	40	0.720903	7	0.295725	32	0.602732	11	0.388361	2	0.0766033	4	0.181116	0	0	8.08872	5.48e-25	1.61e-22
Fom5190a_16338	core		Effector	0.868	Scaffold_557	219	727	+	169	N		RPE65	F:GO:0016491	-	carotenoid oxygenase	Fom unique gene, no orthologs or paralogs	28	1	31	1	26	0.907662	12	0.748526	5	0.705305	0	0	5	0.481336	0	0	7	0.434185	12	0.815324	4	0.341847	7	0.744597	4	0.508841	4	0.318271	0	0	8.10196	6.47e-13	4.82e-11
Fom5190a_11750	core		Effector	0.875	Scaffold_16	1065928	1066611	-	228	N		GFA	F:GO:0046872; F:GO:0008270; F:GO:0051907; P:GO:0046294	(4.4) Carbon-sulfur lyases	glutathione-dependent formaldehyde-activating enzyme		15	0.767544	13	0.821638	14	0.789474	5	0.321637	9	0.659357	13	0.815789	6	0.355263	4	0.248538	13	0.98538	9	0.704678	6	0.461988	11	0.906433	12	0.676901	9	0.839181	0	0	8.67177	3.43e-22	7.73e-20
Fom5190a_14503	core		Effector	0.9	Scaffold_36	58492	58905	-	138	N		SnoaL|SnoaL_2	-		ester cyclase		178	1	169	1	208	1	44	1	10	1	14	1	48	1	7	0.794686	28	0.990338	45	1	63	1	14	0.997584	3	0.483092	18	1	2	0.338164	7.40446	2.37e-24	6.46e-22
Fom5190a_13872	core		Non-effector	0.993	Scaffold_27	199466	200374	-	303	Y		Glyco_hydro_16	F:GO:0004553; P:GO:0005975; P:GO:0043581	(3.2) Glycosylases	carbohydrate binding family 6		1180	1	1337	1	1306	1	26	0.920792	10	0.606161	8	0.595159	40	0.933993	4	0.239824	15	0.812981	281	1	311	1	275	1	127	1	78	0.969197	27	0.856986	4.02645	8.8e-12	5.68e-10
Fom5190a_10473	core		Non-effector	1	Scaffold_14	530130	531947	-	572	N	GT48	MFS_1|Sugar_tr	F:GO:0022891; C:GO:0016021; P:GO:0055085	-	maltose permease mal61		99	0.99835	82	0.992299	106	0.951045	4	0.153465	1	0.0517052	2	0.0489549	8	0.220572	10	0.333333	0	0	17	0.39769	32	0.742024	53	0.80253	4	0.0957096	17	0.518702	0	0	4.42636	6.66e-05	0.000688
Fom5190a_15855	core		Effector	0.564	Scaffold_131	12966	13765	-	247	N	GH92	adh_short|adh_short_C2	F:GO:0016491; F:GO:0000166; P:GO:0055114	-	short chain protein		131	0.98375	115	0.94625	121	0.94	20	0.7475	0	0	11	0.425	16	0.545	2	0.1475	15	0.54375	16	0.68	22	0.8025	42	0.9675	0	0	8	0.37375	1	0.1025	6.95563	3.17e-12	2.17e-10
Fom5190a_10065	core		Non-effector	1	Scaffold_13	740133	741676	-	466	N	GT48	MFS_1	P:GO:0055085; C:GO:0016021	-	l-fucose-proton symporter		84	1	84	0.9443	85	0.965674	4	0.27785	2	0.0822539	4	0.193653	4	0.129534	4	0.185881	0	0	12	0.482513	20	0.66386	26	0.814767	8	0.417746	4	0.231865	6	0.196243	5.7903	4.33e-08	1.31e-06
Fom5190a_08511	core		Non-effector	0.996	Scaffold_10	1321319	1322407	+	345	N		2-Hacid_dh|2-Hacid_dh_C	F:GO:0051287; P:GO:0055114; F:GO:0016616	(1.1) Acting on the CH-OH group of donors	d-mandelate dehydrogenase		230	1	241	1	237	1	0	0	2	0.183655	0	0	0	0	0	0	0	0	27	0.881543	27	0.836547	101	1	18	0.733701	10	0.584022	2	0.215794
Fom5190a_12910	core		Non-effector	1	Scaffold_20	391510	392601	+	364	N			-		integral membrane protein		12	0.511905	24	0.727106	19	0.79304	21	0.699634	2	0.124542	11	0.594322	4	0.192308	10	0.372711	8	0.496337	8	0.430403	10	0.631868	25	0.778388	8	0.479853	7	0.414835	2	0.153846	7.62493	4.33e-22	9.52e-20
Fom5190a_15998	core		Non-effector	1	Scaffold_164	10410	11921	-	393	N			-		related to integral membrane protein pth11		330	1	270	0.946429	320	1	15	0.500661	7	0.44246	2	0.208995	2	0.0793651	4	0.259921	2	0.0720899	56	0.90873	40	0.721561	126	1	33	0.857804	16	0.593254	4	0.24537	4.89494	2.49e-11	1.48e-09
Fom5190a_11632	core		Non-effector	1	Scaffold_16	663101	664995	+	576	N	GT48	AA_permease|AA_permease_2	P:GO:0003333; F:GO:0015171; C:GO:0016021	-	amino-acid permease inda1		64	0.851715	92	0.950924	123	0.982586	2	0.0870712	0	0	2	0.0939314	10	0.209499	2	0.0168865	0	0	26	0.64591	51	0.865435	19	0.606333	6	0.167282	7	0.321372	10	0.275462
Fom5190a_06786	core		Non-effector	0.823	Scaffold_7	2379827	2380816	+	289	N		EthD	P:GO:0055114; F:GO:0016491		uncharacterized protein ffuj_14006		40	0.950505	102	1	64	1	0	0	0	0	2	0.135353	0	0	2	0.19697	2	0.166667	20	0.833333	9	0.40303	8	0.509091	3	0.214141	1	0.145454	0	0
Fom5190a_10514	core		Non-effector	0.984	Scaffold_14	628924	629310	-	77	N			-		probable succinyl- :3-ketoacid-coenzyme a mitochondrial precursor		39	1	41	1	81	1	0	0	0	0	0	0	0	0	0	0	2	0.625323	2	0.397933	14	1	28	1	2	0.418605	4	0.633075	0	0
Fom5190a_16763	dispensable	SSP	Non-effector	1	Scaffold_2256	28	225	-	66	Y			-		hypothetical protein FOXB_15758 [Fusarium oxysporum Fo5176]		77	1	70	1	99	1	5	0.818182	8	1	4	0.686869	1	0.474747	0	0	13	0.959596	10	1	14	1	20	1	4	0.787879	1	0.50505	0	0	6.69819	1.94e-14	1.79e-12
Fom5190a_06183	core		Non-effector	1	Scaffold_7	683204	684892	-	547	Y	GH32	Glyco_hydro_32N	P:GO:0005975; F:GO:0004553	(3.2) Glycosylases	glycoside hydrolase family 32 protein		322	1	344	1	437	1	26	0.687389	9	0.265246	14	0.469509	0	0	2	0.0994671	8	0.376554	62	0.952635	91	0.94849	26	0.628182	18	0.51865	6	0.274719	2	0.113677	5.99096	2.12e-21	4.28e-19
Fom5190a_04087	core	SSP	Effector	0.507	Scaffold_4	2095187	2095660	-	158	Y			-		hypothetical protein FOC4_g10001405 [Fusarium oxysporum f. sp. cubense race 4]		1214	1	1333	1	1395	1	19	0.949367	13	0.947257	12	0.924051	14	0.886076	6	0.592827	16	1	221	1	178	1	322	1	107	1	44	0.924051	18	0.913502	3.96398	3.67e-13	2.84e-11
Fom5190a_08109	core		Non-effector	1	Scaffold_10	108562	109488	-	309	N		DUF706	C:GO:0005737; F:GO:0005506; P:GO:0019310; F:GO:0050113; P:GO:0055114	(1.1) Acting on the CH-OH group of donors	inositol oxygenase 1		148	1	149	1	182	1	0	0	0	0	0	0	0	0	0	0	0	0	70	1	41	0.975189	86	0.995685	28	0.97411	19	0.812298	2	0.175836
Fom5190a_16764	dispensable	SSP	Non-effector	1	Scaffold_2262	28	225	-	66	Y			-		hypothetical protein FOXB_15758 [Fusarium oxysporum Fo5176]		81	1	73	1	100	1	5	0.818182	7	1	4	0.686869	1	0.474747	0	0	13	0.959596	10	1	14	1	20	1	4	0.787879	1	0.50505	0	0	6.55735	2.16e-13	1.7e-11
Fom5190a_07688	core		Non-effector	1	Scaffold_9	682624	684284	+	537	N	GT48	AA_permease|AA_permease_2	P:GO:0003333; F:GO:0015171; C:GO:0016021	-	amino-acid permease inda1		240	1	252	1	249	1	15	0.468995	40	0.813365	12	0.359422	10	0.4413	27	0.695966	5	0.198676	59	0.92354	136	1	56	0.953642	23	0.550873	14	0.450933	12	0.458158	6.03443	1.41e-17	1.8e-15
Fom5190a_10395	core		Non-effector	1	Scaffold_14	329540	331242	-	500	N	GT34	p450	F:GO:0020037; F:GO:0016705; F:GO:0004497; F:GO:0005506; F:GO:0009055; P:GO:0055114; P:GO:0006118	-	benzoate 4-monooxygenase		43	0.714621	39	0.699354	36	0.688197	15	0.396947	10	0.357017	10	0.431591	2	0.114504	2	0.147387	10	0.22431	12	0.308867	14	0.469759	21	0.782736	4	0.157369	3	0.163828	0	0	7.50619	4.39e-27	1.61e-24
Fom5190a_00040	core		Non-effector	1	Scaffold_1	105316	106891	+	476	N		Aa_trans	C:GO:0016021	-	amino acid		1416	1	1299	1	1520	1	24	0.515863	31	0.807741	2	0.147843	11	0.443528	27	0.844543	28	0.725888	150	1	339	1	132	1	106	1	56	0.88198	63	0.918782	4.30176	1.07e-08	3.82e-07
Fom5190a_05385	core		Non-effector	1	Scaffold_6	827096	830939	-	515	N	GT48	MFS_1|Sugar_tr	C:GO:0016021; P:GO:0055085; F:GO:0022857	-	carboxylic acid transport protein		27	0.365245	25	0.437045	31	0.458377	12	0.170656	8	0.146982	11	0.180801	6	0.132154	4	0.0621748	10	0.128512	32	0.342092	29	0.351197	85	0.450312	21	0.253382	17	0.336889	13	0.216181	5.65487	2.97e-18	4.09e-16
Fom5190a_14382	core		Non-effector	1	Scaffold_33	151685	153395	+	538	N		MFS_1	P:GO:0055085; C:GO:0016021	-	major facilitator superfamily transporter		99	0.915839	93	0.987142	118	1	2	0.111631	4	0.114553	2	0.0894214	0	0	2	0.0771479	2	0.0911748	20	0.499708	26	0.704851	26	0.634132	9	0.306254	4	0.177089	4	0.155465	4.5584	1.05e-05	0.00015
Fom5190a_04164	core		Non-effector	1	Scaffold_4	2294784	2297140	-	751	N		OPT	P:GO:0055085	-	oligopeptide transporter		93	0.943148	115	0.943572	110	0.955452	2	0.0577005	0	0	0	0	2	0.0848536	2	0.0517607	0	0	20	0.406449	21	0.473483	46	0.722529	2	0.0530335	8	0.232923	0	0	3.53578	0.00748	0.0301
Fom5190a_07866	core		Effector	0.984	Scaffold_9	1207913	1208324	-	123	N			F:GO:0003674; P:GO:0008150; C:GO:0005575		uncharacterized protein ffuj_08890		439	1	488	1	495	1	38	1	18	1	22	1	36	1	7	0.519417	14	0.968447	74	1	61	1	50	0.975728	14	0.973301	15	1	12	0.59466	6.28049	2.71e-26	9.26e-24
Fom5190a_15788	dispensable	SSP	Effector	0.985	Scaffold_122	277	931	+	199	Y			-		cell wall protein		648	1	662	1	594	1	12	0.822901	4	0.312977	8	0.694657	4	0.413741	4	0.387786	6	0.615267	58	1	67	1	140	1	53	1	35	1	4	0.264122	4.1772	2.18e-10	1.11e-08
Fom5190a_08559	core		Non-effector	1	Scaffold_10	1448993	1450439	+	433	Y	GH18	Glyco_hydro_18	F:GO:0004568; P:GO:0005975; P:GO:0006032; F:GO:0043169; P:GO:0043581; F:GO:0008061; P:GO:0016998	(3.2) Glycosylases	glycosyl hydrolase family 18		27366	1	28028	1	30481	1	251	1	110	1	136	0.966828	200	0.968901	90	0.933656	223	1	4027	1	4077	1	2584	1	1543	1	990	1	452	1	2.95617	3.76e-10	1.82e-08
Fom5190a_15167	dispensable		Non-effector	1	Scaffold_57	62866	64218	-	451	N		PIF1	-		dna helicase pif1 atp-dependent		175	1	165	1	160	1	2	0.10643	0	0	0	0	0	0	0	0	2	0.0495196	27	0.824834	16	0.594235	25	0.813747	17	0.519586	8	0.326681	6	0.252032
Fom5190a_03937	core		Non-effector	1	Scaffold_4	1719412	1721154	+	565	N	GT48	AA_permease|AA_permease_2	P:GO:0003333; F:GO:0015171; C:GO:0016021	-	general amino acid permease agp2		261	1	188	1	286	1	13	0.55938	20	0.628227	6	0.241538	27	0.569134	28	0.684452	9	0.230637	37	0.678715	36	0.900746	14	0.558233	13	0.349971	13	0.602983	10	0.329317	6.25426	1.63e-18	2.32e-16
Fom5190a_10931	core		Non-effector	1	Scaffold_15	190477	191562	+	330	Y	CE8	Pectinesterase	F:GO:0030599; P:GO:0042545; P:GO:0052051; F:GO:0045330; C:GO:0005618; P:GO:0005982; P:GO:0005985	(3.1) Acting on ester bonds	pectinesterase		2966	1	3168	1	3557	1	40	0.958564	18	0.867403	20	0.692449	46	1	28	0.805709	50	0.973297	352	1	348	1	442	1	157	1	88	1	16	0.767956	3.51434	8.3e-12	5.43e-10
Fom5190a_16134	dispensable		Non-effector	0.997	Scaffold_225	5134	5926	-	264	N			F:GO:0008270; F:GO:0003676; C:GO:0005622	-	zinc finger protein msn4		538	1	542	1	688	1	16	0.899117	4	0.346784	4	0.100883	2	0.252207	6	0.532156	2	0.252207	59	1	54	1	101	1	55	0.982345	46	1	3	0.364439	4.31286	5.13e-10	2.39e-08
Fom5190a_16086	dispensable		Non-effector	0.831	Scaffold_200	9616	9965	-	80	N			-		uncharacterized protein ffuj_14300		202	0.8	183	0.8	235	0.914286	0	0	0	0	0	0	2	0.574286	0	0	0	0	8	0.762857	5	0.617143	10	0.765714	8	0.754286	0	0	0	0
Fom5190a_06810	core		Non-effector	1	Scaffold_7	2433179	2434411	-	364	N			-		uncharacterized protein ffuj_13981		199	1	195	1	198	1	6	0.364963	10	0.476075	0	0	0	0	0	0	5	0.406326	68	0.969181	126	1	45	0.958638	28	0.800487	8	0.364963	2	0.05515	3.25773	0.000189	0.00158
Fom5190a_03899	core		Non-effector	1	Scaffold_4	1602399	1604413	-	577	N	GT48	AA_permease|AA_permease_2	P:GO:0003333; F:GO:0015171; C:GO:0016021	-	proline permease		6	0.173201	8	0.315136	14	0.393052	4	0.199504	3	0.121092	0	0	0	0	4	0.146898	0	0	34	0.643176	10	0.259553	12	0.478908	6	0.257072	10	0.37866	4	0.181638	4.16022	0.000334	0.00251
Fom5190a_10484	core		Non-effector	0.999	Scaffold_14	562374	563390	-	339	N		2OG-FeII_Oxy|DIOX_N	P:GO:0055114; F:GO:0016706	(1.1) Acting on the CH-OH group of donors	2og-fe oxygenase		441	1	591	1	572	1	0	0	4	0.288102	0	0	0	0	0	0	4	0.262537	31	0.870206	43	0.996067	96	1	79	1	28	0.857424	10	0.470993
Fom5190a_11394	core	SSP	Effector	1	Scaffold_15	1377404	1377785	+	108	Y			-		uncharacterized protein ffuj_08417		100	1	118	1	73	1	0	0	0	0	0	0	0	0	6	0.748691	0	0	4	0.442408	4	0.54712	24	1	2	0.240838	25	1	0	0
Fom5190a_08940	core		Non-effector	0.886	Scaffold_11	848386	849318	-	294	N	GH92	adh_short|adh_short_C2|KR	F:GO:0016491; P:GO:0055114; F:GO:0000166	-	short chain dehydrogenase reductase family		93	1	93	1	109	0.975348	0	0	0	0	4	0.280815	0	0	0	0	0	0	4	0.405145	20	0.681672	10	0.57985	6	0.574491	12	0.505895	0	0
Fom5190a_10335	core		Non-effector	1	Scaffold_14	174326	175901	-	508	N	GT48	MFS_1|Sugar_tr	F:GO:0022891; C:GO:0016021; P:GO:0055085; P:GO:0008643	-	mfs sugar transporter		38	0.725888	33	0.840101	30	0.562817	13	0.510152	2	0.126904	2	0.126904	4	0.208756	2	0.0964467	2	0.122462	6	0.29632	8	0.281726	12	0.355965	2	0.126904	4	0.208122	2	0.0786802	6.47327	1.75e-13	1.39e-11
Fom5190a_13499	dispensable		Non-effector	1	Scaffold_24	174270	175454	+	378	Y	PL1	Beta_helix|Pec_lyase_C	F:GO:0016829	-	pectin lyase		57	0.962025	28	0.952743	25	0.786498	2	0.135865	6	0.311392	0	0	6	0.333333	8	0.356962	2	0.0894515	23	0.606751	10	0.55443	5	0.273418	2	0.0987342	33	0.782278	4	0.147679	4.84351	3.65e-05	0.000423
Fom5190a_15522	dispensable		Non-effector	1	Scaffold_86	37913	39967	+	573	N		Peptidase_S15|PepX_C	P:GO:0008152; F:GO:0008238; F:GO:0052689	(3.1) Acting on ester bonds	x-pro dipeptidyl-peptidase c-terminal non-catalytic domain-containing protein		37	0.617032	27	0.656448	41	0.586861	40	0.846229	15	0.49781	9	0.270073	12	0.324088	6	0.183455	56	0.806813	68	0.747445	121	0.93236	83	0.93236	51	0.872506	56	0.714842	2	0.043309	4.91783	1.59e-16	1.88e-14
Fom5190a_08724	core		Non-effector	1	Scaffold_11	290097	291207	+	352	N		Cupin_2	F:GO:0008270; P:GO:0006355; F:GO:0043565; F:GO:0003700; C:GO:0005667; P:GO:0045449	-	cupin domain-containing protein		229	1	154	1	228	1	0	0	6	0.222322	6	0.205221	6	0.424843	0	0	2	0.128713	26	0.753375	17	0.766877	14	0.624663	10	0.573357	2	0.108011	0	0	4.85879	3.37e-08	1.05e-06
Fom5190a_08608	core		Non-effector	1	Scaffold_10	1578351	1579459	-	348	Y			-		tri14-like protein		220	1	285	1	258	1	6	0.286745	2	0.128945	6	0.147881	2	0.119928	0	0	6	0.344454	10	0.523895	28	0.849414	29	0.611362	12	0.574391	8	0.215509	2	0.108206	4.74789	1.11e-08	3.94e-07
Fom5190a_09982	core		Non-effector	1	Scaffold_13	456229	458067	-	578	N	GT48	AA_permease|AA_permease_2	P:GO:0003333; F:GO:0015171; C:GO:0016021	-	dicarboxylic amino acid permease		685	1	663	1	791	1	2	0.0799347	4	0.0837412	4	0.156063	10	0.258836	6	0.242523	2	0.0358891	61	0.924415	123	0.969005	65	0.929309	40	0.763458	64	0.94236	19	0.569331	2.31336	0.00318	0.0152
Fom5190a_10704	core		Non-effector	0.996	Scaffold_14	1080408	1081469	-	354	N		3Beta_HSD|Epimerase|NAD_binding_10|NAD_binding_4	P:GO:0044237; F:GO:0050662; F:GO:0003824; F:GO:0000166	-	nad dependent epimerase		122	1	118	1	142	1	0	0	0	0	0	0	0	0	0	0	0	0	6	0.452919	10	0.591337	18	0.709981	8	0.36064	2	0.158192	0	0
Fom5190a_12076	core		Non-effector	0.993	Scaffold_17	761103	762175	+	324	Y			-		serine-threonine rich		1901	1	1927	1	2143	1	48	0.915191	16	0.726002	38	0.755825	37	0.970177	27	0.770736	51	0.993476	122	1	295	1	152	1	39	0.937558	42	0.966449	33	0.802423	4.41751	2.36e-15	2.38e-13
Fom5190a_06317	core	SSP	Non-effector	1	Scaffold_7	1027701	1028416	-	221	Y			-		protein cap22		143	1	166	0.743017	157	0.879888	0	0	2	0.0837989	0	0	0	0	0	0	0	0	12	0.607542	22	0.641061	24	0.798883	4	0.180168	11	0.534916	0	0
Fom5190a_12315	core	SSP	Non-effector	0.993	Scaffold_18	436801	437700	+	253	Y		Peptidase_A4|Peptidase_A4	F:GO:0004190; P:GO:0006508	(3.4) Acting on peptide bonds (peptide hydrolases)	aspergillopepsin-2		910	1	1037	1	1017	1	11	0.775556	0	0	2	0.151111	4	0.277778	4	0.165556	14	0.526667	80	1	62	0.998889	101	1	17	0.885556	14	0.637778	4	0.32	2.55667	0.00456	0.0204
Fom5190a_10851	core		Non-effector	0.945	Scaffold_14	1427342	1428256	-	305	N	GH92	3Beta_HSD|adh_short|adh_short_C2|Epimerase|KR	F:GO:0016491; F:GO:0000166; P:GO:0055114	-	short chain dehydrogenase reductase family		48	0.982514	37	0.91694	51	0.930055	0	0	0	0	0	0	0	0	0	0	0	0	4	0.349727	8	0.363934	6	0.278689	4	0.319126	4	0.304918	0	0
Fom5190a_02353	core	SSP	Non-effector	0.895	Scaffold_2	3131436	3132421	+	295	Y			-		related to endoglucanase c		5527	1	5709	1	5903	1	151	1	53	0.936106	71	1	122	1	35	0.984787	124	1	375	1	649	1	373	1	117	1	173	1	72	1	4.35661	1.88e-16	2.22e-14
Fom5190a_16385	dispensable		Effector	0.998	Scaffold_650	14	652	-	195	N	GH28	Glyco_hydro_28	C:GO:0005576; F:GO:0004650; P:GO:0045490; P:GO:0005982; P:GO:0005985	(3.2) Glycosylases	glycoside hydrolase family 28 protein		15614	1	17066	1	17524	1	167	1	75	1	77	1	139	1	46	1	134	1	1048	1	1314	1	1390	1	828	1	469	1	128	1	3.17775	5.04e-11	2.85e-09
Fom5190a_03232	core		Non-effector	1	Scaffold_3	2726245	2727472	+	377	Y		Abhydrolase_5|Abhydrolase_6	P:GO:0055114; F:GO:0016491	-	uncharacterized protein ffuj_03516		126	1	100	0.989414	132	1	2	0.122964	0	0	2	0.161238	0	0	0	0	2	0.135179	22	0.679967	23	0.717427	15	0.420195	2	0.160423	10	0.467427	3	0.134365
Fom5190a_16662	dispensable		Non-effector	0.999	Scaffold_1500	156	321	+	55	N			F:GO:0003676; F:GO:0046983; P:GO:0007165; C:GO:0005622	-	partial	ortholog in Fom, not in other species	26	1	40	0.981928	47	1	0	0	0	0	0	0	0	0	0	0	0	0	5	0.873494	2	0.463855	1	0.421687	14	0.96988	1	0.590361	0	0
Fom5190a_16221	dispensable		Non-effector	0.902	Scaffold_301	3259	3508	+	83	N	GH28	Glyco_hydro_28	C:GO:0005576; F:GO:0004650; P:GO:0045490; P:GO:0005982; P:GO:0005985	(3.2) Glycosylases	endopolygalacturonase 4	Fom unique gene, no orthologs or paralogs	6049	1	6683	1	6485	1	32	1	16	1	19	1	24	1	8	0.964	45	1	421	1	451	1	447	1	221	1	143	1	40	0.992	2.37456	1.61e-06	3.07e-05
Fom5190a_03892	core		Non-effector	0.94	Scaffold_4	1582367	1583353	+	329	Y	PL1	Pec_lyase_C	F:GO:0016829		pectate lyase		120	1	105	1	136	1	8	0.318136	8	0.399189	4	0.278622	5	0.374873	6	0.29382	10	0.445795	8	0.397163	18	0.716312	12	0.488349	0	0	26	0.93921	6	0.35461	5.68695	6.17e-14	5.18e-12
Fom5190a_09621	core		Non-effector	1	Scaffold_12	1088900	1090643	+	534	N	GT48	MFS_1|Sugar_tr	F:GO:0022891; P:GO:0006351; F:GO:0003677; P:GO:0055085; P:GO:0008643; C:GO:0016021; C:GO:0005634; F:GO:0008270	-	sugar transporter-like protein		109	0.973624	149	1	102	1	0	0	0	0	2	0.0733945	0	0	2	0.0682339	0	0	10	0.382454	18	0.551605	46	0.786124	4	0.198968	14	0.513761	2	0.0688073
Fom5190a_09705	core		Non-effector	0.999	Scaffold_12	1321022	1322035	+	338	N		2OG-FeII_Oxy|DIOX_N	P:GO:0055114; F:GO:0005506; F:GO:0016706	(1.1) Acting on the CH-OH group of donors	leucoanthocyanidin dioxygenase		75	1	69	0.973373	99	1	6	0.376726	2	0.141026	0	0	0	0	0	0	2	0.13215	11	0.52071	12	0.62426	33	0.86785	28	0.90927	0	0	6	0.320513	2.5149	2.89e-05	0.000349
Fom5190a_10306	core		Non-effector	0.999	Scaffold_14	96542	97773	+	357	Y	GH10	Glyco_hydro_10	C:GO:0005615; F:GO:0043169; F:GO:0031176; P:GO:0045493	(3.2) Glycosylases	endo- -beta-xylanase		143	1	196	1	216	1	7	0.408279	0	0	1	0.0649351	0	0	6	0.340097	0	0	7	0.431818	11	0.67776	18	0.86526	6	0.465909	25	0.771104	4	0.125812	4.31001	0.000151	0.00133
Fom5190a_14314	core		Non-effector	0.991	Scaffold_32	145858	147086	+	383	N	GH76	ADH_N|ADH_zinc_N	F:GO:0046872; F:GO:0016491; F:GO:0000166; P:GO:0055114; F:GO:0008270	-	alcohol dehydrogenase		191	0.947111	246	1	241	1	20	0.651749	0	0	19	0.682669	7	0.322213	0	0	8	0.275834	10	0.360456	16	0.554109	20	0.708706	22	0.520749	6	0.310822	0	0	6.30129	5.91e-11	3.31e-09
Fom5190a_07662	core		Non-effector	1	Scaffold_9	585036	586400	+	438	N	GT2	Aminotran_3|Beta_elim_lyase	P:GO:0006591; F:GO:0030170; C:GO:0005634; C:GO:0005829; F:GO:0004587; P:GO:0006525; P:GO:0006560	(2.6) Transferring nitrogenous groups	ornithine aminotransferase		4522	1	4300	1	4923	1	42	0.881319	21	0.571429	19	0.904762	7	0.299634	8	0.38022	24	0.67326	256	1	347	1	255	1	109	1	70	0.991941	32	0.868132	3.07749	1.01e-09	4.39e-08
Fom5190a_09704	core		Non-effector	1	Scaffold_12	1317407	1318922	-	418	Y	GH18	Glyco_hydro_18	P:GO:0005975; F:GO:0004568; F:GO:0043169; P:GO:0006032; P:GO:0016998	(3.2) Glycosylases	acidic mammalian chitinase		51027	1	49261	1	53950	1	181	1	114	1	126	1	163	1	52	0.919525	219	1	2974	1	3302	1	3290	1	1341	1	708	1	349	1	1.97674	6.31e-06	9.83e-05
Fom5190a_04166	core		Non-effector	1	Scaffold_4	2302563	2305536	-	708	N		Tyrosinase	F:GO:0046872; F:GO:0016491; P:GO:0055114	-	hypothetical protein FOXB_10471 [Fusarium oxysporum Fo5176]		570	0.614997	625	0.530598	659	0.652656	2	0.0430397	4	0.123739	2	0.0359785	8	0.0934768	0	0	5	0.0958305	34	0.264963	29	0.257902	63	0.356422	16	0.252858	8	0.160054	6	0.0891056	2.58953	0.00299	0.0145
Fom5190a_02574	core	SSP	Effector	0.994	Scaffold_3	538266	538580	-	87	Y			-		uncharacterized protein ffuj_02828		715	1	921	1	850	1	40	1	22	1	24	0.746032	21	1	10	0.850794	20	0.87619	25	1	46	1	87	1	20	1	30	1	7	0.790476	5.63313	8.83e-24	2.21e-21
Fom5190a_16155	dispensable		Non-effector	0.894	Scaffold_239	390	1064	+	225	N			F:GO:0046872; F:GO:0008270		ectomycorrhiza-upregulated zf-mynd domain-containing protein		253	1	249	1	287	1	0	0	0	0	2	0.182222	0	0	0	0	0	0	15	0.717037	21	0.842963	8	0.782222	6	0.346667	14	0.779259	4	0.355556
Fom5190a_16663	dispensable		Non-effector	1	Scaffold_1503	156	321	+	55	N			F:GO:0003676; F:GO:0046983; P:GO:0007165; C:GO:0005622	-	partial	paralog in Fom, no otholog in other species	22	1	40	0.981928	44	1	0	0	0	0	0	0	0	0	0	0	0	0	3	0.873494	2	0.463855	1	0.421687	14	0.96988	1	0.590361	0	0
Fom5190a_06797	core		Non-effector	1	Scaffold_7	2400066	2401308	-	399	Y	GH103	Aldose_epim	F:GO:0030246; P:GO:0019318; F:GO:0016853	-	aldose 1-epimerase		168	1	201	1	211	1	8	0.38214	0	0	4	0.199517	8	0.474658	4	0.258246	2	0.145615	6	0.334674	14	0.595334	17	0.677393	0	0	0	0	0	0	4.72126	1.44e-06	2.77e-05
Fom5190a_06815	core		Non-effector	1	Scaffold_8	7996	9617	-	456	Y	GH28	Glyco_hydro_28	C:GO:0005576; F:GO:0004650; P:GO:0005982; P:GO:0005985	(3.2) Glycosylases	exopolygalacturonase		512	1	539	1	514	1	16	0.621455	14	0.48582	2	0.12947	2	0.102959	10	0.360049	2	0.0487053	20	0.545623	22	0.468557	43	0.932183	8	0.206535	6	0.330456	0	0	4.83205	1.42e-11	8.76e-10
Fom5190a_13233	core		Non-effector	0.976	Scaffold_22	195210	196119	+	286	N		HPP	-		hpp family protein		161	1	234	1	215	1	6	0.345055	0	0	6	0.459341	4	0.275824	4	0.331868	0	0	15	0.665934	11	0.675824	20	0.692308	10	0.53956	13	0.858242	10	0.30989	4.33376	5.03e-06	8.08e-05
Fom5190a_09363	core	SSP	Effector	0.558	Scaffold_12	434791	435513	-	225	Y		DUF4237	-		uncharacterized protein ffuj_10644		247	1	250	1	314	1	3	0.215768	0	0	1	0.0885201	3	0.195021	2	0.179806	4	0.528354	4	0.438451	17	0.879668	25	0.951591	6	0.60166	4	0.385892	0	0
Fom5190a_01704	core		Non-effector	1	Scaffold_2	970293	971535	+	398	N		Meth_synt_1|Meth_synt_2|Meth_synt_2	P:GO:0009086; F:GO:0003871	(2.1) Transferring one-carbon groups	5-methyltetrahydropteroyltriglutamate-homocysteine methyltransferase		1268	1	1487	1	1474	1	43	0.884151	17	0.529365	16	0.575221	53	0.970233	13	0.644409	26	0.807723	82	1	72	1	60	0.906677	34	0.913113	44	0.925986	11	0.51247	4.61789	3.09e-16	3.54e-14
Fom5190a_10190	core		Non-effector	1	Scaffold_13	1169157	1170573	+	461	Y			-		uncharacterized protein ffuj_01676		249	1	254	1	230	1	6	0.340155	2	0.0868031	0	0	0	0	0	0	2	0.111503	30	0.815808	38	0.850388	7	0.40367	4	0.115737	2	0.10374	2	0.114326	3.02635	0.0014	0.00799
Fom5190a_13701	core		Non-effector	1	Scaffold_26	50615	51787	+	391	N	AA3	Pyr_redox|Pyr_redox_2	F:GO:0050660; F:GO:0016491; P:GO:0055114	-	apoptosis-inducing factor 2		1717	1	1678	1	1948	1	36	0.967604	36	0.956522	25	0.799659	18	0.510656	14	0.468031	46	0.998295	73	1	78	0.984655	132	1	36	0.991475	22	0.630008	6	0.356351	4.61628	2.54e-18	3.52e-16
Fom5190a_04867	core		Non-effector	0.76	Scaffold_5	1849299	1850198	-	300	N	GH10	NAD_binding_10|NmrA	F:GO:0000166	-	eugenol synthase 1		2184	1	2045	1	2297	1	94	0.994444	34	0.954445	56	0.772222	70	0.911111	20	0.685556	48	0.886667	83	1	120	0.991111	72	0.994444	35	0.958889	17	0.751111	4	0.26	5.29954	1.15e-21	2.39e-19
Fom5190a_07432	core		Effector	0.754	Scaffold_8	1860983	1861543	+	121	N			-		hypothetical protein FOXB_00101 [Fusarium oxysporum Fo5176]		429	1	403	1	391	1	9	0.529412	10	0.561497	8	0.540107	12	0.73262	9	0.983957	12	1	53	1	34	1	25	0.996435	10	0.525847	16	1	3	0.199644	3.8719	3.23e-10	1.59e-08
Fom5190a_06397	core	SSP	Non-effector	0.977	Scaffold_7	1218959	1219922	+	290	Y	GH11	Glyco_hydro_11	F:GO:0030248; C:GO:0005576; F:GO:0031176; P:GO:0045493	(3.2) Glycosylases	endo- -beta-xylanase i		167	1	217	1	174	1	4	0.322614	3	0.311203	0	0	2	0.114108	0	0	4	0.3361	6	0.33195	30	0.899378	8	0.540456	4	0.242739	10	0.585062	0	0	3.21818	0.0033	0.0158
Fom5190a_12029	core		Non-effector	1	Scaffold_17	613875	615596	-	501	N	GT48	MFS_1	P:GO:0055085; C:GO:0016021	-	high-affinity nicotinic acid transporter		648	1	682	1	805	1	6	0.23403	2	0.0720093	4	0.199187	2	0.0818815	0	0	0	0	23	0.520906	5	0.270616	72	0.927991	3	0.115563	9	0.334495	0	0	3.01348	9.33e-05	0.000898
Fom5190a_05354	core		Non-effector	1	Scaffold_6	723895	725376	+	479	N		His_Phos_2	F:GO:0003993; P:GO:0006771; P:GO:0019497	(3.1) Acting on ester bonds	histidine acid phosphatase		66	0.989878	70	0.997301	62	0.878543	4	0.172065	2	0.134953	2	0.0512821	4	0.248313	2	0.134953	2	0.107962	10	0.257085	24	0.584345	14	0.577598	14	0.464912	10	0.50135	2	0.103914	3.29984	0.000396	0.00289
Fom5190a_14162	core		Non-effector	1	Scaffold_30	176528	178552	-	604	N		Fungal_trans	F:GO:0008270; F:GO:0003677; P:GO:0006351; C:GO:0005634	-	related to transcriptional activator acu-15		594	1	613	1	694	1	4	0.0898765	4	0.0449383	2	0.0528395	16	0.471111	5	0.201482	9	0.283951	10	0.338272	34	0.597037	37	0.759506	49	0.764938	29	0.628148	6	0.21037	2.91963	0.000344	0.00258
Fom5190a_16306	dispensable	SSP	Effector	1	Scaffold_485	95	552	-	131	Y			-		hypothetical protein FOC1_g10000425 [Fusarium oxysporum f. sp. cubense race 1]		556	1	593	1	543	1	4	0.644105	2	0.207424	4	0.299127	2	0.281659	2	0.349345	2	0.419214	16	0.755459	18	0.740175	38	1	10	0.720524	13	0.796943	0	0	3.10213	0.000194	0.00161
Fom5190a_15044	dispensable		Non-effector	0.997	Scaffold_51	50179	51350	-	367	N		Homoserine_dh|NAD_binding_3	P:GO:0009088; P:GO:0009086; P:GO:0055114; F:GO:0004412; P:GO:0009097; F:GO:0050661; F:GO:0030170; P:GO:0006544; P:GO:0006563; P:GO:0009085	(1.1) Acting on the CH-OH group of donors	homoserine dehydrogenase		221	1	272	1	269	1	4	0.148464	10	0.514505	4	0.241468	0	0	0	0	0	0	6	0.343003	12	0.433447	8	0.314846	2	0.168089	2	0.0469283	2	0.145904	5.17266	2.64e-11	1.56e-09
Fom5190a_06909	core		Non-effector	0.996	Scaffold_8	280165	281190	-	328	N		TatD_DNase	F:GO:0016888; P:GO:0006308	(3.1) Acting on ester bonds	deoxyribonuclease tat-d		572	1	639	1	716	1	0	0	0	0	2	0.17154	0	0	0	0	2	0.154971	20	0.564327	22	0.754386	37	0.795322	12	0.625731	14	0.423977	0	0
Fom5190a_07740	core		Non-effector	1	Scaffold_9	830129	832350	-	688	Y	GH37	Trehalase	P:GO:0005991; F:GO:0004555; P:GO:0005982; P:GO:0005985	(3.2) Glycosylases	glycoside hydrolase family 37 protein		467	0.959496	447	1	579	1	0	0	0	0	5	0.142214	2	0.0756076	0	0	0	0	32	0.617462	35	0.745274	64	0.89604	29	0.713771	20	0.551305	8	0.273177
Fom5190a_15996	core		Effector	0.873	Scaffold_164	3276	3764	+	123	N		AMP-binding	P:GO:0008152; F:GO:0003824	-	l-aminoadipate-semialdehyde dehydrogenase	Fom unique gene, no orthologs or paralogs	1067	1	1174	1	1190	1	2	0.319018	0	0	2	0.335378	7	0.621677	0	0	0	0	44	1	52	1	31	1	28	0.99591	19	0.989775	9	0.717791
Fom5190a_11406	core		Effector	0.767	Scaffold_16	30978	31700	+	241	N	GH65	HAD_2	F:GO:0018784	(3.8) Acting on halide bonds	2-haloalkanoic acid dehalogenase		558	1	579	1	561	1	2	0.276625	0	0	0	0	2	0.251729	2	0.149378	2	0.179806	20	0.84509	25	0.964039	17	0.69018	8	0.502075	16	0.900415	4	0.29184
Fom5190a_12391	core	SSP	Non-effector	0.812	Scaffold_18	617520	618398	-	276	Y		Peptidase_M43	P:GO:0052051; C:GO:0005576; F:GO:0008237	-	metalloprotease 1		0	0	8	0.469852	10	0.567691	0	0	0	0	0	0	0	0	4	0.36405	0	0	12	0.602958	16	0.707622	25	0.930603	0	0	10	0.872583	0	0
Fom5190a_10040	core		Non-effector	1	Scaffold_13	641292	642979	+	512	N	GT48	MFS_1	P:GO:0055085; C:GO:0016021	-	mfs transporter		1029	1	1016	1	1161	1	27	0.723934	12	0.381517	3	0.113152	14	0.309834	6	0.2891	21	0.504147	29	0.627962	59	0.901066	43	0.834716	21	0.539099	8	0.279621	4	0.146919	3.90227	4.71e-09	1.81e-07
Fom5190a_03754	core		Non-effector	1	Scaffold_4	1109156	1110614	+	470	Y			P:GO:0043581	-	hypothetical protein FOXB_05476 [Fusarium oxysporum Fo5176]	Fom unique gene, no orthologs or paralogs	645	1	622	1	721	1	40	0.890336	12	0.450994	26	0.607265	21	0.825908	24	0.729952	32	0.808773	21	0.635367	21	0.72584	48	0.72584	18	0.551062	31	0.748458	5	0.0376971	5.52214	1.77e-20	3.14e-18
Fom5190a_10513	core	SSP	Non-effector	1	Scaffold_14	627393	628242	+	249	Y		Trypsin|Trypsin_2	C:GO:0005576; P:GO:0006508; F:GO:0004252	(3.4) Acting on peptide bonds (peptide hydrolases)	a chain fusarium oxysporum trypsin at atomic resolution		0	0	0	0	2	0.0823529	0	0	0	0	2	0.0741176	0	0	32	0.983529	0	0	22	0.874118	86	1	145	1	6	0.382353	28	0.941176	14	0.830588
Fom5190a_05042	core	SSP	Effector	1	Scaffold_5	2368024	2368476	+	133	Y			-		uncharacterized protein ffuj_06803		162	1	186	1	212	1	4	0.284768	0	0	2	0.388521	2	0.178808	2	0.145695	4	0.346578	6	0.618101	4	0.452539	9	0.485651	6	0.874172	3	0.428256	0	0	3.89295	0.00175	0.0095
Fom5190a_01938	core		Non-effector	1	Scaffold_2	1797848	1799757	-	620	Y	GH32	Glyco_hydro_32C|Glyco_hydro_32N	F:GO:0004564; P:GO:0005982; P:GO:0005985; P:GO:0006012	(3.2) Glycosylases	extracellular invertase		869	1	845	1	920	1	2	0.0643979	2	0.104712	2	0.0565445	2	0.0706806	2	0.100524	2	0.104712	30	0.742408	15	0.484817	13	0.473298	16	0.375393	10	0.379058	4	0.172251
Fom5190a_07859	core		Non-effector	0.99	Scaffold_9	1196195	1197123	+	292	N		LigB	F:GO:0008198; P:GO:0006725; F:GO:0016702; P:GO:0055114; F:GO:0008270	(1.1) Acting on the CH-OH group of donors	aromatic ring-opening dioxygenase family protein		1106	1	1207	1	1224	1	40	0.995694	24	0.842842	26	0.861141	12	0.662002	7	0.44887	5	0.372443	28	0.987083	49	0.947255	39	0.996771	14	0.755651	20	0.935414	4	0.273412	5.18924	8.42e-22	1.8e-19
Fom5190a_08395	core	SSP	Non-effector	0.958	Scaffold_10	998420	999292	+	291	Y	GT4	Abhydrolase_1|Abhydrolase_5|Abhydrolase_6|Hydrolase_4	F:GO:0016787; F:GO:0016740	-	alpha beta hydrolase		4349	1	4395	1	4533	1	42	0.989691	26	0.876289	18	0.956472	13	0.571592	8	0.388316	34	0.985109	96	1	130	0.994273	217	0.994273	39	0.993127	18	0.687285	4	0.268041	3.19907	2.8e-10	1.4e-08
Fom5190a_00880	core		Non-effector	1	Scaffold_1	2700908	2702532	-	506	N	GT48	MFS_1|Sugar_tr	F:GO:0022891; C:GO:0016021; P:GO:0055085; P:GO:0008643	-	sugar transporter		824	1	805	1	819	1	1	0.0301538	10	0.44	0	0	5	0.233846	4	0.211077	5	0.249231	38	0.785231	32	0.762462	16	0.700308	2	0.0855385	0	0	2	0.0369231	2.47572	0.0108	0.0404
Fom5190a_06521	core		Effector	0.672	Scaffold_7	1616089	1616706	+	206	N		Nitroreductase	P:GO:0055114; F:GO:0016491	-	nitroreductase family protein		1146	1	1059	1	1222	1	46	1	22	0.854369	15	0.62945	11	0.902913	16	0.943366	32	0.943366	14	0.7411	43	0.902913	62	1	22	0.909385	20	0.805825	0	0	5.00695	4.03e-18	5.47e-16
Fom5190a_02590	core		Non-effector	0.991	Scaffold_3	581125	582142	-	321	Y		Ferritin_2	F:GO:0016491; P:GO:0055114; F:GO:0046914	-	twin-arginine translocation pathway signal		784	1	854	1	947	1	16	0.849705	4	0.129666	8	0.375246	4	0.247544	2	0.0933202	18	0.509823	23	0.773084	55	0.97053	30	0.866405	5	0.267191	13	0.634578	6	0.280943	3.46706	2.72e-08	8.72e-07
Fom5190a_11471	core		Effector	0.895	Scaffold_16	238769	239547	+	242	N		AIM24	-		duf124 domain-containing protein		790	1	824	1	903	1	4	0.327343	0	0	2	0.215661	4	0.360719	2	0.124519	6	0.562259	7	0.390244	50	1	18	0.844673	10	0.614891	15	0.73941	6	0.377407
Fom5190a_09908	core		Non-effector	1	Scaffold_13	245692	248496	+	526	N		MmgE_PrpD	P:GO:0019543; F:GO:0047547		family protein		7138	0.575758	7844	0.537255	8078	0.578253	22	0.341533	10	0.187166	6	0.148307	21	0.278431	0	0	12	0.189661	218	0.433868	265	0.434938	207	0.440285	107	0.411052	55	0.390018	61	0.424599
Fom5190a_09944	core		Non-effector	1	Scaffold_13	341786	343373	+	514	N	GT48	MFS_1	P:GO:0055085; C:GO:0016021	-	mfs transporter		582	1	624	1	566	1	4	0.125945	0	0	0	0	0	0	0	0	2	0.0724181	10	0.335013	19	0.669395	14	0.52204	0	0	10	0.425693	2	0.0654912
Fom5190a_03961	core		Effector	1	Scaffold_4	1785927	1787072	+	382	Y			P:GO:0006355; P:GO:0006366; F:GO:0000981; F:GO:0008270; P:GO:0006357; C:GO:0005634		hypothetical protein FOC1_g10011900 [Fusarium oxysporum f. sp. cubense race 1]		46	0.899651	53	0.884817	48	0.998255	18	0.740838	12	0.664922	12	0.310646	30	0.773124	15	0.643107	12	0.550611	33	0.78534	23	0.772251	13	0.657068	8	0.249564	30	0.742583	6	0.286213	4.63092	3.75e-16	4.25e-14
Fom5190a_13201	core		Non-effector	0.998	Scaffold_22	107102	108268	+	290	N			-		uncharacterized protein ffuj_05476		360	1	323	1	378	1	0	0	0	0	0	0	0	0	0	0	0	0	7	0.431877	7	0.377892	30	0.865467	10	0.544987	8	0.51671	3	0.302485
Fom5190a_07867	core		Non-effector	1	Scaffold_9	1208672	1210243	+	477	N		Aldedh	P:GO:0006081; P:GO:0055114; F:GO:0004030; P:GO:0006094; P:GO:0006096; P:GO:0006547; P:GO:0006558; P:GO:0006570	(1.2) Acting on the aldehyde or oxo group of donors	aldehyde dehydrogenase family 3 member b1		644	1	627	1	750	1	14	0.47201	2	0.0935114	5	0.21056	1	0.0604326	2	0.107506	4	0.165394	8	0.302799	21	0.746183	15	0.48855	0	0	20	0.579516	2	0.057888	4.21553	1.22e-09	5.27e-08
Fom5190a_07202	core		Non-effector	1	Scaffold_8	1142933	1145762	+	825	N		Fungal_trans|Zn_clus	P:GO:0006357; F:GO:0008270; F:GO:0046872; F:GO:0000981; F:GO:0003677; C:GO:0005634	-	c6 transcription		896	1	986	1	1040	1	0	0	0	0	0	0	0	0	0	0	0	0	17	0.452297	45	0.680565	21	0.474205	22	0.55583	17	0.412721	0	0	-12.0278	0.00343	0.0163
Fom5190a_01935	core		Non-effector	1	Scaffold_2	1789738	1791657	-	552	N			F:GO:0000981; P:GO:0006357; C:GO:0005634; F:GO:0008270	-	arca-like protein		418	1	446	1	543	1	0	0	2	0.104167	2	0.0989583	0	0	0	0	2	0.0640625	11	0.271875	16	0.554167	13	0.435417	17	0.478646	17	0.445833	0	0
Fom5190a_09098	core		Effector	1	Scaffold_11	1348112	1348624	+	138	N		GFA	F:GO:0016846; P:GO:0008152	-	duf636 domain protein		591	1	734	1	726	1	4	0.493177	4	0.516569	4	0.557505	0	0	0	0	0	0	31	0.781676	23	1	16	0.773879	1	0.0487329	2	0.294347	0	0	2.53728	0.000357	0.00267
Fom5190a_02398	core		Non-effector	0.975	Scaffold_2	3295850	3296994	+	310	N		Aldo_ket_red	C:GO:0005737; F:GO:0003729; F:GO:0004090; P:GO:0034599; P:GO:0042843; F:GO:0004032; P:GO:0019568; F:GO:0047935; C:GO:0005634; P:GO:0055114; P:GO:0006691; P:GO:0006693; P:GO:0006000; P:GO:0006012; P:GO:0006013; P:GO:0006090; P:GO:0046486	(1.1) Acting on the CH-OH group of donors; (1.1) Acting on the CH-OH group of donors; (1.1) Acting on the CH-OH group of donors	d-galacturonic acid reductase		1005	1	1010	1	1190	1	7	0.383406	0	0	0	0	0	0	0	0	2	0.1869	24	0.783406	39	0.98952	51	0.983406	8	0.438428	14	0.653275	0	0
Fom5190a_16753	dispensable		Effector	1	Scaffold_2154	70	252	-	61	N			-		---NA---	Fom unique gene, no orthologs or paralogs	248	1	267	1	288	1	11	1	0	0	4	0.508197	4	0.459016	3	0.79235	4	0.939891	8	0.644809	8	1	5	1	3	0.836066	3	0.939891	3	0.923497	4.68696	4.74e-07	1.07e-05
Fom5190a_12928	core		Non-effector	1	Scaffold_20	427803	429149	+	430	N	AA3	DAO|NAD_binding_8	C:GO:0016021; F:GO:0016491; P:GO:0055114; P:GO:0055085; F:GO:0005215	-	sarcosine oxidase		458	1	465	1	514	1	0	0	0	0	0	0	6	0.131403	0	0	2	0.0690423	7	0.275427	16	0.59317	16	0.558278	8	0.405345	4	0.144766	4	0.0623608
Fom5190a_05621	core		Non-effector	0.969	Scaffold_6	1523163	1524155	-	331	N	GH33	DHDPS	F:GO:0016829; P:GO:0008152	-	dihydrodipicolinate synthase		1778	1	1928	1	2017	1	4	0.125881	4	0.275931	2	0.176234	4	0.346425	5	0.291037	10	0.532729	44	0.951662	41	1	67	1	22	0.961732	26	0.830816	0	0
Fom5190a_10494	core		Non-effector	1	Scaffold_14	584310	585677	+	421	Y		Cellulase	P:GO:0005975; F:GO:0004553; F:GO:0043169	(3.2) Glycosylases	beta- -galactanase		82	1	94	0.976608	113	1	6	0.171053	1	0.0730994	5	0.337719	4	0.255117	0	0	0	0	18	0.721491	112	0.987573	114	1	47	0.888158	54	0.927632	5	0.238304
Fom5190a_14232	dispensable		Non-effector	1	Scaffold_31	123653	125468	-	549	N	GT48	MFS_1|Sugar_tr	C:GO:0016021; F:GO:0016491; P:GO:0055085; P:GO:0008643; F:GO:0022857	-	hexose transporter		520	1	605	1	551	1	0	0	0	0	0	0	0	0	0	0	0	0	23	0.696035	46	0.723018	10	0.322137	7	0.270925	2	0.094163	0	0	-12.34	0.00169	0.00926
Fom5190a_10471	core		Non-effector	1	Scaffold_14	525643	527160	+	337	N	GT4	Methyltransf_11|Methyltransf_12|Methyltransf_18|Methyltransf_23|Methyltransf_25|Methyltransf_31|Methyltransf_4|PrmA|Ubie_methyltran	F:GO:0008168; F:GO:0016740; P:GO:0032259		demethylmenaquinone methyltransferase		367	1	461	1	459	1	0	0	0	0	0	0	0	0	0	0	0	0	6	0.341897	8	0.339921	16	0.343873	2	0.0724638	2	0.0823452	2	0.0849802
Fom5190a_12166	core		Non-effector	1	Scaffold_17	1057251	1059330	+	640	N		FAD_binding_3|Phe_hydrox_dim	F:GO:0004497; P:GO:0055114	-	phenol 2-monooxygenase		1177	1	1079	1	1355	1	36	0.763462	16	0.404327	16	0.544231	30	0.798077	26	0.685096	30	0.685096	21	0.53125	44	0.762019	33	0.693269	29	0.549519	25	0.679327	2	0.0504808	4.55405	1.28e-16	1.52e-14
Fom5190a_03984	core		Non-effector	1	Scaffold_4	1834006	1835474	-	471	N		Aa_trans	C:GO:0016021	-	n amino acid transport system protein		1175	1	1226	1	1234	1	2	0.111641	0	0	0	0	0	0	0	0	2	0.09258	28	0.7774	45	0.783526	7	0.28727	5	0.164738	2	0.069435	6	0.202178
Fom5190a_03217	core		Non-effector	1	Scaffold_3	2679322	2681217	+	632	N		Peptidase_C2	C:GO:0005622; P:GO:0006508; F:GO:0004198	-	calpain-1 catalytic subunit		427	1	499	1	549	1	2	0.103375	0	0	2	0.0654008	1	0.0327004	3	0.0770042	0	0	17	0.466245	8	0.273207	14	0.272152	8	0.316983	4	0.125	4	0.0675105
Fom5190a_06574	core		Non-effector	1	Scaffold_7	1817229	1819272	+	516	N	GT48	AA_permease|AA_permease_2	P:GO:0003333; F:GO:0015171; C:GO:0016021	-	choline transport protein		1715	1	1808	1	1910	1	4	0.210861	0	0	0	0	4	0.262231	4	0.175147	0	0	31	0.635519	66	0.869863	18	0.591977	6	0.290117	18	0.419276	5	0.196673
Fom5190a_02399	core		Non-effector	0.996	Scaffold_2	3297593	3298839	-	381	N	GH76	ADH_N|ADH_zinc_N	F:GO:0046872; F:GO:0016491; F:GO:0000166; P:GO:0055114; F:GO:0008270	-	sorbitol dehydrogenase		1706	1	1595	1	1706	1	2	0.120289	0	0	1	0.0168404	2	0.101042	0	0	0	0	25	0.677626	47	0.769848	46	0.921411	9	0.381716	1	0.0441059	0	0
Fom5190a_11981	core	SSP	Effector	0.952	Scaffold_17	447508	448170	-	221	Y		Cerato-platanin	-		uncharacterized protein ffuj_09958		1266	1	1271	1	1231	1	5	0.232277	5	0.354449	0	0	0	0	2	0.300151	0	0	21	0.766214	21	0.923077	46	1	8	0.567119	0	0	0	0
Fom5190a_14507	core	SSP	Effector	0.999	Scaffold_36	70253	70580	+	92	Y			-		uncharacterized protein ffuj_09128		542	1	610	1	620	1	0	0	0	0	2	0.414634	0	0	2	0.173781	2	0.582317	15	1	11	1	12	0.908537	4	0.560976	5	0.557927	5	0.810976
Fom5190a_10679	core		Non-effector	1	Scaffold_14	1022656	1023624	-	323	N		Sulf_transp|Sulf_transp	C:GO:0016021; F:GO:0008271; P:GO:0008272; P:GO:0055085	-	family protein		387	1	347	1	410	1	0	0	0	0	0	0	2	0.146543	0	0	2	0.205366	16	0.579979	4	0.374613	4	0.28483	4	0.370485	0	0	0	0
Fom5190a_06002	core		Non-effector	0.903	Scaffold_7	239881	240655	-	242	N	GH65	HAD_2	F:GO:0016787; P:GO:0008152	-	2-haloalkanoic acid dehalogenase		153	1	229	1	196	1	0	0	0	0	0	0	0	0	0	0	0	0	5	0.513548	3	0.273548	6	0.428387	6	0.459355	0	0	2	0.122581
Fom5190a_16075	dispensable		Non-effector	1	Scaffold_196	7244	8447	+	384	N	CE10	Abhydrolase_3|DUF2424	F:GO:0016787; P:GO:0008152		alpha beta hydrolase fold protein		644	1	844	1	851	1	22	0.802326	14	0.759136	8	0.42691	12	0.457641	8	0.276578	20	0.72093	18	0.72093	18	0.852159	14	0.528239	7	0.494186	6	0.454319	1	0.0830565	4.7333	1.84e-15	1.88e-13
Fom5190a_03460	core		Effector	0.779	Scaffold_4	104661	104971	-	86	N			-		hypothetical protein FOXB_14685 [Fusarium oxysporum Fo5176]		3171	1	3554	1	3618	1	8	0.951769	4	0.790997	2	0.401929	14	1	2	0.33119	5	0.40836	64	1	97	1	53	1	37	1	36	1	11	0.620579
Fom5190a_08694	core	SSP	Effector	0.999	Scaffold_11	212725	213093	+	78	Y			-		uncharacterized protein ffuj_09282		403	1	481	1	451	1	2	0.300813	0	0	4	0.650406	2	0.292683	2	0.498645	4	0.455285	3	0.411924	13	1	13	1	0	0	6	0.699187	0	0
Fom5190a_16548	core		Effector	0.999	Scaffold_1066	11	430	-	122	N		Aldedh	P:GO:0006351; F:GO:0018485; F:GO:0003677; C:GO:0005634; F:GO:0008270; P:GO:0055114; P:GO:0018916	(1.2) Acting on the aldehyde or oxo group of donors	vanillin dehydrogenase		464	1	459	1	517	1	7	0.87619	2	0.366667	14	0.880952	10	1	4	0.528571	12	0.788095	8	0.757143	8	0.457143	15	0.959524	5	0.583333	0	0	0	0	4.56904	6.75e-10	3.07e-08
Fom5190a_06994	core		Non-effector	1	Scaffold_8	493264	494826	-	521	N			F:GO:0016740		glycosyltransferase family 31 protein		440	1	507	1	511	1	0	0	0	0	0	0	0	0	1	0.0479846	2	0.0326296	8	0.255278	6	0.276392	18	0.648113	4	0.177223	2	0.108125	2	0.0889315
Fom5190a_06809	core		Non-effector	1	Scaffold_7	2430861	2432648	-	532	N	GT48	AA_permease|AA_permease_2	P:GO:0003333; F:GO:0015171; C:GO:0016021	-	choline transport protein		3825	1	3785	1	4105	1	5	0.180649	6	0.30481	3	0.114094	6	0.121365	2	0.0727069	10	0.292506	83	0.87528	103	0.915548	85	0.917785	34	0.758949	22	0.568233	4	0.147651
Fom5190a_09130	core		Non-effector	0.967	Scaffold_11	1417066	1417909	-	266	N			-		uncharacterized protein ffuj_09684		475	1	491	1	606	1	4	0.204976	3	0.271327	4	0.209716	10	0.531991	2	0.123223	10	0.456161	11	0.492891	15	0.86019	15	0.633886	4	0.0876777	8	0.645735	2	0.0390995	2.96287	0.00015	0.00132
Fom5190a_09739	core		Effector	0.995	Scaffold_12	1403206	1403725	+	138	N		Cupin_3	-		ethanolamine utilization protein		301	1	356	1	327	1	0	0	0	0	0	0	2	0.480769	0	0	4	0.551923	6	0.613462	7	0.857692	7	0.626923	2	0.169231	2	0.490385	0	0
Fom5190a_10260	core		Effector	0.614	Scaffold_13	1412759	1413761	+	255	N		Flavodoxin_1|FMN_red	P:GO:0055114; F:GO:0016491; P:GO:0045892; C:GO:0005737; F:GO:0010181	-	minor allergen alt a 7		4642	1	4692	1	4977	1	42	1	6	0.40678	6	0.458624	10	0.742772	12	0.783649	8	0.38684	74	1	129	1	86	1	32	0.926221	30	0.961117	5	0.325025	2.21662	0.000618	0.00412
Fom5190a_03255	core	SSP	Non-effector	0.846	Scaffold_3	2797319	2798081	+	237	Y			P:GO:0050832; P:GO:0042742		carbohydrate-binding module family 63 protein		3251	1	3671	1	3362	1	13	0.486239	0	0	6	0.516383	39	0.740498	8	0.737877	8	0.584535	56	1	83	1	51	0.997379	11	0.592398	44	0.844037	8	0.363041
Fom5190a_04824	core		Non-effector	1	Scaffold_5	1751065	1752846	+	529	N	GT48	AA_permease|AA_permease_2	P:GO:0003333; F:GO:0015171; C:GO:0016021	-	amino acid permease		1180	1	1221	1	1360	1	0	0	2	0.106622	2	0.0628507	0	0	0	0	0	0	36	0.618968	22	0.538721	22	0.717733	12	0.569585	5	0.256453	6	0.317621
Fom5190a_00777	core		Non-effector	1	Scaffold_1	2372176	2373475	+	392	Y		DUF2427	F:GO:0030246; F:GO:0003824; P:GO:0016052	-	integral membrane protein		4376	1	4559	1	4927	1	10	0.601538	8	0.356923	6	0.371538	2	0.153077	2	0.0676923	6	0.308461	90	0.961538	85	0.995385	94	0.988462	24	0.673077	21	0.847692	12	0.279231
Fom5190a_11128	core		Non-effector	1	Scaffold_15	673793	675138	+	416	N		DAO|FAD_binding_3|Pyr_redox|Pyr_redox_2|Thi4	F:GO:0016491; P:GO:0055114	-	3-(3-hydroxy-phenyl)propionate 3-hydroxycinnamic acid hydroxylase		0	0	2	0.148588	2	0.076523	65	1	23	0.767459	40	0.794948	21	0.679049	16	0.673848	45	0.801635	14	0.447251	9	0.412333	12	0.42422	0	0	6	0.250372	0	0	6.58611	4.3e-27	1.59e-24
Fom5190a_04621	core		Non-effector	1	Scaffold_5	1162348	1163701	+	361	N		Methyltransf_18|Methyltransf_23	P:GO:0008152; F:GO:0016740	-	tam domain		975	1	999	1	1046	0.997046	1	0.0605613	2	0.131462	0	0	0	0	0	0	0	0	21	0.615214	19	0.720827	20	0.522157	9	0.319793	0	0	2	0.171344
Fom5190a_14252	dispensable		Non-effector	1	Scaffold_31	176556	178014	+	470	Y		DAO|FAD_binding_2|FAD_binding_3|NAD_binding_8|Thi4	F:GO:0045735		amine oxidase		27870	1	30692	1	31792	1	30	0.63331	22	0.793694	35	0.862234	27	0.858122	13	0.41878	48	0.928033	462	1	610	1	534	1	223	1	77	0.957505	43	0.858122
Fom5190a_12795	core		Non-effector	1	Scaffold_20	101428	102975	-	466	N		AA_permease_2|Aa_trans|Trp_Tyr_perm	C:GO:0016021	-	n amino acid transport system protein		1937	1	1760	1	1824	1	4	0.125969	4	0.288114	0	0	4	0.188631	0	0	0	0	31	0.633721	33	0.667959	32	0.728036	6	0.344961	0	0	5	0.228682
Fom5190a_03877	core		Non-effector	0.937	Scaffold_4	1522512	1523270	-	219	N		CIA30	F:GO:0003674; C:GO:0005829; P:GO:0008150; C:GO:0005634		cia30 family protein		13760	1	15247	1	15327	1	24	0.960474	14	0.662714	10	0.479578	18	0.956522	9	0.690382	12	0.807642	285	1	266	1	193	1	112	1	75	1	39	1
Fom5190a_16799	core		Effector	1	Scaffold_2780	34	191	+	52	N			F:GO:0016620; P:GO:0006351; F:GO:0003677; C:GO:0005634; F:GO:0008270; P:GO:0055114	(1.2) Acting on the aldehyde or oxo group of donors	salicylaldehyde dehydrogenase	ortholog in Fom, not in other species	226	1	237	1	262	1	6	0.962025	0	0	1	0.607595	5	0.924051	1	0.632911	15	0.943038	2	0.734177	3	0.974684	8	0.721519	2	0.632911	0	0	0	0	3.74675	0.00106	0.00635
Fom5190a_08034	core		Non-effector	1	Scaffold_9	1681819	1683352	-	496	N		IDO	F:GO:0020037	-	indoleamine -dioxygenase family protein		12491	1	12977	1	13615	1	18	0.498044	6	0.328553	20	0.597784	8	0.270535	2	0.0899609	20	0.58279	121	0.998696	323	1	214	1	117	0.981095	160	0.995437	58	0.906128
Fom5190a_04883	core		Non-effector	1	Scaffold_5	1894681	1896269	+	514	N	GT34	p450	F:GO:0020037; F:GO:0016705; F:GO:0004497; F:GO:0005506; F:GO:0009055; P:GO:0055114; P:GO:0006118	-	benzoate 4-monooxygenase		5943	1	6606	1	6638	1	52	0.93455	16	0.517936	28	0.626809	26	0.688483	18	0.587791	51	0.895532	128	0.98112	70	0.982379	134	0.999371	49	0.798616	44	0.90623	8	0.399622	2.80613	5.21e-08	1.53e-06
Fom5190a_07317	core	SSP	Non-effector	1	Scaffold_8	1488331	1489170	+	262	Y			-		prp 4 c domain-containing protein		621	1	610	1	726	1	2	0.186905	0	0	6	0.680952	1	0.117857	4	0.402381	0	0	8	0.446429	9	0.342857	20	0.883333	6	0.519048	7	0.365476	4	0.492857
Fom5190a_03369	core		Non-effector	1	Scaffold_3	3077580	3079035	+	409	Y		Asp	F:GO:0004190; P:GO:0006508	(3.4) Acting on peptide bonds (peptide hydrolases)	secreted aspartic proteinase		5288	1	5147	1	6200	1	16	0.743132	16	0.821429	5	0.304258	8	0.309066	1	0.101648	4	0.212225	86	0.963599	122	0.991071	215	1	62	0.993132	36	0.826236	8	0.307005
Fom5190a_16800	core		Effector	1	Scaffold_2785	34	191	+	52	N			F:GO:0016620; P:GO:0006351; F:GO:0003677; C:GO:0005634; F:GO:0008270; P:GO:0055114	(1.2) Acting on the aldehyde or oxo group of donors	salicylaldehyde dehydrogenase	paralog in Fom, no otholog in other species	234	1	256	1	273	1	6	0.962025	0	0	1	0.607595	5	0.924051	1	0.632911	15	0.943038	2	0.734177	2	0.759494	9	0.721519	2	0.632911	0	0	0	0	3.67337	0.00123	0.00719
Fom5190a_09897	core	SSP	Effector	1	Scaffold_13	218928	219312	-	111	Y			-		hydrophobin 1		416	1	516	1	471	1	1	0.0961039	6	0.758442	1	0.0649351	32	1	5	0.677922	0	0	3	0.438961	15	0.997403	4	0.350649	5	0.875325	9	0.74026	5	0.54026	3.09767	0.00102	0.00616
Fom5190a_07604	core		Non-effector	0.712	Scaffold_9	379738	380625	+	224	N	GT4	EBP	F:GO:0047750; P:GO:0016125; C:GO:0016021; C:GO:0005783; P:GO:0006694	(5.3) Intramolecular oxidoreductases	3-beta-hydroxysteroid-delta -isomerase		480	1	530	1	533	1	1	0.112613	0	0	0	0	4	0.212838	0	0	0	0	8	0.635135	6	0.577703	12	0.738739	0	0	2	0.207207	2	0.0822072
Fom5190a_02261	core		Non-effector	1	Scaffold_2	2857176	2858694	+	491	N		Glyco_hydro_88	P:GO:0008152; F:GO:0003824	-	unsaturated glucuronyl hydrolase		911	1	968	1	1060	1	0	0	0	0	0	0	4	0.0875576	0	0	2	0.0882159	14	0.378538	25	0.714944	55	0.989467	10	0.36998	21	0.798552	2	0.0605662
Fom5190a_05278	core	SSP	Non-effector	1	Scaffold_6	543784	544586	-	250	Y	GH12	Glyco_hydro_12	F:GO:0008810; P:GO:0000272; P:GO:0005982; P:GO:0005985	(3.2) Glycosylases	xyloglucan-specific endo-beta- -glucanase a		934	1	966	1	1047	1	6	0.356164	0	0	0	0	8	0.347447	6	0.414695	4	0.229141	12	0.892902	12	0.704857	22	0.854296	4	0.361146	18	0.747198	2	0.0971357
Fom5190a_16541	core		Effector	0.963	Scaffold_1053	98	448	-	100	N			-		---NA---	Fom unique gene, no orthologs or paralogs	605	1	786	0.994302	674	1	11	0.569801	0	0	9	0.376068	5	0.475784	6	0.435897	3	0.478633	19	0.603989	2	0.2849	9	0.612536	1	0.176638	3	0.458689	0	0	3.77955	1.13e-05	0.00016
Fom5190a_03730	core	SSP	Non-effector	1	Scaffold_4	1014519	1014908	-	130	Y			-		hypothetical protein FOC1_g10011330 [Fusarium oxysporum f. sp. cubense race 1]		1346	1	1470	1	1555	1	12	0.817949	1	0.0564103	1	0.0846154	0	0	4	0.361538	0	0	13	1	19	0.889744	40	1	5	0.407692	6	0.64359	0	0	2.03659	0.0101	0.0385
Fom5190a_01986	core		Non-effector	1	Scaffold_2	1965773	1968970	-	1066	N	GH130	FAD_binding_1|NAD_binding_1|POR	P:GO:0055114; F:GO:0016903	-	sulfite reductase flavoprotein component		2267	1	2306	1	2518	1	14	0.264853	6	0.142589	4	0.102251	4	0.0725453	2	0.0243902	12	0.255785	40	0.502502	28	0.49187	52	0.697623	20	0.42339	12	0.214196	4	0.106316	2.06667	0.000566	0.00385
Fom5190a_13323	core		Non-effector	1	Scaffold_23	20411	21456	+	313	N		NAP	P:GO:0006334; C:GO:0005634	-	related to phosphatase 2a inhibitor		2424	1	2577	1	2690	1	4	0.299235	6	0.557361	0	0	5	0.267686	4	0.216061	0	0	31	0.887189	20	0.783939	66	0.997132	13	0.502868	4	0.283939	2	0.0889101
Fom5190a_01040	core		Effector	0.969	Scaffold_1	3222376	3223008	-	124	N			-		hypothetical protein FOC4_g10015249 [Fusarium oxysporum f. sp. cubense race 4]		4956	0.774092	5502	0.693523	6126	0.921011	11	0.620853	32	0.658768	16	0.5703	69	0.794629	24	0.668246	41	0.693523	76	0.649289	85	0.676145	72	0.687204	46	0.690363	30	0.693523	37	0.676145	2.46706	1.59e-05	0.000215
Fom5190a_08266	core		Non-effector	1	Scaffold_10	595071	596273	-	368	N			-		uncharacterized protein ffuj_07819		189	1	168	1	153	1	4	0.12552	0	0	0	0	0	0	0	0	1	0.0831255	6	0.260183	7	0.428928	11	0.635079	0	0	2	0.0939318	0	0
Fom5190a_08821	core		Non-effector	1	Scaffold_11	531798	533515	+	556	Y			-		multiple epidermal growth factor-like domains protein 6		7918	1	6919	1	8245	1	31	0.48603	27	0.704889	58	0.769499	239	0.977299	161	0.922584	100	0.878347	86	0.799767	36	0.778813	233	1	56	0.885332	255	0.993015	6	0.16298	2.984	1.02e-08	3.67e-07
Fom5190a_15104	dispensable		Non-effector	0.661	Scaffold_54	2354	2954	-	182	N			-		uncharacterized protein ffuj_08083		8180	1	8887	1	8934	1	12	0.757072	2	0.332779	7	0.660566	15	0.648918	2	0.0415973	6	0.424293	116	1	150	1	77	1	31	0.978369	21	0.767055	28	0.863561
Fom5190a_10036	core		Non-effector	0.996	Scaffold_13	630858	631954	+	334	Y	GH5	Cellulase	P:GO:0005975; F:GO:0004553; F:GO:0043169	(3.2) Glycosylases	glycoside hydrolase family 5 protein		903	1	1073	1	1065	1	2	0.268915	0	0	0	0	4	0.316317	2	0.124886	2	0.182315	36	0.948952	15	0.553327	23	0.764813	6	0.512306	2	0.102097	4	0.255242
Fom5190a_16644	core		Effector	0.957	Scaffold_1438	73	324	-	84	N		Aldedh	F:GO:0016620; P:GO:0006351; F:GO:0003677; C:GO:0005634; F:GO:0008270; P:GO:0055114	(1.2) Acting on the aldehyde or oxo group of donors	salicylaldehyde vanillin dehydrogenase-like protein		854	1	1127	1	984	1	14	0.992063	0	0	9	0.785714	5	0.888889	7	0.861111	6	1	19	1	4	0.452381	17	1	4	0.718254	1	0.269841	0	0	3.43968	4.21e-05	0.000472
Fom5190a_09645	core		Non-effector	1	Scaffold_12	1150216	1151914	+	510	N	GT34	p450	F:GO:0020037; F:GO:0016705; F:GO:0004497; F:GO:0005506; F:GO:0009055; P:GO:0055114; P:GO:0006118	-	pisatin demethylase		1236	1	1221	1	1264	1	15	0.449088	2	0.0876986	7	0.31548	2	0.0800471	6	0.274279	15	0.445556	12	0.280165	18	0.418482	18	0.587404	4	0.112419	9	0.384932	2	0.0641554	3.16267	2.72e-06	4.76e-05
Fom5190a_01828	core		Effector	0.709	Scaffold_2	1443162	1443960	+	225	N			C:GO:0016021	-	tetraspanin		1644	1	1764	1	1924	1	7	0.369212	0	0	4	0.256571	3	0.312891	6	0.357947	10	0.506884	28	0.866083	35	0.808511	8	0.421777	0	0	3	0.269086	0	0
Fom5190a_10776	core		Non-effector	1	Scaffold_14	1238472	1239505	+	327	N	CBM12	Dioxygenase_C|Dioxygenase_N	F:GO:0018576; F:GO:0008199; P:GO:0009712; P:GO:0055114; P:GO:0018874; P:GO:0019261; P:GO:0042184; P:GO:0042203; P:GO:0046232	(1.1) Acting on the CH-OH group of donors	hydroxyquinol -dioxygenase		1220	1	1408	1	1627	1	44	0.812379	10	0.584139	10	0.659574	10	0.432302	8	0.458414	42	0.810445	10	0.524178	8	0.51354	40	0.89942	36	0.880077	18	0.675048	2	0.16441	4.35882	5.39e-12	3.6e-10
Fom5190a_04086	core		Effector	0.776	Scaffold_4	2093411	2094550	-	280	N		adh_short|adh_short_C2|Epimerase|KR	F:GO:0016491; P:GO:0055114; F:GO:0000166	-	3-ketoacyl-acyl carrier protein		1506	1	1700	1	1811	1	0	0	0	0	4	0.344737	0	0	2	0.178947	4	0.242982	20	0.927193	26	0.826316	13	0.491228	8	0.501754	0	0	0	0
Fom5190a_01250	core		Non-effector	1	Scaffold_1	3896436	3898327	+	584	Y	GH20	Glycohydro_20b2|Glyco_hydro_20|Glyco_hydro_20b	P:GO:0005975; F:GO:0043169; F:GO:0004563; P:GO:0001575; P:GO:0006027; P:GO:0006040	(3.2) Glycosylases	glycoside hydrolase family 20		8405	1	8596	1	9518	1	2	0.0914376	2	0.096723	6	0.182875	2	0.0998943	6	0.184461	8	0.322939	107	1	115	0.997357	114	1	30	0.618922	42	0.83351	8	0.285941
Fom5190a_05622	core		Non-effector	1	Scaffold_6	1526529	1527895	+	417	N	GH109	GFO_IDH_MocA	F:GO:0016491; P:GO:0055114; F:GO:0000166	-	d-galacturonic acid reductase		2485	1	2341	1	2538	1	0	0	3	0.216533	0	0	2	0.129481	0	0	2	0.0877835	14	0.596928	37	0.801024	43	0.931968	4	0.15801	11	0.542063	2	0.146306
Fom5190a_03794	core		Non-effector	1	Scaffold_4	1249453	1250949	+	443	Y		Inhibitor_I9|Peptidase_S8	F:GO:0042802; F:GO:0004252; C:GO:0005619; P:GO:0006508; P:GO:0043086	(3.4) Acting on peptide bonds (peptide hydrolases)	subtilisin-like protease		2735	1	2568	1	2998	1	29	0.736807	2	0.0908484	15	0.52171	18	0.759519	1	0.0661323	19	0.663327	28	0.815631	35	0.893788	46	0.904476	10	0.139613	7	0.189713	1	0.0454242	2.83281	2.27e-05	0.000286
Fom5190a_13113	core	SSP	Effector	0.918	Scaffold_21	376312	376858	+	165	Y			F:GO:0003674; C:GO:0005575		small secreted protein		621	1	707	1	685	1	14	0.775137	8	0.702011	10	0.837294	14	0.744058	8	0.652651	9	0.709324	5	0.557587	6	0.636197	20	0.992687	0	0	9	0.729433	0	0	4.27581	5.11e-13	3.84e-11
Fom5190a_16028	dispensable		Non-effector	0.972	Scaffold_176	1535	2646	+	314	N	GH10	3Beta_HSD|NAD_binding_10|NmrA	P:GO:0051172	-	nmral1 protein		543	1	665	1	634	1	12	0.441547	4	0.327338	4	0.228417	5	0.305755	1	0.0899281	12	0.426259	9	0.510791	7	0.40018	6	0.442446	2	0.232914	6	0.38759	0	0	3.94288	1.23e-08	4.33e-07
Fom5190a_02363	core		Effector	0.6	Scaffold_2	3161863	3162675	+	271	N		Peroxidase_2|Peroxidase_2	F:GO:0004601; P:GO:0006804; P:GO:0006979	(1.1) Acting on the CH-OH group of donors	related to chloroperoxidase		564	1	735	1	678	1	0	0	0	0	4	0.291513	0	0	0	0	0	0	6	0.492005	10	0.444034	14	0.896679	14	0.851168	12	0.531365	2	0.246003
Fom5190a_07043	core		Non-effector	1	Scaffold_8	615237	616608	+	441	N		FAD_binding_3|NAD_binding_8	P:GO:0055114; F:GO:0016491	-	salicylate hydroxylase		1189	1	1263	1	1205	1	14	0.540816	10	0.354227	10	0.607872	6	0.319971	6	0.322886	6	0.317055	12	0.451895	10	0.432216	24	0.793003	27	0.811953	8	0.375364	2	0.13484	3.72853	4.4e-11	2.52e-09
Fom5190a_05662	core		Non-effector	1	Scaffold_6	1640084	1641307	-	356	N		FTR1	P:GO:0055085; F:GO:0016740; C:GO:0016020	-	plasma membrane iron permease		3870	1	4292	1	4566	1	2	0.0988562	2	0.174837	4	0.189543	0	0	3	0.168301	8	0.456699	41	0.917484	34	0.823529	79	0.979575	44	0.985294	25	0.610294	10	0.376634
Fom5190a_00399	core		Non-effector	0.995	Scaffold_1	1149047	1150234	-	376	N	GH76	ADH_N|ADH_zinc_N	F:GO:0008270; F:GO:0050019; F:GO:0000166; F:GO:0015078; F:GO:0046872; P:GO:0019388; P:GO:0015986; P:GO:0055114; P:GO:0019569; C:GO:0000276; P:GO:0042843	(1.1) Acting on the CH-OH group of donors	l-arabinitol 4-dehydrogenase		1929	1	1904	1	2279	1	10	0.304714	0	0	6	0.338384	0	0	0	0	2	0.101852	28	0.814815	44	0.981482	27	0.839226	10	0.58165	19	0.474747	2	0.0968013
Fom5190a_08951	core	SSP	Effector	0.938	Scaffold_11	878567	879160	+	198	Y			-		cell wall protein		3936	1	3562	1	4064	1	2	0.205387	2	0.23064	0	0	0	0	0	0	0	0	51	1	29	0.983165	59	1	14	0.895623	0	0	4	0.377104
Fom5190a_09819	core		Effector	0.973	Scaffold_13	32202	32833	+	194	N		Isochorismatase	P:GO:0008152; F:GO:0016787	-	isochorismatase hydrolase		1515	1	1718	1	1719	1	7	0.740506	5	0.51424	0	0	2	0.30538	0	0	0	0	16	0.643987	11	0.51424	32	0.982595	12	0.938291	10	0.71519	7	0.356013
Fom5190a_02981	core		Non-effector	1	Scaffold_3	1957068	1959278	-	601	N		Abhydrolase_1|Abhydrolase_4|Abhydrolase_6	F:GO:0008233	-	alpha beta hydrolase fold family		3420	1	3146	1	3770	1	2	0.0900045	0	0	1	0.0343736	0	0	0	0	4	0.102216	39	0.56038	22	0.424695	64	0.843058	21	0.474898	6	0.183627	1	0.0330167
Fom5190a_03580	core		Non-effector	1	Scaffold_4	512226	513354	-	323	N		FtsJ|Methyltransf_11|Methyltransf_12|Methyltransf_18|Methyltransf_23|Methyltransf_31	F:GO:0016740	-	umta methyltransferase family protein		4588	1	4891	1	5136	1	14	0.599646	2	0.152347	6	0.318866	2	0.085031	2	0.0797166	5	0.304694	35	0.938884	38	0.858282	91	1	42	0.824624	12	0.585474	6	0.338353
Fom5190a_09598	core		Non-effector	1	Scaffold_12	1035564	1036652	+	363	N	GH109	GFO_IDH_MocA	F:GO:0016491; P:GO:0055114; F:GO:0000166	-	oxidoreductase yulf		3081	1	3288	1	3331	1	0	0	0	0	2	0.101928	0	0	0	0	2	0.12213	26	0.748393	30	0.897153	61	0.990817	22	0.766759	8	0.576676	0	0
Fom5190a_13637	core		Non-effector	1	Scaffold_25	187441	188602	+	371	N			-		uncharacterized protein ffuj_02387		647	1	630	1	695	1	5	0.319277	0	0	3	0.216867	4	0.259036	0	0	2	0.116179	4	0.259036	7	0.262479	9	0.653184	2	0.153184	2	0.172117	0	0
Fom5190a_06575	core		Non-effector	0.989	Scaffold_7	1819659	1820669	-	319	N		CN_hydrolase	P:GO:0006807; F:GO:0016810	-	carbon-nitrogen hydrolase		668	1	710	1	779	1	0	0	0	0	6	0.373887	0	0	2	0.197824	0	0	8	0.31454	9	0.34817	5	0.333333	0	0	2	0.098912	2	0.0534125
Fom5190a_06339	core		Non-effector	1	Scaffold_7	1079083	1080348	-	406	N		Meth_synt_2	P:GO:0009086; P:GO:0032259; C:GO:0016021; F:GO:0003871	(2.1) Transferring one-carbon groups	5-methyltetrahydropteroyltriglutamate-homocysteine methyltransferase		3181	1	3458	1	3465	1	6	0.322275	10	0.602686	10	0.418641	6	0.342812	2	0.0418641	8	0.387836	20	0.582938	53	0.967615	32	0.736967	11	0.579779	20	0.808847	6	0.384676	1.90675	0.000954	0.00585
Fom5190a_15521	dispensable		Non-effector	1	Scaffold_86	34202	36688	-	660	N		AMP-binding	P:GO:0008152; F:GO:0003824	-	acetoacetyl- synthetase		14974	1	16346	1	18019	1	85	0.919984	40	0.704865	68	0.714918	18	0.521914	25	0.495376	105	0.909127	130	0.991556	203	1	166	1	98	0.978689	112	0.948934	19	0.453961	2.58359	2.9e-08	9.23e-07
Fom5190a_12392	core		Non-effector	0.977	Scaffold_18	619718	620612	-	265	N		DUF3328	F:GO:0003674; P:GO:0008150; C:GO:0005575		uncharacterized protein ffuj_12732		1103	1	1153	1	1239	1	6	0.36648	4	0.163129	4	0.268156	2	0.277095	1	0.111732	4	0.112849	10	0.471508	19	0.668156	9	0.623464	2	0.157542	0	0	0	0	2.41364	0.000446	0.00319
Fom5190a_13748	core	SSP	Effector	0.944	Scaffold_26	188676	189655	+	248	Y	GT66	Pro_isomerase	P:GO:0006457; C:GO:0005788; F:GO:0042277; C:GO:0016021; P:GO:0000413; F:GO:0003755	(5.2) Cis-trans-isomerases	peptidyl-prolyl cis-trans isomerase b		32368	1	33182	1	34084	1	55	0.986735	34	0.945918	9	0.496939	43	1	40	1	41	1	400	1	346	1	218	1	145	1	109	1	39	0.757143
Fom5190a_01501	core		Non-effector	1	Scaffold_2	439783	441236	-	466	N		Aa_trans	C:GO:0016021	-	aromatic and neutral aliphatic amino acid permease		686	1	566	1	688	1	0	0	0	0	0	0	2	0.176066	2	0.152682	2	0.12586	8	0.402338	6	0.337001	6	0.27304	0	0	6	0.257909	0	0
Fom5190a_05605	core		Non-effector	0.953	Scaffold_6	1472662	1473602	+	298	N			P:GO:0043581	-	uncharacterized protein ffuj_13341		6446	1	6745	1	7094	1	15	0.802338	2	0.121148	6	0.408077	4	0.380446	0	0	8	0.274176	66	0.973433	72	0.997875	67	1	45	1	15	0.715197	6	0.381509
Fom5190a_03130	core		Non-effector	0.99	Scaffold_3	2439550	2440386	+	248	N			-		uncharacterized protein ffuj_03413		4072	1	4518	1	4874	1	12	0.796894	5	0.37276	1	0.175627	2	0.167264	1	0.083632	3	0.30227	43	0.9773	41	1	49	0.905615	32	0.823178	12	0.831541	5	0.431302
Fom5190a_11255	core		Non-effector	0.997	Scaffold_15	981400	982347	+	316	Y	GH43	Glyco_hydro_43	P:GO:0031222; F:GO:0046558	(3.2) Glycosylases	arabinan endo- -alpha-l-arabinosidase		945	1	865	1	982	1	4	0.182489	2	0.164557	2	0.17616	2	0.147679	0	0	0	0	5	0.444093	10	0.542194	12	0.644515	4	0.357595	8	0.253165	6	0.296413
Fom5190a_02196	core		Effector	0.765	Scaffold_2	2661250	2661615	-	122	N		DUF1304	-		integral membrane protein		2017	1	2150	1	2164	1	3	0.606557	2	0.459016	2	0.322404	3	0.521858	0	0	0	0	19	0.811475	23	1	22	1	4	0.614754	2	0.259563	4	0.754098
Fom5190a_09708	core		Non-effector	0.861	Scaffold_12	1327944	1329009	-	289	N			-		uncharacterized protein ffuj_10989		4822	1	5327	1	5505	1	2	0.17636	0	0	6	0.383677	0	0	1	0.0778612	0	0	20	0.599437	15	0.771107	11	0.692308	5	0.45591	2	0.135084	7	0.327392
Fom5190a_13721	core		Non-effector	1	Scaffold_26	109667	111317	+	534	N		Ank|Ank_2|Ank_3|Ank_4|Ank_4|Ank_5|Asparaginase	P:GO:0006520	-	related to lysophospholipase		2456	1	2583	1	2852	1	2	0.0617807	0	0	0	0	0	0	1	0.0514839	4	0.0956996	18	0.608722	27	0.629921	39	0.799515	10	0.390672	8	0.308904	3	0.148395
Fom5190a_04740	core		Effector	0.959	Scaffold_5	1504690	1505139	-	134	N		Glyoxalase|Glyoxalase_2	F:GO:0016702		protein		944	1	1158	1	1105	1	4	0.644444	0	0	4	0.453333	6	0.551111	1	0.104444	2	0.348889	2	0.382222	10	0.937778	24	0.811111	14	0.922222	10	0.766667	1	0.164444
Fom5190a_04925	core		Non-effector	0.973	Scaffold_5	2019094	2019951	+	286	N		DUF829	-		transmembrane protein 53-a		1044	1	1144	1	1289	1	2	0.181818	0	0	0	0	0	0	4	0.365967	2	0.149184	7	0.473193	14	0.56993	16	0.940559	0	0	2	0.2331	2	0.13986
Fom5190a_10781	core		Non-effector	0.991	Scaffold_14	1247902	1248647	+	191	N			P:GO:0008152	-	endothelin-converting enzyme 2		295	1	324	1	387	1	0	0	0	0	0	0	0	0	0	0	0	0	2	0.288204	4	0.536193	4	0.524129	0	0	2	0.183646	0	0
Fom5190a_05481	core	SSP	Non-effector	1	Scaffold_6	1108077	1109052	+	292	Y			-		extracellular serine-rich protein		1395	1	1797	1	1662	1	41	1	20	0.782787	20	0.79918	12	0.651639	22	0.809426	25	0.710041	48	0.904713	65	1	62	1	21	0.862705	22	0.904713	9	0.515369	2.49021	5.37e-07	1.19e-05
Fom5190a_07657	core		Non-effector	1	Scaffold_9	564459	566794	-	762	N		GATase|IGPS|Peptidase_C26|PRAI	F:GO:0004640; P:GO:0000162; F:GO:0004425; F:GO:0004049; P:GO:0006571; P:GO:0009094; C:GO:0005950	(5.3) Intramolecular oxidoreductases; (4.1) Carbon-carbon lyases; (4.1) Carbon-carbon lyases	anthranilate synthase component 2		6425	1	6350	1	7325	1	14	0.219606	8	0.175942	6	0.150257	8	0.110445	8	0.211473	16	0.286815	47	0.796661	44	0.714469	102	0.931079	41	0.768408	46	0.692637	0	0
Fom5190a_08825	core		Non-effector	1	Scaffold_11	542954	544838	+	583	N	GT48	AA_permease|AA_permease_2	P:GO:0003333; F:GO:0015171; C:GO:0016021	-	general amino-acid permease gap1		1702	1	1913	1	2090	1	3	0.0376658	0	0	2	0.102918	0	0	0	0	4	0.161273	14	0.46366	22	0.64191	16	0.418568	4	0.128913	4	0.148541	4	0.118302
Fom5190a_12337	core		Non-effector	0.982	Scaffold_18	500236	501153	+	306	N		adh_short|Epimerase|KR	F:GO:0016491; P:GO:0055114; F:GO:0000166	-	retinol dehydrogenase		1107	1	1210	1	1165	1	2	0.217865	2	0.217865	2	0.133987	6	0.441177	0	0	0	0	8	0.489107	6	0.37037	18	0.821351	10	0.447712	6	0.271242	0	0
Fom5190a_13722	core		Non-effector	1	Scaffold_26	112203	113605	+	431	N		SLAC1	P:GO:0055085; C:GO:0016021	-	c4-dicarboxylate transporter malic acid transport protein		2008	1	1918	1	2165	1	2	0.0491803	0	0	2	0.067712	0	0	4	0.200285	2	0.104775	17	0.563079	18	0.565217	29	0.74412	4	0.179615	7	0.138275	0	0
Fom5190a_13421	core		Non-effector	1	Scaffold_23	364908	366417	+	452	N		ELFV_dehydrog|ELFV_dehydrog_N	P:GO:0006537; P:GO:0019676; F:GO:0004354; C:GO:0005634; C:GO:0005739; P:GO:0055114; F:GO:0000166; P:GO:0006118	(1.4) Acting on the CH-NH(2) group of donors	nadp-specific glutamate dehydrogenase		4666	1	4827	1	5334	1	12	0.414569	11	0.416556	5	0.312583	3	0.0993377	0	0	4	0.148344	64	0.958278	20	0.643046	50	0.882781	20	0.52649	6	0.362252	0	0
Fom5190a_02295	core		Non-effector	0.912	Scaffold_2	2963263	2963667	+	135	N		DUF4267	F:GO:0046982; F:GO:0003677	-	efflux pump antibiotic resistance		1663	1	1925	1	1971	1	2	0.464197	0	0	0	0	2	0.167901	1	0.145679	0	0	10	0.666667	25	0.995062	8	0.94321	1	0.0617284	4	0.550617	0	0
Fom5190a_08235	core		Non-effector	0.977	Scaffold_10	485937	486802	-	271	N			-		uncharacterized protein ffuj_07789		4768	1	4796	1	5176	1	2	0.10739	10	0.766744	2	0.160508	0	0	0	0	2	0.199769	25	0.869515	46	0.995381	58	1	27	0.959584	19	0.720554	5	0.333718
Fom5190a_05992	core		Non-effector	0.997	Scaffold_7	217355	218275	-	307	N		Abhydrolase_6	-		alpha beta hydrolase fold protein		487	1	548	1	518	1	0	0	0	0	0	0	0	0	0	0	0	0	4	0.292074	6	0.4962	4	0.287731	4	0.402823	0	0	0	0
Fom5190a_05518	core		Effector	0.84	Scaffold_6	1211390	1211989	+	183	N	GT20	Ctr	P:GO:0035434; C:GO:0016021; F:GO:0005375	-	copper transport protein ctr4		1934	1	2028	1	2137	1	2	0.25	0	0	0	0	4	0.496667	0	0	0	0	13	0.9	20	0.813333	23	0.968333	2	0.255	2	0.188333	0	0
Fom5190a_14353	core		Non-effector	1	Scaffold_33	56835	58385	+	485	N	GH18	Na_Ca_ex|Na_Ca_ex	P:GO:0006816; P:GO:0055085; F:GO:0015369; C:GO:0016021; P:GO:0006885	-	vacuolar calcium ion transporter		3294	1	3483	1	3705	1	16	0.46873	2	0.070922	6	0.117988	14	0.492585	11	0.408124	6	0.233398	67	0.982592	59	0.839458	27	0.787234	20	0.450677	16	0.489362	0	0
Fom5190a_08424	core		Non-effector	1	Scaffold_10	1085382	1087496	+	552	N	GT48	MFS_1|Sugar_tr	F:GO:0022891; C:GO:0016021; P:GO:0055085; P:GO:0008643	-	glucose transporter rco-3		23510	0.992908	22781	0.931915	24820	0.992908	29	0.664303	21	0.531915	12	0.350827	28	0.429787	10	0.375887	16	0.417967	217	0.918676	192	0.925296	143	0.922931	58	0.790544	36	0.73617	12	0.281324
Fom5190a_03096	core		Non-effector	0.997	Scaffold_3	2339401	2340532	-	361	N	GH76	ADH_N|ADH_zinc_N	P:GO:0006066; F:GO:0046872; P:GO:0044271; F:GO:0033833; P:GO:0033859; F:GO:0008106; F:GO:0008270; F:GO:0033845; F:GO:0000166; P:GO:0055114; P:GO:0006094; P:GO:0006096; P:GO:0019384; P:GO:0046486	(1.1) Acting on the CH-OH group of donors	nadp-dependent alcohol dehydrogenase 6		6477	1	6927	1	6888	1	3	0.126325	0	0	4	0.295053	4	0.176678	2	0.113958	8	0.417845	31	0.720848	87	0.933746	46	1	4	0.265018	21	0.718198	8	0.309187
Fom5190a_06070	core		Non-effector	1	Scaffold_7	414355	415794	-	398	Y		Arginase	F:GO:0046872; F:GO:0016813; P:GO:0006807	(3.5) Acting on carbon-nitrogen bonds, other than peptide bonds	agmatinase 1		1274	1	1401	1	1609	1	0	0	0	0	0	0	0	0	0	0	0	0	12	0.569444	8	0.366667	16	0.670139	0	0	0	0	0	0	-12.5489	0.00103	0.0062
Fom5190a_14128	core		Non-effector	1	Scaffold_30	93325	94526	+	385	Y		Asp	F:GO:0008233	-	pepsinogen c		3008	1	3235	1	3389	1	0	0	4	0.214642	0	0	0	0	0	0	0	0	28	0.757072	30	0.936772	17	0.630616	4	0.221298	7	0.257904	0	0
Fom5190a_03144	core		Effector	0.998	Scaffold_3	2496773	2497289	-	153	N			-		uncharacterized protein ffuj_03426		755	1	750	1	881	1	0	0	0	0	0	0	0	0	0	0	0	0	10	0.686654	5	0.781431	8	0.89942	5	0.489362	2	0.232108	3	0.510638	-11.9148	0.0041	0.0187
Fom5190a_08261	core		Non-effector	0.979	Scaffold_10	570628	571545	+	288	N		LigB	F:GO:0008198; P:GO:0006725; P:GO:0055114; F:GO:0008270; F:GO:0016701	-	-dopa dioxygenase extradiol-like protein		839	1	884	1	900	1	2	0.166667	2	0.139433	10	0.495643	2	0.131808	4	0.259259	7	0.35512	5	0.411765	11	0.538126	11	0.571895	1	0.0174292	4	0.184096	2	0.115468	2.61587	0.000644	0.00425
Fom5190a_02400	core		Effector	0.528	Scaffold_2	3299857	3300738	+	261	N	GH92	adh_short|adh_short_C2|Epimerase|KR	F:GO:0016491; P:GO:0055114; F:GO:0000166	-	2-deoxy-d-gluconate 3-dehydrogenase		8339	1	8762	1	9107	1	5	0.272109	2	0.216553	0	0	2	0.274376	2	0.226757	0	0	64	1	60	1	82	1	20	0.632653	12	0.60771	3	0.230159
Fom5190a_03549	core	SSP	Non-effector	0.907	Scaffold_4	395113	395762	-	200	Y			F:GO:0005524		extracellular serine-rich protein		684	1	659	1	816	1	4	0.366154	0	0	0	0	0	0	0	0	4	0.34	6	0.426154	8	0.667692	4	0.372308	4	0.383077	2	0.135385	0	0
Fom5190a_11988	core		Non-effector	0.999	Scaffold_17	471908	473032	+	275	N			-		uncharacterized protein ffuj_09951		1399	1	1527	1	1539	1	2	0.175111	0	0	0	0	2	0.0844444	0	0	4	0.508444	10	0.635556	12	0.805333	16	0.738667	14	0.711111	3	0.213333	0	0
Fom5190a_11400	core		Non-effector	1	Scaffold_16	15706	17446	-	547	N		AMP-binding|GH3	P:GO:0008152; F:GO:0003824		acetyl- synthetase-like protein		1242	1	1311	1	1401	1	3	0.152786	2	0.066054	0	0	0	0	2	0.0597358	0	0	12	0.431936	7	0.282596	12	0.256175	14	0.367605	4	0.184377	2	0.0649052
Fom5190a_08035	core		Non-effector	0.999	Scaffold_9	1685150	1686167	-	323	N		Abhydrolase_1|Abhydrolase_6	C:GO:0005737; P:GO:0009086; F:GO:0004414; P:GO:0042967	(2.3) Acyltransferases	homoserine o-acetyltransferase		1471	0.997053	1497	1	1686	1	0	0	0	0	0	0	2	0.0933202	0	0	0	0	10	0.409627	17	0.801572	4	0.318271	2	0.100196	2	0.10609	0	0	-12.7068	0.000591	0.00399
Fom5190a_02822	core	SSP	Non-effector	0.505	Scaffold_3	1405074	1405574	+	167	Y			-		dnase1 protein		4725	1	4328	1	4811	1	5	0.469062	5	0.57485	0	0	9	0.968064	4	0.540918	4	0.381238	28	1	35	0.974052	46	1	11	0.874251	8	0.936128	0	0
Fom5190a_16136	core		Non-effector	1	Scaffold_227	1482	3338	+	573	Y		Peptidase_S10	F:GO:0004185; P:GO:0006508	(3.4) Acting on peptide bonds (peptide hydrolases)	serine carboxypeptidase		145931	1	158935	1	164126	1	132	1	52	0.806139	62	0.859989	54	0.949381	33	0.662359	97	1	1082	1	1141	1	1288	1	507	1	275	1	84	0.98923
Fom5190a_10078	core		Non-effector	1	Scaffold_13	786326	787930	-	535	N	GT4	Abhydrolase_1|Abhydrolase_6|Ndr	-		3-oxoadipate enol-lactonase 2		2448	1	2626	1	2854	1	7	0.304673	5	0.185047	10	0.349533	6	0.228037	0	0	14	0.438006	18	0.538941	19	0.538318	28	0.770093	23	0.617445	18	0.619315	4	0.1919	1.94892	0.00102	0.00617
Fom5190a_06024	core		Non-effector	1	Scaffold_7	292840	294192	+	419	N		FA_desaturase	P:GO:0006629	-	delta fatty acid desaturase		3632	1	3749	1	4182	1	6	0.269032	1	0.0739098	0	0	2	0.140429	3	0.221729	2	0.162602	22	0.755359	37	0.756837	38	0.812269	8	0.400591	10	0.419069	3	0.13082
Fom5190a_03117	core		Non-effector	1	Scaffold_3	2403166	2406371	+	900	Y	GH3	Fn3-like|Glyco_hydro_3|Glyco_hydro_3_C	P:GO:0005975; F:GO:0004553	(3.2) Glycosylases	beta-glucosidase 1 precursor		2205	1	2022	1	2212	1	4	0.0686213	0	0	0	0	0	0	0	0	4	0.105739	15	0.327511	26	0.435434	14	0.313163	8	0.207735	8	0.114161	0	0
Fom5190a_01607	core		Non-effector	1	Scaffold_2	716467	718462	-	503	Y	GH125	DUF1237	F:GO:0003824; P:GO:0008152	-	duf1237 domain protein		4225	1	4689	1	4743	1	2	0.0676353	0	0	6	0.331663	0	0	2	0.0711423	4	0.0926854	36	0.656313	19	0.608717	51	0.909319	9	0.373246	8	0.242485	0	0
Fom5190a_11991	core		Non-effector	1	Scaffold_17	491744	492991	-	416	N		FAD_binding_6|Globin|NAD_binding_1	F:GO:0020037; F:GO:0005344; F:GO:0016491; P:GO:0015671; F:GO:0005506; P:GO:0055114; F:GO:0019825	-	flavohemoglobin		8296	1	8005	1	9062	1	32	0.726763	42	0.960737	4	0.217147	21	0.807692	13	0.549679	14	0.500801	25	0.768429	75	0.933494	95	1	35	0.798077	47	0.9375	8	0.450321	2.13647	0.00122	0.00716
Fom5190a_03077	core		Non-effector	1	Scaffold_3	2279941	2281743	-	505	N		PDEase_II	F:GO:0004115; P:GO:0006198	-	camp phosphodiesterase class-ii		1877	1	1917	1	2176	1	4	0.211869	0	0	0	0	4	0.0743206	0	0	4	0.153633	9	0.308375	12	0.359401	28	0.636162	7	0.209096	2	0.107044	2	0.0687743
Fom5190a_02891	core		Effector	0.937	Scaffold_3	1658863	1660000	-	169	N		Ribosomal_L7Ae	C:GO:0005840; F:GO:0003735; P:GO:0006412; P:GO:0042254	-	40s ribosomal protein s12		61306	1	72362	1	67985	1	71	0.860281	20	0.496485	46	0.699473	77	0.82601	20	0.775044	35	0.833919	642	0.880492	481	0.873462	249	0.836555	105	0.867311	95	0.857645	55	0.867311
Fom5190a_06438	core		Non-effector	0.992	Scaffold_7	1359669	1360706	-	300	N		Yip1	C:GO:0012505; P:GO:0016192; P:GO:0006886; C:GO:0016021; C:GO:0005783; F:GO:0017137	-	yip1 domain-containing protein		3033	1	3437	1	3670	1	2	0.226397	0	0	2	0.160886	6	0.394027	0	0	2	0.187861	35	0.999037	26	0.870906	14	0.644509	5	0.368979	0	0	5	0.435453
Fom5190a_05199	core		Effector	0.5	Scaffold_6	344122	344757	+	212	N			P:GO:0055085; C:GO:0016021	-	mfs transporter		469	1	510	1	516	1	5	0.316038	2	0.216981	0	0	0	0	2	0.234277	0	0	3	0.294025	5	0.382076	3	0.366352	0	0	2	0.261006	2	0.20912
Fom5190a_08299	core	SSP	Effector	0.942	Scaffold_10	712870	713359	+	142	Y			-		uncharacterized protein ffuj_07852		21086	1	22939	1	22153	1	6	0.434694	14	0.859184	8	0.840816	4	0.489796	2	0.281633	8	0.581633	116	1	159	1	209	1	31	0.77551	13	0.942857	15	0.777551
Fom5190a_09113	core		Effector	0.875	Scaffold_11	1383013	1383625	+	182	N	GT41	Acetyltransf_1|Acetyltransf_10|Acetyltransf_7|FR47	F:GO:0008080; P:GO:0042967	-	n-acetyltransferase ats1		1833	1	2028	1	1989	1	0	0	2	0.166395	1	0.163132	0	0	0	0	0	0	11	0.415987	13	0.879282	14	0.890702	6	0.39478	6	0.623165	0	0
Fom5190a_08236	core		Non-effector	1	Scaffold_10	489158	491066	-	535	N		PALP|Rhodanese	F:GO:0003824	-	cysteine synthase		1650	1	1587	1	1644	1	2	0.0942902	2	0.0874804	0	0	0	0	0	0	0	0	9	0.319015	17	0.565741	16	0.394447	2	0.112624	2	0.0555265	0	0
Fom5190a_02860	core		Non-effector	1	Scaffold_3	1562953	1565098	-	668	Y		Kelch_5	-		cell wall anchored protein		2663	1	2571	1	2829	1	8	0.216682	4	0.137465	2	0.0927307	0	0	5	0.232992	2	0.0708295	8	0.28425	21	0.517241	35	0.628145	8	0.164492	8	0.206431	0	0
Fom5190a_10611	core		Non-effector	0.78	Scaffold_14	850520	850912	-	131	Y		DUF4267	-		uncharacterized protein ffuj_14866		409	1	461	1	541	1	2	0.493639	0	0	0	0	0	0	0	0	0	0	2	0.445293	4	0.480916	4	0.503817	0	0	4	0.737913	0	0
Fom5190a_08816	core	SSP	Non-effector	0.832	Scaffold_11	516214	517024	+	255	Y		Cerato-platanin	-		uncharacterized protein ffuj_09369		681	1	714	1	782	1	0	0	0	0	2	0.159063	0	0	0	0	0	0	7	0.477189	5	0.330456	4	0.273736	8	0.632552	6	0.434032	0	0
Fom5190a_08558	core		Non-effector	0.997	Scaffold_10	1446826	1447946	+	323	N		3Beta_HSD|Epimerase|NAD_binding_10|NAD_binding_4|RmlD_sub_bind	P:GO:0044237; F:GO:0000166; F:GO:0050662; F:GO:0003824	-	udp-glucuronic acid decarboxylase 1		317	1	352	1	316	1	0	0	0	0	0	0	2	0.138269	0	0	0	0	13	0.339875	18	0.400535	8	0.330954	15	0.431757	4	0.277431	0	0	-12.9309	0.000352	0.00263
Fom5190a_01068	core		Effector	0.981	Scaffold_1	3306917	3307245	+	72	N			-		uncharacterized protein ffuj_01292		4402	1	4790	1	4684	1	15	1	4	0.644377	20	1	13	1	4	0.139818	7	0.522796	24	1	24	0.960486	50	1	59	1	42	1	1	0.0334347	2.00447	0.000753	0.00481
Fom5190a_05587	core		Non-effector	1	Scaffold_6	1407352	1409280	-	381	Y		2-Hacid_dh|2-Hacid_dh_C	F:GO:0051287; C:GO:0005829; P:GO:0055114; F:GO:0016616; F:GO:0008863; C:GO:0009326; P:GO:0015942; P:GO:0015947; P:GO:0046487	(1.1) Acting on the CH-OH group of donors; (1.2) Acting on the aldehyde or oxo group of donors	formate dehydrogenase		19409	1	19041	1	20778	1	50	0.801451	15	0.313116	20	0.713841	37	0.784863	18	0.682737	45	0.823743	77	0.855884	176	0.856402	172	0.864178	113	0.856402	94	0.865734	35	0.761016
Fom5190a_11543	core		Non-effector	0.996	Scaffold_16	416064	417087	-	326	N		Arginase	C:GO:0005829; F:GO:0008270; C:GO:0043332; F:GO:0030145; F:GO:0004053; F:GO:0090369; P:GO:0090368; C:GO:0005634; P:GO:0019547; P:GO:0006560	(3.5) Acting on carbon-nitrogen bonds, other than peptide bonds	arginase		11680	1	11937	1	12828	1	0	0	4	0.353516	4	0.287109	2	0.195312	2	0.104492	2	0.166016	82	0.925781	122	1	90	1	21	0.657227	18	0.773438	18	0.649414
Fom5190a_07710	core		Non-effector	1	Scaffold_9	744595	746285	-	522	N	GT2/GT4	CMAS|Methyltransf_11|Methyltransf_23	P:GO:0008610	-	cyclopropane-fatty-acyl-phospholipid synthase		16422	1	17658	1	19298	1	19	0.580721	4	0.179775	3	0.150798	35	0.804258	13	0.548196	2	0.105855	144	1	124	1	69	0.875222	42	0.893554	24	0.810172	16	0.404494
Fom5190a_03041	core		Effector	0.837	Scaffold_3	2137057	2138698	-	317	N		HABP4_PAI-RBP1|Stm1_N	-		elicitor protein		35494	1	38289	1	38880	1	30	0.483557	18	0.440317	20	0.384896	34	0.551157	12	0.607795	38	0.875152	261	1	282	1	161	1	47	0.723508	41	0.914129	16	0.455542
Fom5190a_02150	core	SSP	Effector	0.821	Scaffold_2	2527592	2528221	+	191	Y			F:GO:0003674; P:GO:0008150; C:GO:0005575		uncharacterized protein ffuj_05875		1135	1	1069	1	1338	1	9	0.692064	3	0.203175	0	0	3	0.326984	3	0.42381	2	0.212698	2	0.31746	8	0.585714	18	0.739683	4	0.525397	4	0.404762	4	0.330159
Fom5190a_01856	core		Effector	0.949	Scaffold_2	1514571	1514889	-	78	N		Ribosomal_L37e	C:GO:0005840; F:GO:0046872; F:GO:0003735; P:GO:0006412; F:GO:0019843; P:GO:0042254	-	60s ribosomal protein l37		37776	1	36189	1	35609	1	63	1	9	0.796238	9	0.815047	18	0.711599	22	1	37	1	274	1	230	1	184	1	57	1	33	1	13	0.77116
Fom5190a_08971	core		Non-effector	1	Scaffold_11	940652	942332	-	543	N			F:GO:0008270; C:GO:0005622	-	homeobox and c2h2 transcription		13155	1	13392	1	15404	1	6	0.198691	3	0.160024	4	0.143962	7	0.183819	8	0.186794	19	0.572278	64	0.834027	80	0.997026	139	1	31	0.788221	26	0.780488	4	0.0868531
Fom5190a_11623	core		Effector	0.727	Scaffold_16	627023	627846	-	186	N		KxDL	-		biogenesis of lysosome-related organelles complex 1 subunit kxd1		7411	1	7799	1	8219	1	7	0.722087	0	0	1	0.0764563	1	0.0606796	2	0.342233	4	0.184466	34	0.768204	44	1	80	1	65	1	37	1	4	0.208738
Fom5190a_13255	core		Non-effector	0.998	Scaffold_22	243186	244226	-	327	N			-		uncharacterized protein ffuj_05541		906	1	816	1	910	1	0	0	0	0	4	0.206532	2	0.0730067	0	0	0	0	3	0.272815	8	0.404419	6	0.416907	0	0	4	0.299712	0	0
Fom5190a_07649	core		Non-effector	0.976	Scaffold_9	544164	545046	-	235	N		DUF1771|Smr	-		smr domain-containing protein		1383	1	1499	1	1506	1	2	0.0351076	0	0	2	0.198188	0	0	2	0.0917327	5	0.315968	13	0.715742	11	0.602491	7	0.408834	2	0.148358	0	0	0	0
Fom5190a_06359	core		Non-effector	0.998	Scaffold_7	1117065	1118108	-	348	Y		Asparaginase_2	F:GO:0016787	-	n -(beta-n-acetylglucosaminyl)-l-asparaginase		1851	1	1854	1	1871	1	0	0	0	0	0	0	0	0	0	0	0	0	11	0.563218	16	0.477011	8	0.291188	2	0.0957854	2	0.133142	0	0	-12.8185	0.00049	0.00342
Fom5190a_00981	core		Effector	0.668	Scaffold_1	3018865	3019637	+	232	N	GH3	AAA|AAA_17|AAA_18|AAA_33|Rad17|SKI	P:GO:0005975; P:GO:0016310; F:GO:0004765; F:GO:0005524; P:GO:0000162; P:GO:0006571; P:GO:0009094	(2.7) Transferring phosphorous-containing groups	thermoresistant gluconokinase		1776	1	1841	1	1892	1	7	0.739974	2	0.146184	0	0	0	0	0	0	0	0	6	0.410091	6	0.468305	39	1	11	0.716688	0	0	0	0
Fom5190a_04789	core		Non-effector	1	Scaffold_5	1633473	1635157	-	472	N			-		uncharacterized protein ffuj_07089		2414	1	2571	1	2621	1	2	0.148368	2	0.20178	0	0	1	0.0338279	0	0	0	0	20	0.766172	17	0.488427	8	0.35549	6	0.189317	6	0.167359	0	0
Fom5190a_06146	core		Effector	1	Scaffold_7	594583	595165	+	177	N		PLAC8	P:GO:0015937; F:GO:0005524; F:GO:0004594; P:GO:0015940	(2.7) Transferring phosphorous-containing groups	plac8 family protein		324	1	369	1	418	1	4	0.7753	0	0	4	0.413379	6	0.636364	8	0.885077	0	0	3	0.337907	4	0.349914	6	0.617496	10	0.524871	2	0.16295	4	0.411664
Fom5190a_07698	core		Effector	0.876	Scaffold_9	710450	710954	+	143	N			-		uncharacterized protein ffuj_08715		583	1	587	1	696	1	1	0.19802	0	0	2	0.0435644	0	0	0	0	6	0.465346	3	0.528713	4	0.374257	5	0.691089	2	0.320792	5	0.30297	0	0
Fom5190a_02085	core	SSP	Non-effector	0.927	Scaffold_2	2305497	2306158	-	199	Y		CFEM	-		uncharacterized protein ffuj_05945		27660	1	27698	1	27829	1	15	0.794562	7	0.589124	6	0.675227	2	0.0498489	15	0.696375	12	0.660121	172	1	179	1	170	1	73	1	72	1	14	0.725075
Fom5190a_02019	core	SSP	Effector	0.977	Scaffold_2	2083931	2084155	+	55	Y			F:GO:0003674; P:GO:0008150; C:GO:0005575		uncharacterized protein ffuj_06014		3079	1	3692	1	4002	1	5	0.297778	1	0.471111	0	0	1	0.475556	0	0	6	0.297778	38	1	16	1	6	1	2	0.226667	8	0.662222	1	0.0844444
Fom5190a_04443	core		Non-effector	1	Scaffold_5	510984	513054	-	674	N			F:GO:0003674; P:GO:0008150; C:GO:0005575		uncharacterized protein ffuj_07442		4047	1	4084	1	4518	1	2	0.0965717	8	0.181555	4	0.166586	0	0	2	0.0748431	9	0.304684	22	0.57267	37	0.767262	25	0.601642	5	0.165621	18	0.432158	12	0.225012
Fom5190a_13749	core		Effector	0.998	Scaffold_26	190003	190464	+	128	N		Trm112p	F:GO:0003674; P:GO:0008150		trm112p-like protein		1866	1	2014	1	2062	1	0	0	2	0.136364	0	0	0	0	0	0	0	0	6	0.718615	10	0.967533	15	1	2	0.376623	4	0.255411	0	0
Fom5190a_05944	core		Effector	0.989	Scaffold_7	57508	58250	-	129	N		DcpS_C|HIT	F:GO:0003824; P:GO:0008152	-	hit family protein 1		4273	1	5860	1	5732	1	1	0.196501	0	0	0	0	2	0.125168	0	0	3	0.305518	36	0.816958	39	0.811575	36	0.833109	17	0.798116	5	0.457604	6	0.403768	-2.69422	0.00262	0.0131
Fom5190a_07863	core		Non-effector	1	Scaffold_9	1202338	1204869	+	696	N		ADC|DAO|FAD_binding_2|FAD_binding_3|NAD_binding_8|Pyr_redox_2	F:GO:0016491; P:GO:0055114; F:GO:0016831	(4.1) Carbon-carbon lyases	3-hydroxybenzoate 6-hydroxylase 1		5	0.0947867	4	0.14297	4	0.149684	10	0.198262	4	0.1797	7	0.128357	10	0.177725	0	0	7	0.221959	12	0.259479	23	0.469589	36	0.718404	6	0.127172	4	0.0868878	0	0
Fom5190a_04826	core		Effector	0.977	Scaffold_5	1758082	1758550	+	138	N		Glyoxalase_2	F:GO:0016702		glyoxalase bleomycin resistance protein dioxygenase		1291	1	1372	1	1576	1	2	0.424307	4	0.407249	4	0.304904	0	0	2	0.240938	2	0.0597015	4	0.289979	4	0.4371	18	0.850746	6	0.577825	0	0	0	0
Fom5190a_00366	core		Non-effector	1	Scaffold_1	1045933	1047678	+	582	N		DUF3835|Prefoldin_3	-		uncharacterized protein ffuj_00562		6009	1	6156	1	6952	1	4	0.164376	2	0.114547	0	0	0	0	0	0	0	0	28	0.592211	45	0.828751	44	0.921535	14	0.351661	6	0.182703	8	0.261168
Fom5190a_14279	core		Non-effector	1	Scaffold_32	50337	52899	+	661	N		Fungal_trans	F:GO:0008270; F:GO:0003677; P:GO:0006351; C:GO:0005634	-	transcriptional regulatory protein		1258	1	1417	1	1475	1	0	0	0	0	0	0	2	0.0616465	2	0.072181	2	0.0772532	8	0.311744	6	0.272337	10	0.317597	10	0.20913	5	0.142021	0	0	-12.4599	0.00106	0.00636
Fom5190a_10309	core		Non-effector	1	Scaffold_14	102831	104254	+	385	N		Methyltransf_23	P:GO:0008152; F:GO:0016740	-	tam domain		3693	1	4045	1	4491	1	6	0.402388	0	0	0	0	2	0.0891854	0	0	2	0.162921	24	0.445225	23	0.865871	35	0.832163	6	0.321629	4	0.194522	2	0.136236
Fom5190a_03694	core		Non-effector	1	Scaffold_4	886994	888183	+	365	N		Lactonase	F:GO:0047768; P:GO:0018874	(5.5) Intramolecular lyases	carboxy- -muconate cyclase		1050	1	1076	1	1178	1	5	0.305882	2	0.17395	0	0	0	0	0	0	6	0.32521	6	0.322689	9	0.52437	9	0.356303	5	0.292437	2	0.161345	2	0.0756303
Fom5190a_09601	core	SSP	Non-effector	0.985	Scaffold_12	1040614	1041177	-	188	Y			-		uncharacterized protein ffuj_10868		3168	1	3123	1	3184	1	3	0.212766	2	0.202128	2	0.292553	8	0.730496	3	0.368794	4	0.489362	14	0.625887	17	0.810284	29	1	12	0.666667	7	0.597518	6	0.613475
Fom5190a_12067	core		Effector	0.975	Scaffold_17	738243	739452	+	196	N		Arf|Miro|Ras	F:GO:0005525; C:GO:0005622; C:GO:0016020; P:GO:0007264	-	gtp-binding protein rhoa		22689	1	26116	1	27053	1	23	0.884297	1	0.0272727	8	0.468595	8	0.587603	9	0.323967	20	0.509917	154	1	170	1	81	1	42	1	29	0.889256	14	0.736364
Fom5190a_00825	core	SSP	Non-effector	1	Scaffold_1	2507544	2508231	-	213	Y		GPI-anchored	-		related to extracellular matrix protein precursor		55764	1	55985	1	58564	1	53	1	45	1	44	1	62	1	27	0.989826	30	0.928779	286	1	383	1	277	1	76	1	87	1	30	0.978198
Fom5190a_04546	core		Non-effector	1	Scaffold_5	926064	927409	+	406	N		IlvC|IlvN	F:GO:0004455; P:GO:0043581; F:GO:0016853; F:GO:0050662; P:GO:0055114; P:GO:0009097; P:GO:0009098; P:GO:0009099; P:GO:0015940	(1.1) Acting on the CH-OH group of donors	ketol-acid reductoisomerase		23147	1	24273	1	25490	1	4	0.203566	10	0.509658	4	0.29049	14	0.414562	2	0.0742942	21	0.546062	193	1	116	0.875186	105	1	26	0.921248	28	0.716196	4	0.145617
Fom5190a_01204	core		Effector	0.612	Scaffold_1	3735100	3735784	-	106	N		Ribosomal_L36e	C:GO:0005840; F:GO:0003735; P:GO:0006412; P:GO:0042254	-	60s ribosomal protein l36		38251	1	42117	1	40153	1	32	1	20	1	25	1	36	1	4	0.767883	7	0.880292	236	1	249	1	171	1	62	1	35	1	17	0.851095
Fom5190a_00545	core		Non-effector	1	Scaffold_1	1619302	1621146	+	533	N		CBS|CBS|FMN_dh|IMPDH	P:GO:0055114; F:GO:0046872; F:GO:0000166; P:GO:0006177; F:GO:0003938; P:GO:0006144; C:GO:0042720	(1.1) Acting on the CH-OH group of donors	inosine-5 -monophosphate dehydrogenase imd2		10542	1	10962	1	11892	1	14	0.582114	11	0.454201	9	0.334959	8	0.320325	12	0.340921	7	0.312737	57	0.882927	54	0.755556	116	1	28	0.506775	19	0.461789	11	0.284553
Fom5190a_04141	core		Non-effector	0.982	Scaffold_4	2239059	2239868	+	270	N			-		nad dependent epimerase protein		1796	1	2052	1	1909	1	0	0	0	0	2	0.245679	0	0	0	0	0	0	7	0.530864	8	0.693827	19	0.808642	4	0.169136	2	0.104938	0	0
Fom5190a_00227	core		Non-effector	1	Scaffold_1	601334	602688	-	399	N		HMGL-like	F:GO:0004410; C:GO:0005634; C:GO:0005739; P:GO:0019878; P:GO:0006090	(2.3) Acyltransferases	homocitrate synthase		9012	1	10382	1	10480	1	8	0.347602	4	0.199262	6	0.294465	5	0.315129	2	0.110701	2	0.102583	38	0.827306	51	0.754982	87	0.983764	21	0.789668	21	0.659041	0	0
Fom5190a_02799	core		Non-effector	1	Scaffold_3	1328342	1330411	-	671	N	CE11	DEAD|Helicase_C	F:GO:0008026; F:GO:0005524; F:GO:0003743; C:GO:0005840; P:GO:0006446	-	atp-dependent rna helicase ded1		6565	1	6686	1	7700	1	8	0.188406	4	0.165701	2	0.0570048	11	0.230918	7	0.205797	2	0.0618357	35	0.757005	52	0.774879	37	0.647343	33	0.542512	12	0.322705	10	0.32029
Fom5190a_04391	core		Effector	0.975	Scaffold_5	336453	337088	+	189	N		Sedlin_N	P:GO:0006888; C:GO:0005622	-	uncharacterized protein ffuj_07498		4350	1	4451	1	4426	1	0	0	0	0	2	0.22956	0	0	0	0	0	0	22	0.894654	40	0.957547	12	0.536164	4	0.38522	5	0.306604	10	0.685535
Fom5190a_07724	core		Non-effector	1	Scaffold_9	791650	793498	-	595	N	GT57	Alg6_Alg8|Alg6_Alg8	C:GO:0005789; F:GO:0016758	(2.4) Glycosyltransferases	glycosyltransferase family 57 protein		3279	1	3434	1	3772	1	4	0.179016	4	0.0886966	0	0	6	0.290427	0	0	0	0	9	0.330449	18	0.531098	9	0.36398	8	0.387777	6	0.222823	4	0.117902
Fom5190a_04396	core		Non-effector	0.577	Scaffold_5	349309	349842	-	178	Y		MARVEL	-		non-classical export protein		1312	1	1412	1	1457	1	3	0.398876	0	0	3	0.222846	0	0	2	0.368914	2	0.121723	7	0.674157	11	0.64045	11	0.814607	5	0.434457	0	0	2	0.368914
Fom5190a_00237	core		Effector	0.94	Scaffold_1	633781	634798	-	140	N		Ribosomal_L14	C:GO:0005840; F:GO:0003735; P:GO:0006412; P:GO:0042254	-	60s ribosomal protein l23		26632	1	29228	1	28232	1	28	0.995088	14	0.417485	21	0.93222	45	0.928291	18	0.850688	21	0.869352	190	1	144	1	109	1	47	1	50	1	16	0.263261
Fom5190a_04204	core		Non-effector	0.71	Scaffold_4	2401520	2402547	+	271	N		HpcH_HpaI	P:GO:0006725; C:GO:0005622; F:GO:0016830; F:GO:0008270	-	aldolase citrate lyase family protein		1181	1	1347	1	1387	1	1	0.0972763	0	0	0	0	0	0	0	0	0	0	7	0.389105	4	0.348249	9	0.557393	19	0.485409	3	0.250973	0	0
Fom5190a_02162	core		Non-effector	0.999	Scaffold_2	2560051	2561102	+	333	N		Mito_carr|Mito_carr|Mito_carr	P:GO:0055085; F:GO:0003684; C:GO:0016021; P:GO:0006289; C:GO:0005634	-	mitochondrial 2-oxoglutarate malate carrier protein		5652	1	5644	1	6130	1	14	0.638783	1	0.095057	7	0.441065	8	0.557985	2	0.11692	2	0.122624	33	0.909696	21	0.688213	44	0.978137	39	0.938213	12	0.59981	8	0.329848
Fom5190a_00792	core		Non-effector	1	Scaffold_1	2413471	2415940	-	753	N	GH32	Indigoidine_A|PfkB	F:GO:0016798	-	domain-containing protein		4327	1	4939	1	4929	1	2	0.0862348	0	0	2	0.0809717	5	0.127126	2	0.0708502	5	0.122672	15	0.292712	42	0.502834	21	0.507692	17	0.309717	2	0.0672065	2	0.0708502
Fom5190a_04817	core		Non-effector	0.997	Scaffold_5	1727355	1727786	-	144	N		DUF3602	-		uncharacterized protein ffuj_07062		3161	1	3671	1	3650	1	0	0	5	0.599537	0	0	4	0.24537	4	0.625	2	0.0902778	8	0.770833	29	1	22	1	6	0.527778	8	0.733796	0	0
Fom5190a_10087	core		Non-effector	0.997	Scaffold_13	829387	830464	+	290	N		Grp1_Fun34_YaaH	C:GO:0016020	-	tpa_inf: gpr1 fun34 -class plasma membrane protein		30459	1	32444	1	34681	1	53	1	48	0.974954	25	0.702226	0	0	4	0.153989	2	0.120594	206	1	119	1	196	1	17	0.796846	5	0.313544	30	0.90167
Fom5190a_06921	core		Effector	0.6	Scaffold_8	319888	320580	+	214	N		Erv26	C:GO:0016021	-	duf396 domain protein		4917	1	5327	1	5611	1	4	0.376623	1	0.030303	0	0	9	0.444444	1	0.002886	2	0.116883	32	0.883117	35	1	16	0.541126	7	0.591631	10	0.660895	0	0
Fom5190a_08562	core		Non-effector	1	Scaffold_10	1455042	1456450	-	422	N			-		integral membrane protein		510	1	605	1	551	1	1	0.0709723	0	0	0	0	0	0	0	0	3	0.118524	6	0.25763	12	0.366927	8	0.365507	4	0.226402	4	0.212917	0	0	-1.79496	0.00262	0.0131
Fom5190a_05045	core		Non-effector	1	Scaffold_5	2374095	2376356	+	719	N		WSC	-		uncharacterized protein ffuj_06800		16562	1	16959	1	18361	1	2	0.0627763	0	0	0	0	0	0	0	0	2	0.0676393	89	0.956233	137	1	28	0.600796	2	0.0437666	2	0.0579134	0	0	-3.59054	3.76e-06	6.29e-05
Fom5190a_16750	dispensable		Effector	0.979	Scaffold_2138	91	249	+	53	N			-		---NA---	Fom unique gene, no orthologs or paralogs	4765	1	5507	1	5297	1	8	1	4	1	2	0.603774	7	0.861635	3	0.805031	2	0.45912	24	1	33	1	23	1	13	1	12	1	0	0
Fom5190a_14230	dispensable		Non-effector	1	Scaffold_31	119017	120478	+	470	N		FAD_binding_3|NAD_binding_8|Trp_halogenase	P:GO:0055114; F:GO:0016491	-	fad binding domain-containing protein		2069	1	2444	1	2172	1	0	0	0	0	0	0	0	0	0	0	0	0	10	0.392613	10	0.342681	16	0.515048	6	0.133379	4	0.240766	2	0.0916553	-13.1613	0.000159	0.00138
Fom5190a_03193	core		Effector	0.649	Scaffold_3	2632680	2634208	-	249	N		Rotamase|Rotamase_3|WW	P:GO:0045899; P:GO:0000122; F:GO:0000993; P:GO:0006457; P:GO:2000749; P:GO:0000117; P:GO:0035307; P:GO:0031064; P:GO:0006369; F:GO:0003755; P:GO:0000114; P:GO:0000413; P:GO:2000059	(5.2) Cis-trans-isomerases	peptidyl-prolyl cis-trans isomerase ssp-1		7034	0.892086	7720	0.93002	8324	0.945716	5	0.270765	4	0.215827	9	0.392413	4	0.224984	0	0	2	0.168084	26	0.554611	58	0.536298	34	0.544801	20	0.500981	20	0.53172	6	0.275343
Fom5190a_07525	core		Non-effector	1	Scaffold_9	118676	119819	+	311	N		Mito_carr|Mito_carr|Mito_carr	P:GO:0055085; C:GO:0016021	-	mitochondrial oxaloacetate transport protein		5199	1	5268	1	5743	1	5	0.29458	4	0.221154	3	0.138112	0	0	0	0	4	0.280594	42	0.840035	19	0.729895	22	0.787587	5	0.245629	0	0	4	0.18007
Fom5190a_01201	core		Non-effector	1	Scaffold_1	3729070	3731009	+	572	N	GH13	Alpha-amylase	F:GO:0016787; P:GO:0005975; F:GO:0043169	-	glycoside hydrolase family 13		4237	1	4601	1	4866	1	0	0	0	0	0	0	0	0	0	0	4	0.158247	21	0.629897	27	0.57732	27	0.791753	14	0.389175	6	0.227835	6	0.226289	-14.2465	2.99e-06	5.15e-05
Fom5190a_01703	core		Non-effector	1	Scaffold_2	965519	966889	-	457	Y		WSC	-		related to cornifin b		4956	1	4971	1	5176	1	0	0	0	0	0	0	0	0	0	0	4	0.20496	27	0.522976	39	0.86725	8	0.321663	2	0.0846098	0	0	0	0	-14.3132	2.12e-06	3.85e-05
Fom5190a_07741	core		Non-effector	1	Scaffold_9	833706	834967	-	386	N		Beta_elim_lyase	F:GO:0030170; P:GO:0006520; F:GO:0016829	-	threonine aldolase		2933	1	3542	1	3483	1	4	0.164818	2	0.13233	0	0	4	0.102219	1	0.111727	2	0.155309	21	0.545959	16	0.643423	16	0.671949	7	0.282884	6	0.376387	1	0.122028
Fom5190a_01229	core		Effector	0.821	Scaffold_1	3819022	3820509	-	167	N		Ribosomal_S28e|ThiS	C:GO:0005840; F:GO:0003735; P:GO:0006412; P:GO:0042254	-	molybdopterin synthase sulfur carrier subunit		27685	1	31068	1	31073	1	44	0.506048	29	0.546371	21	0.623656	16	0.270161	6	0.168011	33	0.411962	168	0.513441	156	0.667339	131	0.695565	48	0.557124	25	0.463038	11	0.249328
Fom5190a_08824	core		Non-effector	1	Scaffold_11	540980	542236	+	403	N			-		integral membrane protein pth11-		4332	1	4698	1	4769	1	3	0.159905	4	0.1607	0	0	0	0	1	0.0326173	0	0	23	0.754972	28	0.813843	18	0.756563	0	0	2	0.107399	0	0
Fom5190a_02021	core		Non-effector	1	Scaffold_2	2092989	2094029	-	304	Y		S1-P1_nuclease	F:GO:0004519; P:GO:0006308; F:GO:0003676	-	nuclease s1		3211	1	3170	1	3491	1	5	0.236311	6	0.307397	2	0.0259366	0	0	0	0	7	0.317003	12	0.54659	15	0.620557	20	0.530259	5	0.291066	7	0.495677	2	0.0259366
Fom5190a_00898	core	SSP	Effector	0.981	Scaffold_1	2760398	2760961	+	157	Y		CFEM	-		extracellular membrane protein		37819	1	41737	1	41623	1	17	0.882979	3	0.416667	12	0.925532	33	0.962766	4	0.374113	10	0.634752	168	1	270	1	143	1	74	1	49	1	25	0.803191	-1.41659	0.00989	0.0378
Fom5190a_10904	core		Non-effector	1	Scaffold_15	114314	116182	-	540	N		Amidase	C:GO:0016021; F:GO:0016491; F:GO:0016811; P:GO:0055114; F:GO:0000166; F:GO:0016884; P:GO:0055085; P:GO:0006807	(3.5) Acting on carbon-nitrogen bonds, other than peptide bonds; (6.3) Forming carbon-nitrogen bonds	acetamidase		3465	1	3801	1	4035	1	0	0	2	0.0925629	2	0.133761	0	0	0	0	1	0.0155163	8	0.266988	28	0.426431	18	0.573034	4	0.1771	0	0	2	0.101659
Fom5190a_11977	core		Non-effector	0.773	Scaffold_17	435910	436684	+	137	N		Ribosomal_S24e	P:GO:0000462; C:GO:0005730; F:GO:0003735; P:GO:0006414; C:GO:0022627; F:GO:0000166	-	40s ribosomal protein s24		54511	1	57772	1	51174	1	83	1	44	1	30	1	48	1	32	0.979355	15	0.538064	258	1	286	1	255	1	88	1	85	1	19	0.891613
Fom5190a_01218	core		Non-effector	1	Scaffold_1	3778835	3780718	-	611	Y			P:GO:0005975; F:GO:0043169; F:GO:0003824	-	beta-glucosidase btge		19336	1	20104	1	20426	1	8	0.253185	0	0	10	0.305202	9	0.322718	0	0	6	0.224522	93	0.92569	108	0.997346	99	0.984607	33	0.732484	37	0.742038	6	0.115711
Fom5190a_01888	core	SSP	Non-effector	0.984	Scaffold_2	1634638	1635480	-	281	Y		Pyrid_oxidase_2	F:GO:0016491; P:GO:0055114; F:GO:0010181	-	uncharacterized protein ffuj_06145		5774	1	6099	1	6398	1	4	0.260973	0	0	0	0	2	0.124555	0	0	8	0.395018	22	0.830368	48	1	23	0.989324	12	0.586002	3	0.149466	4	0.396204
Fom5190a_14241	dispensable		Non-effector	1	Scaffold_31	153408	154561	-	350	N		2OG-FeII_Oxy|DIOX_N	F:GO:0005506; F:GO:0016702; F:GO:0016706; P:GO:0055114	(1.1) Acting on the CH-OH group of donors; (1.1) Acting on the CH-OH group of donors	1-aminocyclopropane-1-carboxylate oxidase		3655	1	4048	1	4274	1	0	0	0	0	0	0	0	0	0	0	0	0	18	0.839688	20	0.606586	27	0.788562	20	0.77383	4	0.259965	2	0.152513	-14.0966	5.38e-06	8.55e-05
Fom5190a_05675	core		Non-effector	1	Scaffold_6	1695960	1698725	+	900	N		DENN|uDENN	-		denn domain-containing protein		10731	1	10528	1	11814	1	4	0.093637	5	0.0965293	2	0.0723066	1	0.0361533	4	0.101591	0	0	61	0.641721	40	0.599422	60	0.800795	22	0.452278	22	0.40564	0	0
Fom5190a_11667	core		Non-effector	0.95	Scaffold_16	778341	779583	-	354	N	GH76	ADH_N|ADH_zinc_N	F:GO:0008270; C:GO:0005739; F:GO:0046872; P:GO:0006116; F:GO:0019170; P:GO:0000947; P:GO:0043458; F:GO:0004022; F:GO:0000166; C:GO:0005634; P:GO:0006090	(1.1) Acting on the CH-OH group of donors; (1.1) Acting on the CH-OH group of donors	alcohol dehydrogenase i		107472	1	106536	1	109699	1	181	0.988737	157	1	121	1	20	0.613838	31	0.711987	21	0.678198	493	1	346	1	807	1	102	1	19	0.579244	42	0.895414
Fom5190a_08568	core		Non-effector	1	Scaffold_10	1469369	1470994	-	476	N		HgmA	F:GO:0004411; P:GO:0006559; P:GO:0055114; P:GO:0006570; P:GO:0042207	(1.1) Acting on the CH-OH group of donors	homogentisate -dioxygenase		1357	1	1509	1	1675	1	6	0.245387	0	0	2	0.0799508	0	0	0	0	2	0.103321	8	0.349324	9	0.404674	8	0.252767	4	0.143911	18	0.581181	0	0
Fom5190a_11966	core		Non-effector	1	Scaffold_17	402678	404245	+	504	N	GT48	MFS_1|Sugar_tr	F:GO:0022891; C:GO:0016021; P:GO:0042981; P:GO:0055085; P:GO:0008643	-	mfs glucose		4741	1	4892	1	5482	1	7	0.278061	4	0.0688775	0	0	5	0.279337	1	0.0631378	2	0.0695153	18	0.557398	38	0.734694	14	0.407525	19	0.420281	8	0.362883	4	0.0765306
Fom5190a_05695	core		Non-effector	1	Scaffold_6	1773634	1774861	-	388	N		adh_short|adh_short_C2	F:GO:0016491; P:GO:0055114; F:GO:0000166	-	short chain dehydrogenase reductase family protein		3346	1	3394	1	3825	1	0	0	0	0	2	0.114821	0	0	2	0.0903909	8	0.510586	9	0.473941	14	0.459283	31	0.71987	8	0.460912	9	0.403909	4	0.232899
Fom5190a_06517	core		Non-effector	0.563	Scaffold_7	1599907	1601113	+	320	N		Fibrillarin|GCD14	F:GO:0003723; P:GO:0006364; P:GO:0032259; F:GO:0008168; P:GO:0008033	(2.1) Transferring one-carbon groups	rrna 2 -o-methyltransferase fibrillarin		9918	1	9531	1	10526	1	8	0.499586	5	0.271748	3	0.153273	3	0.140017	3	0.126761	4	0.289147	53	0.932063	54	0.91135	55	0.978459	13	0.627175	3	0.122618	15	0.545982
Fom5190a_02670	core		Non-effector	1	Scaffold_3	888513	889561	-	255	N		Ribosomal_L2|Ribosomal_L2_C	C:GO:0005840; F:GO:0003735; P:GO:0006412; P:GO:0042254	-	60s ribosomal protein l2		73571	1	74595	1	78516	1	56	1	31	0.954242	37	0.891325	43	0.888465	36	0.999047	31	0.902765	405	1	321	1	304	1	95	0.998093	73	1	44	0.914204
Fom5190a_03485	core		Non-effector	1	Scaffold_4	194349	200714	-	2105	N	GT2	Acyl_transf_1|DUF1729|MaoC_dehydratas|MaoC_dehydrat_N	F:GO:0019171; C:GO:0005835; P:GO:0006633; F:GO:0004319; C:GO:0005811; F:GO:0016409; F:GO:0004318; F:GO:0018580; C:GO:0005739; P:GO:0055114; P:GO:0042967; P:GO:0006807	(4.2) Carbon-oxygen lyases; (1.3) Acting on the CH-CH group of donors; (1.3) Acting on the CH-CH group of donors; (1.1) Acting on the CH-OH group of donors	fatty acid synthase beta subunit dehydratase		12303	1	12634	1	13508	1	10	0.12661	10	0.109017	10	0.0841973	0	0	2	0.0141376	8	0.0666038	79	0.58137	34	0.301602	65	0.54634	14	0.152529	0	0	2	0.0314169
Fom5190a_01235	core		Non-effector	0.698	Scaffold_1	3837079	3837628	-	147	N			F:GO:0003674; C:GO:0005575		pro41 protein		2171	1	2245	1	2343	1	4	0.32	0	0	8	0.530909	2	0.0418182	0	0	2	0.358182	12	0.62	17	0.741818	9	0.885455	2	0.363636	2	0.0636364	2	0.165455
Fom5190a_03668	core		Non-effector	1	Scaffold_4	806612	807846	+	394	N		Aminotran_4	F:GO:0052654; P:GO:0009097; F:GO:0052655; P:GO:0009099; F:GO:0052656; C:GO:0005634; P:GO:0009098; P:GO:0009083	(2.6) Transferring nitrogenous groups	branched-chain amino acid cytosolic		6486	1	6434	1	6587	1	6	0.288259	4	0.291498	8	0.403239	4	0.222672	2	0.108502	6	0.302024	17	0.444534	29	0.765182	50	0.97247	16	0.384615	16	0.578947	2	0.161943
Fom5190a_00712	core		Non-effector	1	Scaffold_1	2174527	2176513	+	573	N	GT48	MFS_1|Sugar_tr	P:GO:0055085; C:GO:0016021	-	major facilitator superfamily transporter		8258	1	8263	1	9535	1	2	0.0125818	4	0.187217	10	0.364872	5	0.165073	2	0.094615	6	0.186714	31	0.70609	45	0.778057	49	0.876195	31	0.671867	14	0.400101	1	0.0347257
Fom5190a_04298	core		Non-effector	0.999	Scaffold_5	31059	32505	-	317	N		WD40|WD40|WD40|WD40|WD40|WD40	P:GO:0043581	-	guanine nucleotide-binding protein subunit beta-like protein		44635	1	42679	1	47346	1	33	0.84105	16	0.68141	31	0.686247	45	0.940567	22	0.809952	28	0.776088	214	1	224	1	208	1	54	1	32	0.838977	8	0.37595
Fom5190a_06313	core		Non-effector	1	Scaffold_7	1021731	1023263	+	495	N		Transp_cyt_pur	C:GO:0016020; P:GO:0015851; F:GO:0015205	-	purine-cytosine permease fcy22		3871	1	4122	1	4217	1	4	0.208089	2	0.0834964	7	0.355512	4	0.267449	4	0.207436	4	0.221787	30	0.596217	14	0.529028	24	0.606654	6	0.279191	12	0.3803	10	0.243966
Fom5190a_11551	core	SSP	Effector	0.781	Scaffold_16	437541	438152	+	204	Y			F:GO:0020037; F:GO:0016705; F:GO:0005506; F:GO:0004601; F:GO:0009055; P:GO:0055114; P:GO:0006979; P:GO:0006804; P:GO:0006118	(1.1) Acting on the CH-OH group of donors	uncharacterized protein ffuj_08222		24000	1	24198	1	26534	1	12	0.504902	0	0	9	0.630719	3	0.380719	2	0.320261	4	0.336601	99	1	146	1	97	1	30	1	20	0.931373	14	0.772876
Fom5190a_04530	core		Non-effector	0.794	Scaffold_5	861460	862244	+	245	N	GH65	HAD_2	P:GO:0008152; F:GO:0019120	(3.8) Acting on halide bonds	haloacid dehalogenase		3204	1	3235	1	3367	1	0	0	2	0.178344	6	0.55414	0	0	2	0.150318	2	0.191083	13	0.892994	12	0.719745	23	0.826752	0	0	6	0.649682	2	0.135032
Fom5190a_04342	core		Non-effector	0.999	Scaffold_5	182387	183752	-	342	N			-		uncharacterized protein ffuj_07547		1900	1	2219	1	2311	1	0	0	2	0.0644217	2	0.0863836	0	0	4	0.322108	0	0	9	0.302343	14	0.622987	8	0.525622	1	0.022694	2	0.0812592	0	0
Fom5190a_07712	core	SSP	Non-effector	1	Scaffold_9	757005	757598	-	198	Y			-		uncharacterized protein ffuj_08729		2625	1	2684	1	2683	1	0	0	4	0.607744	0	0	0	0	0	0	6	0.557239	10	0.771044	10	0.846801	18	0.883838	0	0	1	0.10101	0	0
Fom5190a_07175	core		Non-effector	0.999	Scaffold_8	1056111	1057318	-	349	N		WD40|WD40|WD40	-		mitotic checkpoint protein bub3		4064	1	4260	1	4399	1	2	0.163907	2	0.139073	0	0	4	0.187086	0	0	2	0.120861	16	0.631622	10	0.423841	35	0.895695	0	0	1	0.0240066	0	0
Fom5190a_16350	core		Non-effector	0.816	Scaffold_582	71	709	+	174	N	CE10	Abhydrolase_3|Abhydrolase_5	F:GO:0016787; P:GO:0008152	-	polyketide synthase		13257	1	14285	1	15047	1	78	1	21	0.99687	44	1	51	1	28	0.960876	63	1	65	1	58	1	68	1	88	0.998435	36	1	32	1	2.24303	1.21e-05	0.00017
Fom5190a_02502	core		Non-effector	0.945	Scaffold_3	286732	287613	-	260	N		Methyltransf_15	P:GO:0009452; P:GO:0001510; F:GO:0008168	(2.1) Transferring one-carbon groups	rna methylase family		2639	1	2897	1	3028	1	0	0	0	0	2	0.206349	0	0	0	0	0	0	7	0.311791	17	0.699546	13	0.323129	0	0	4	0.284581	2	0.11678
Fom5190a_03608	core		Non-effector	1	Scaffold_4	606567	610257	-	1193	N		Homeobox|Homeobox_KN|HTH_Tnp_Tc5	F:GO:0003700; F:GO:0043565; F:GO:0008270; P:GO:0006355; C:GO:0005667; P:GO:0045449	-	c2h2 type zinc finger containing protein		2907	1	2822	1	3186	1	8	0.14007	4	0.0888648	2	0.0289894	6	0.119751	6	0.121376	4	0.0647521	16	0.322677	14	0.256028	14	0.276077	14	0.221078	13	0.186941	6	0.0674614
Fom5190a_15027	dispensable		Non-effector	0.996	Scaffold_50	78799	79904	-	348	N		GFA	F:GO:0016846; P:GO:0008152		duf636 domain-containing protein		3768	1	3744	1	3918	1	0	0	3	0.20434	0	0	6	0.242315	0	0	0	0	20	0.802893	22	0.892405	12	0.601266	2	0.112116	0	0	5	0.324593
Fom5190a_09617	core		Non-effector	1	Scaffold_12	1079012	1080373	-	384	N			C:GO:0045252; F:GO:0016740; P:GO:0008152; P:GO:0006099; F:GO:0004149; F:GO:0016746		related to integral membrane protein		2794	1	2850	1	3143	1	4	0.185756	2	0.117474	2	0.126285	4	0.315712	4	0.232012	2	0.131424	9	0.46696	15	0.514684	16	0.694567	7	0.37812	8	0.450808	0	0
Fom5190a_07794	core		Non-effector	0.617	Scaffold_9	1014181	1014806	-	178	N		DUF2781	-		integral membrane protein		2420	1	2411	1	2794	1	1	0.0670926	4	0.228435	2	0.285942	2	0.186901	0	0	0	0	10	0.785942	18	0.984025	10	0.881789	2	0.140575	8	0.597444	1	0.159744
Fom5190a_00546	core		Effector	0.95	Scaffold_1	1622145	1622849	-	198	N		PLAC8	-		plac8 family protein		3348	1	3364	1	3778	1	0	0	0	0	2	0.236879	2	0.303546	0	0	1	0.0666667	10	0.751773	25	1	19	0.98156	8	0.534752	4	0.468085	0	0
Fom5190a_00520	core		Effector	0.991	Scaffold_1	1548067	1549036	-	183	N	GT66	Pro_isomerase	P:GO:0006457; P:GO:0000413; F:GO:0003755; C:GO:0005634	(5.2) Cis-trans-isomerases	peptidyl-prolyl cis-trans isomerase h		3444	1	3657	1	3713	1	3	0.15567	2	0.258763	3	0.148454	3	0.251546	0	0	3	0.203093	24	0.589691	8	0.449485	15	0.486598	10	0.493814	2	0.227835	4	0.34433
Fom5190a_01245	core		Effector	0.807	Scaffold_1	3879937	3880654	-	110	N		Ribosomal_L35Ae	C:GO:0005840; P:GO:0043581; F:GO:0003735; P:GO:0006412; P:GO:0042254	-	60s ribosomal protein l33		35039	1	30758	1	29876	1	39	0.775766	12	0.569638	20	0.916435	26	0.603064	7	0.119777	6	0.462396	136	0.589136	165	1	97	0.608635	35	0.6922	28	0.597493	3	0.458217
Fom5190a_13629	core		Effector	0.717	Scaffold_25	168959	169695	-	228	N	GH18	1-cysPrx_C|AhpC-TSA|Redoxin	P:GO:0055114; F:GO:0016209; F:GO:0051920	(1.1) Acting on the CH-OH group of donors	mitochondrial peroxiredoxin prx1		13850	1	13965	1	14209	1	10	0.715061	2	0.289009	4	0.535957	10	0.605156	6	0.541384	10	0.678426	63	1	44	1	73	1	14	0.656716	10	0.417911	2	0.101764
Fom5190a_07422	core		Effector	0.848	Scaffold_8	1835726	1836505	+	222	N		CDO_I	F:GO:0005506; P:GO:0055114; P:GO:0046439; F:GO:0017172; P:GO:0019530	(1.1) Acting on the CH-OH group of donors	cysteine dioxygenase		3284	1	3356	1	4015	1	0	0	4	0.461539	0	0	4	0.216667	2	0.25641	5	0.291026	17	0.653846	16	0.715385	14	0.755128	7	0.276923	15	0.45641	0	0
Fom5190a_08284	core		Non-effector	1	Scaffold_10	663654	665594	+	545	N		RRM_1|RRM_5|RRM_6	F:GO:0003676; F:GO:0000166	-	rna recognition motif containing protein		4605	1	4697	1	5323	1	4	0.125708	0	0	2	0.10304	0	0	4	0.16847	2	0.0716126	22	0.445647	23	0.430191	14	0.446162	2	0.0814013	3	0.0468831	0	0
Fom5190a_04804	core		Non-effector	1	Scaffold_5	1676924	1678526	-	516	N		Aa_trans	C:GO:0016021	-	n amino acid transport system protein		5724	1	6357	1	6886	1	10	0.419838	0	0	2	0.0430443	2	0.121023	6	0.0692452	2	0.124766	30	0.585153	27	0.603244	37	0.865877	10	0.357455	0	0	0	0
Fom5190a_02260	core		Non-effector	1	Scaffold_2	2851787	2856105	+	1406	N	GT4	ABC2_membrane|ABC2_membrane|ABC_tran|ABC_tran|PDR_CDR	P:GO:0006810; C:GO:0016021; F:GO:0042626; P:GO:0006200; F:GO:0005524	-	brefeldin a resistance protein		37838	1	34960	1	41723	1	56	0.535078	51	0.604075	34	0.454966	16	0.183839	18	0.242649	67	0.667516	139	0.913406	178	0.966427	194	0.968743	93	0.84163	58	0.507756	10	0.1417
Fom5190a_04302	core		Non-effector	1	Scaffold_5	42338	43126	-	196	N		Ribosomal_L19e	C:GO:0005840; F:GO:0003735; P:GO:0006412; P:GO:0042254	-	60s ribosomal protein l19		95351	1	100718	1	99933	1	76	1	32	0.852978	52	0.828897	70	1	37	1	69	1	420	1	434	1	376	1	150	1	73	1	48	1
Fom5190a_05764	core		Effector	0.988	Scaffold_6	1961251	1961917	+	166	N		S10_plectin	C:GO:0005840	-	40s ribosomal protein s10b		39368	1	43530	1	42943	1	44	1	18	0.910045	31	1	31	1	11	0.848576	28	0.767616	197	1	196	1	203	1	57	1	54	1	23	0.968516
Fom5190a_03734	core		Non-effector	1	Scaffold_4	1027653	1032063	-	1356	N		AIRS|AIRS_C|AIRS_C|GATase_5	P:GO:0006189; F:GO:0004642; P:GO:0006144	(6.3) Forming carbon-nitrogen bonds	phosphoribosylformylglycinamidine synthase		10329	1	10573	1	11953	1	6	0.105192	2	0.0276581	4	0.0798005	0	0	2	0.023124	7	0.123328	25	0.29109	39	0.476989	55	0.675357	7	0.119247	4	0.0782136	0	0
Fom5190a_09026	core		Effector	0.783	Scaffold_11	1134059	1134732	-	134	N		Ribosomal_S9	C:GO:0005840; F:GO:0003735; P:GO:0006412; P:GO:0042254	-	40s ribosomal protein s16		40189	1	43749	1	44737	1	32	0.881306	15	0.724036	20	0.864985	40	0.918398	18	0.873887	28	0.88724	198	0.922849	196	0.913947	128	0.924332	37	0.903561	58	0.928783	9	0.824926
Fom5190a_03648	core		Non-effector	1	Scaffold_4	727494	729163	-	447	N		Misat_Tub_SegII|Tubulin|Tubulin_C	P:GO:0046677; C:GO:0005874; P:GO:0051258; P:GO:0006184; P:GO:0007018; F:GO:0003924; F:GO:0005198; C:GO:0005737; F:GO:0005525	-	beta-tubulin		41964	1	40829	1	45321	1	34	0.639521	35	0.624551	36	0.762874	40	0.720359	26	0.417964	60	0.94012	137	0.843114	224	1	167	0.897006	56	0.892216	68	0.68982	18	0.378443
Fom5190a_00979	core		Non-effector	0.616	Scaffold_1	3010487	3011467	+	201	N		Ribosomal_L6e	C:GO:0005840; F:GO:0003735; P:GO:0006412; P:GO:0042254	-	60s ribosomal protein l6		47744	1	50604	1	51433	1	60	1	28	0.93578	30	1	20	0.85525	22	0.991845	46	1	213	1	191	1	229	1	76	1	45	1	11	0.46789
Fom5190a_04629	core		Non-effector	1	Scaffold_5	1179844	1182408	-	810	N		Aconitase|Aconitase_C	F:GO:0003994; F:GO:0051539; C:GO:0005739; P:GO:0019643; P:GO:0046487	(4.2) Carbon-oxygen lyases	aconitate hydratase		6857	1	6266	1	7555	1	4	0.188304	2	0.0534113	2	0.0779727	4	0.120858	2	0.0779727	0	0	31	0.574659	28	0.365302	29	0.451072	8	0.240936	13	0.212866	0	0
Fom5190a_08269	core		Effector	0.992	Scaffold_10	605669	606461	+	151	N		Ribosomal_S19e	C:GO:0005840; F:GO:0003735; P:GO:0006412; P:GO:0042254	-	40s ribosomal protein s19		25617	1	26011	1	26610	1	31	1	10	0.923077	11	0.301387	26	0.993695	11	0.607818	12	0.389659	109	1	112	1	96	1	28	0.970996	36	0.916772	14	0.85372
Fom5190a_01800	core		Effector	0.964	Scaffold_2	1318927	1320035	-	187	N		Sod_Cu	F:GO:0046872; C:GO:0005737; P:GO:0006801; F:GO:0004784; P:GO:0055114	(1.1) Acting on the CH-OH group of donors	superoxide dismutase		23160	1	25039	1	24856	1	60	1	39	1	13	0.757439	20	0.648332	10	0.635708	29	0.999098	68	1	80	1	193	1	68	1	62	1	14	0.737602
Fom5190a_03165	core		Non-effector	1	Scaffold_3	2559530	2561618	-	665	N		TPP_enzyme_C|TPP_enzyme_M|TPP_enzyme_N	P:GO:0008152; F:GO:0003824; F:GO:0000287; F:GO:0030976	-	benzoylformate decarboxylase		2968	1	3116	1	3361	1	4	0.161321	0	0	0	0	2	0.0957396	2	0.0794639	0	0	14	0.479655	10	0.347056	24	0.413116	6	0.220201	0	0	2	0.0818573
Fom5190a_11803	core		Non-effector	1	Scaffold_16	1218469	1219686	-	406	N		UbiA	F:GO:0003677; F:GO:0004659; P:GO:0006744; C:GO:0016021	-	4-hydroxybenzoate polyprenyl transferase		1781	1	1928	1	2063	1	2	0.164204	4	0.142036	0	0	0	0	2	0.091954	0	0	12	0.455665	18	0.672414	14	0.669951	2	0.142857	2	0.158457	0	0
Fom5190a_03518	core		Non-effector	1	Scaffold_4	299773	301202	-	423	Y		Zip	P:GO:0030001; C:GO:0016020; F:GO:0046873; P:GO:0055085	-	zip zinc transporter		5957	1	6021	1	6847	1	6	0.271329	4	0.195804	2	0.1	4	0.175524	0	0	1	0.0405594	26	0.599301	29	0.717483	18	0.63007	9	0.445454	11	0.383916	4	0.172727
Fom5190a_02892	core		Effector	0.967	Scaffold_3	1660088	1660782	+	131	N		Ribosomal_S8	C:GO:0005840; F:GO:0003735; P:GO:0006412; P:GO:0042254	-	40s ribosomal protein s22		33150	1	34303	1	34392	1	31	1	22	0.997122	16	0.961151	22	1	10	0.453237	23	0.568345	131	1	109	1	160	1	38	1	30	1	15	0.992806
Fom5190a_02205	core		Non-effector	1	Scaffold_2	2679061	2681677	+	300	N		Ribosomal_L13e	C:GO:0005840; F:GO:0003735; P:GO:0006412; P:GO:0042254	-	60s ribosomal protein l13		49712	0.733282	50886	0.844861	53057	0.773787	53	0.378678	17	0.163164	17	0.281238	43	0.401223	13	0.29423	45	0.388231	193	0.388231	201	0.396637	218	0.39358	46	0.39358	56	0.369125	6	0.170806
Fom5190a_02776	core		Non-effector	0.998	Scaffold_3	1244063	1245267	-	362	N		Ribosomal_60s|Ribosomal_L10	C:GO:0005840; F:GO:0003735; P:GO:0042254; P:GO:0006414	-	60s acidic ribosomal protein p0		68838	1	67960	1	74791	1	37	0.719502	30	0.891286	29	0.823237	55	0.887967	23	0.702905	23	0.537759	233	0.980913	315	0.99751	268	1	76	0.966805	49	0.811618	35	0.86805
Fom5190a_14231	dispensable		Non-effector	1	Scaffold_31	121239	122653	-	417	N		Oxidored_FMN	F:GO:0016491; P:GO:0055114; F:GO:0010181	-	12-oxophytodienoate reductase 1		18661	1	18523	1	20952	1	0	0	2	0.141343	0	0	0	0	0	0	2	0.10318	80	0.869965	74	0.985159	68	0.94629	29	0.778092	28	0.761837	7	0.342756	-4.30987	1.97e-06	3.64e-05
Fom5190a_00821	core		Non-effector	1	Scaffold_1	2496995	2498955	-	349	N		Mob1_phocein|Mob1_phocein	F:GO:0016301; P:GO:0016310	-	maintenance of ploidy protein mob2		5577	1	5634	1	6333	1	6	0.108108	2	0.0555839	0	0	2	0.0989291	0	0	0	0	22	0.45079	20	0.418664	28	0.517083	5	0.233554	0	0	2	0.137685
Fom5190a_15652	dispensable		Non-effector	0.976	Scaffold_102	14900	15895	-	332	Y			-		uncharacterized protein ffuj_14250		6643	1	7175	1	6863	1	12	0.576305	6	0.25502	2	0.10241	11	0.566265	2	0.140562	12	0.615462	24	0.924699	30	0.907631	26	0.929719	4	0.311245	8	0.411647	1	0.100402
Fom5190a_07209	core		Non-effector	1	Scaffold_8	1160023	1161735	-	554	N		HGTP_anticodon|ProRS-C_1|tRNA-synt_2b	C:GO:0005840; F:GO:0004827; P:GO:0051276; F:GO:0005524; P:GO:0006433; P:GO:0006525; P:GO:0006560	(6.1) Forming carbon-oxygen bonds	prolyl-trna synthetase		9450	1	9374	1	10749	1	15	0.389959	1	0.0583771	6	0.301226	5	0.189726	2	0.0718039	8	0.293637	44	0.904845	37	0.778167	34	0.650905	12	0.29714	16	0.41331	3	0.117922
Fom5190a_01026	core		Non-effector	1	Scaffold_1	3172377	3174016	-	464	N		FKBP_C	C:GO:0005730; P:GO:0006457; F:GO:0005528; P:GO:0000412; F:GO:0003755	(5.2) Cis-trans-isomerases	fkbp-type peptidyl-prolyl		9803	1	9669	1	10564	1	7	0.382317	8	0.430488	4	0.164024	7	0.30061	7	0.336585	8	0.342683	28	0.620122	33	0.758537	63	0.876829	10	0.501829	5	0.195732	4	0.136585
count				446
[truncated: 9 more columns]

## Sheet: down 7dpi DZA vs IV
Fom genes downregulated in DZA315 7 dpi vs IV
FDR <0.05 (5.0E-02), >log2fold, ≥ 25% coverage in all DZA315 7 dpi (root) replicates
Ranked by DZA315 7 dpi fold change over IV																	Vegetative (IV)						2 dpi DZA315						2 dpi A17						7 dpi DZA315						7 dpi A17						DAZ315 (susceptible)
					Previously determined and published in Williams et al. (2016) [5]												rep1		rep2		rep3		rep1		rep2		rep3		rep1		rep2		rep3		rep1		rep2		rep3		rep1		rep2		rep3		Vegetative (IV) vs DZA315 2 dpi
Gene ID	Scaffold prediction	SSP	EffectorP Prediction	EffectorP Probability	Scaffold	start	end	strand	protein length	Signalp prediction	CAZy Families	pfam domains	GOs	Enzyme Codes	Sequence description	protein orthology 150605	number of reads overlapping gene	proportion of RNAseq gene coverage	number of reads overlapping gene	proportion of RNAseq gene coverage	number of reads overlapping gene	proportion of RNAseq gene coverage	number of reads overlapping gene	proportion of RNAseq gene coverage	number of reads overlapping gene	proportion of RNAseq gene coverage	number of reads overlapping gene	proportion of RNAseq gene coverage	number of reads overlapping gene	proportion of RNAseq gene coverage	number of reads overlapping gene	proportion of RNAseq gene coverage	number of reads overlapping gene	proportion of RNAseq gene coverage	number of reads overlapping gene	proportion of RNAseq gene coverage	number of reads overlapping gene	proportion of RNAseq gene coverage	number of reads overlapping gene	proportion of RNAseq gene coverage	number of reads overlapping gene	proportion of RNAseq gene coverage	number of reads overlapping gene	proportion of RNAseq gene coverage	number of reads overlapping gene	proportion of RNAseq gene coverage	log2 fold change	Pvalue	FDR
Fom5190a_10068	core		Non-effector	0.943	Scaffold_13	747249	748532	-	322	N		Mito_carr|Mito_carr|Mito_carr	C:GO:0031305; F:GO:0005315; P:GO:0035435	-	mitochondrial phosphate carrier protein		76879	1	78592	1	80484	1	14	0.645639	16	0.51947	5	0.403427	7	0.478972	11	0.577882	6	0.324766	76	1	67	1	80	1	32	0.957944	22	0.657321	4	0.212617	-2.16265	6.23e-05	0.000653
Fom5190a_01741	core		Non-effector	1	Scaffold_2	1077499	1078988	+	478	N		COX15-CtaA	C:GO:0005743; P:GO:0006784; F:GO:0016627; F:GO:0016653; P:GO:0055114	(1.6) Acting on NADH or NADPH	cytochrome c oxidase assembly protein cox15		11934	1	11329	1	12689	1	2	0.0932886	0	0	0	0	2	0.0751678	0	0	2	0.0993289	10	0.290604	8	0.289933	18	0.684564	12	0.538926	0	0	0	0	-3.91864	3.46e-06	5.87e-05
Fom5190a_00088	core		Non-effector	1	Scaffold_1	232285	233934	+	533	Y		Inhibitor_I9|Peptidase_S8	P:GO:0043086; P:GO:0006508; F:GO:0042802; F:GO:0004252	(3.4) Acting on peptide bonds (peptide hydrolases)	sublitisin-like protease		95726	1	94579	1	101623	1	29	0.811515	5	0.206667	11	0.406061	13	0.394545	14	0.460606	14	0.468485	69	0.857576	119	1	85	0.935758	48	0.934546	42	0.849091	18	0.56303	-2.22782	4.78e-05	0.000525
Fom5190a_02954	core		Non-effector	0.997	Scaffold_3	1852331	1854372	-	317	N		Metallophos	P:GO:0034501; C:GO:0001400; P:GO:0016576; C:GO:0005847; P:GO:0007094; C:GO:0000778; C:GO:0005935; C:GO:0000164; P:GO:0005977; P:GO:0031297; P:GO:0007114; P:GO:0030437; C:GO:0005730; P:GO:0000903; P:GO:0000077; P:GO:0007059; P:GO:0007126; C:GO:0005816; P:G	-	serine threonine-protein phosphatase pp1		22653	1	22713	1	26109	1	5	0.147894	8	0.242899	7	0.262977	7	0.271303	3	0.0426053	5	0.12096	17	0.384427	30	0.610186	22	0.573457	14	0.445642	2	0.079334	3	0.032811
Fom5190a_00802	core		Non-effector	1	Scaffold_1	2440284	2441689	-	363	N		Pyrophosphatase	F:GO:0004427; C:GO:0005737; F:GO:0000287; P:GO:0006119	(3.6) Acting on acid anhydrides	inorganic pyrophosphatase		48148	1	50489	1	50913	1	10	0.44239	8	0.22404	5	0.236842	8	0.288762	0	0	8	0.474396	38	0.727596	35	0.891892	67	0.903272	19	0.612376	13	0.687056	4	0.182077	-2.18508	2.36e-05	0.000295
Fom5190a_06476	core		Effector	0.996	Scaffold_7	1479145	1479611	-	105	N		Ndufs5	-		nadh:ubiquinone oxidoreductase subunit		18571	1	20927	1	20222	1	4	0.334047	3	0.426124	4	0.501071	0	0	4	0.717345	6	0.792291	21	0.747323	16	0.813705	19	1	2	0.571735	13	0.755889	2	0.353319	-1.88345	0.00126	0.0073
Fom5190a_12179	core		Non-effector	0.538	Scaffold_17	1120748	1121300	-	137	N		Histone	C:GO:0000786; P:GO:0006281; P:GO:0043581; F:GO:0003677; P:GO:0006334; F:GO:0046982; C:GO:0005634	-	histone 3		120713	1	119352	1	117754	1	55	1	41	1	39	1	19	0.998192	27	1	48	1	92	1	88	1	172	1	67	1	72	1	20	1
Fom5190a_03561	core		Non-effector	0.997	Scaffold_4	446681	447702	-	288	N		DUF1774	-		atp synthase f0		23210	1	23435	1	26313	1	6	0.306262	4	0.217221	5	0.318982	4	0.353229	2	0.217221	0	0	17	0.594912	18	0.766145	38	0.964775	7	0.412916	24	0.692759	2	0.0861057	-1.68229	0.00192	0.0103
Fom5190a_10493	core		Non-effector	1	Scaffold_14	581832	583340	+	388	N		Methyltransf_11|Methyltransf_23	F:GO:0005507; F:GO:0016491; P:GO:0055114; F:GO:0016740	-	demethylmenaquinone methyltransferase		33810	1	36410	1	37209	1	10	0.392313	4	0.111332	2	0.116634	2	0.0828363	5	0.333333	0	0	19	0.639496	40	0.919152	43	0.824387	17	0.498343	12	0.438701	0	0	-2.27332	6.02e-05	0.000634
Fom5190a_04307	core		Non-effector	0.718	Scaffold_5	69735	70227	+	62	N			F:GO:0004129; C:GO:0005746; P:GO:0006123; P:GO:0015992; C:GO:0045277	(1.9) Acting on a heme group of donors	cytochrome c oxidase subunit cox9		63363	1	70239	1	74265	1	21	1	13	1	17	0.803245	7	0.69574	0	0	15	1	55	1	45	1	101	1	27	0.916836	15	0.69574	0	0	-1.47111	0.00164	0.00905
Fom5190a_02064	core		Effector	0.664	Scaffold_2	2240106	2240918	-	118	N		Synaptobrevin	C:GO:0016021; P:GO:0016192	-	synaptobrevin		45590	1	47864	1	51152	1	5	0.282903	4	0.777368	4	0.308733	14	0.637146	3	0.227552	9	0.461255	23	0.94465	44	1	75	1	28	0.97417	26	0.98893	2	0.688807	-2.94373	6.81e-08	1.95e-06
Fom5190a_01957	core		Non-effector	0.891	Scaffold_2	1866140	1867236	+	331	N		NMO	F:GO:0018580; P:GO:0055114; F:GO:0016702; P:GO:0006807	(1.1) Acting on the CH-OH group of donors; (1.1) Acting on the CH-OH group of donors	2-nitropropane dioxygenase		18701	1	20312	1	20736	1	9	0.510483	4	0.13856	4	0.291705	3	0.103008	4	0.303555	4	0.169553	16	0.655424	16	0.556062	24	0.820419	18	0.750228	8	0.52051	2	0.140383
Fom5190a_01192	core		Non-effector	0.995	Scaffold_1	3694116	3695092	+	272	N		F_actin_cap_B	C:GO:0043332; P:GO:0030447; P:GO:0051016; F:GO:0051015; C:GO:0030479; C:GO:0008290; C:GO:0005884; C:GO:0005634	-	f-actin-capping protein subunit beta		12041	1	12256	1	13648	1	5	0.416581	0	0	0	0	0	0	2	0.14739	6	0.313204	8	0.448311	13	0.522006	16	0.804504	8	0.471853	4	0.252815	0	0	-2.50253	0.00127	0.00734
Fom5190a_10004	core		Non-effector	0.985	Scaffold_13	514162	514783	+	189	N		COX7C	F:GO:0004129; P:GO:0006123; P:GO:0015992; C:GO:0045277	(1.9) Acting on a heme group of donors	cytochrome-c oxidase chain viic	Fom unique gene, no orthologs or paralogs	60492	0.916399	58705	0.966238	58128	0.763666	5	0.234727	6	0.651125	4	0.20418	5	0.480707	3	0.200965	3	0.197749	56	0.660772	45	0.663987	61	0.681672	15	0.654341	20	0.638264	6	0.483923	-3.01342	3.22e-08	1.01e-06
Fom5190a_12157	core		Non-effector	1	Scaffold_17	1029012	1030927	+	515	N		ATP-synt_ab|ATP-synt_ab_C|ATP-synt_ab_N	F:GO:0008553; F:GO:0046933; P:GO:0015991; C:GO:0005754; P:GO:0015986; P:GO:0006200; F:GO:0005524; P:GO:0006119	(3.6) Acting on acid anhydrides	atp synthase beta mitochondrial precursor		200046	1	213792	1	213257	1	28	0.656576	14	0.367954	15	0.480167	51	0.76096	21	0.378914	23	0.451983	221	0.899269	178	0.958768	160	0.955115	91	0.876827	69	0.782881	35	0.643528	-2.96496	6.64e-10	3.04e-08
Fom5190a_07550	core		Non-effector	1	Scaffold_9	206438	208105	+	504	N		Adap_comp_sub|Clat_adaptor_s	P:GO:0016192; P:GO:0006886; C:GO:0030131	-	coatomer subunit		18642	1	19682	1	20945	1	3	0.128297	6	0.21283	5	0.199041	3	0.158273	6	0.243405	8	0.297962	13	0.410072	16	0.422662	29	0.777578	17	0.534772	11	0.382494	2	0.0689448
Fom5190a_03919	core		Non-effector	0.999	Scaffold_4	1658448	1659842	-	397	N		ketoacyl-synt|Thiolase_C|Thiolase_N	F:GO:0016747; P:GO:0006696	(2.3) Acyltransferases	acetyl- acetyltransferase		19113	1	18790	1	20687	1	6	0.197133	2	0.111828	4	0.22724	6	0.278136	0	0	4	0.249462	10	0.448746	19	0.70681	27	0.787814	5	0.283871	8	0.425806	1	0.0437276	-1.76286	0.00227	0.0117
Fom5190a_00912	core		Non-effector	0.984	Scaffold_1	2800853	2801789	-	277	N			-		uncharacterized protein ffuj_01125		14494	1	15512	1	16773	1	0	0	0	0	0	0	5	0.348986	0	0	0	0	11	0.667022	13	0.709712	18	0.842049	2	0.176094	7	0.484525	0	0	-15.9293	6.58e-11	3.67e-09
Fom5190a_02479	core		Non-effector	0.914	Scaffold_3	208108	209033	+	272	N		PMM	F:GO:0004615; C:GO:0005737; P:GO:0019307; P:GO:0006000	(5.4) Intramolecular transferases (mutases)	phosphomannomutase		12758	1	13102	1	13628	1	4	0.299136	4	0.312095	4	0.196544	8	0.37149	2	0.146868	1	0.0842333	11	0.654428	8	0.732181	18	0.763499	10	0.699784	2	0.219222	2	0.144708
Fom5190a_11718	core		Effector	0.902	Scaffold_16	958366	959314	-	148	N		UQ_con	P:GO:0016567; F:GO:0005524; F:GO:0004842	(6.3) Forming carbon-nitrogen bonds	ubiquitin conjugating enzyme		48929	1	53984	1	58004	1	18	0.576396	3	0.271865	7	0.618546	8	0.307692	8	0.386723	19	0.631191	38	1	37	1	74	0.739726	42	1	17	0.683878	8	0.306639	-2.0489	0.000212	0.00174
Fom5190a_07778	core		Non-effector	1	Scaffold_9	972026	974504	+	713	N	GT48	MFS_1|Sugar_tr	P:GO:0006817; C:GO:0016021; F:GO:0005315; P:GO:0055085	-	phosphate:h+ symporter		16016	1	15669	1	17158	1	2	0.0576846	2	0.0798709	0	0	0	0	0	0	0	0	15	0.394917	12	0.292457	17	0.478015	9	0.169423	2	0.0302541	0	0	-3.09034	5.48e-05	0.000588
Fom5190a_03003	core		Effector	0.714	Scaffold_3	2018384	2019423	-	248	N		TIM	F:GO:0004807; P:GO:0006096; P:GO:0006094; P:GO:0006000; P:GO:0006013; P:GO:0006020; P:GO:0015976; P:GO:0046486	(5.3) Intramolecular oxidoreductases	triosephosphate isomerase		77380	1	83382	1	82407	1	13	0.777885	14	0.878846	12	0.711538	8	0.608654	2	0.180769	6	0.5375	46	1	75	1	104	1	36	0.825	28	0.791346	15	0.597115	-2.08358	1.8e-05	0.000238
Fom5190a_03719	core		Non-effector	1	Scaffold_4	969599	972060	+	784	N		PFK|PFK	P:GO:0006002; P:GO:0016310; F:GO:0003872; C:GO:0005945; F:GO:0005524; P:GO:0006096; P:GO:0006000; P:GO:0006012; P:GO:0006013; P:GO:0006094; P:GO:0006098	(2.7) Transferring phosphorous-containing groups	6-phosphofructokinase		19217	1	18732	1	20608	1	2	0.028026	1	0.0020309	6	0.121446	10	0.148254	1	0.0406174	2	0.0532088	21	0.399269	18	0.350934	17	0.366369	16	0.375711	3	0.119415	0	0	-2.18965	0.000741	0.00475
Fom5190a_14134	core		Non-effector	1	Scaffold_30	109135	110546	+	333	N		Methyltransf_11|Methyltransf_18|Methyltransf_23|Methyltransf_31	-		related to methyltransferase		21147	1	23952	1	24915	1	12	0.377479	3	0.163598	1	0.0502833	0	0	0	0	4	0.292493	16	0.517705	20	0.566572	30	0.728754	44	0.911473	10	0.534702	0	0	-1.56764	0.0106	0.0398
Fom5190a_11628	core		Non-effector	1	Scaffold_16	647395	648909	-	461	N		Aminotran_5	F:GO:0008453; F:GO:0030170; P:GO:0019265; C:GO:0005739; P:GO:0006522; P:GO:0006531; P:GO:0006563; P:GO:0006566	(2.6) Transferring nitrogenous groups	alanine-glyoxylate aminotransferase		14797	1	14547	1	15526	1	14	0.333993	4	0.191419	6	0.223762	0	0	1	0.0422442	2	0.0785479	14	0.677228	6	0.254785	22	0.655446	6	0.273267	9	0.382838	8	0.248845
Fom5190a_02031	core		Non-effector	0.992	Scaffold_2	2133051	2134115	+	339	Y			-		uncharacterized protein ffuj_06001		27195	1	28721	1	30069	1	6	0.448826	8	0.194366	0	0	2	0.109859	4	0.282629	3	0.17277	19	0.65446	32	0.758686	25	0.899531	22	0.804695	9	0.480751	0	0	-2.06529	0.00406	0.0186
Fom5190a_03744	core		Non-effector	0.978	Scaffold_4	1082464	1082882	-	62	N		ATP-synt_J	F:GO:0015078; C:GO:0005753; P:GO:0015986; C:GO:0045263	-	mitochondrial f1f0 atp synthase subunit		43593	1	45873	1	46759	1	21	1	6	1	1	0.0883055	1	0.350835	1	0.128878	3	0.350835	34	1	39	1	51	1	4	0.348449	14	1	2	0.560859	-1.76842	0.00572	0.0243
Fom5190a_02591	core		Non-effector	1	Scaffold_3	583347	586301	-	968	N		RNB	F:GO:0004540; F:GO:0003723; P:GO:0051252	-	cell wall biogenesis protein phosphatase ssd1		20971	1	21862	1	22290	1	4	0.11269	2	0.0666667	4	0.0379019	2	0.0673435	2	0.0500846	3	0.0598985	24	0.373943	18	0.373604	16	0.316074	11	0.214213	0	0	2	0.0358714	-2.24437	0.000139	0.00124
Fom5190a_02736	core		Non-effector	1	Scaffold_3	1119037	1120739	+	468	N		ASL_C2|Lyase_1	P:GO:0042450; P:GO:0043581; F:GO:0004056; P:GO:0006522; P:GO:0006531; P:GO:0006560	(4.3) Carbon-nitrogen lyases	argininosuccinate lyase		18964	1	21358	1	21695	1	0	0	3	0.133294	6	0.208456	2	0.105696	1	0.0587199	4	0.166765	12	0.598356	9	0.415737	39	0.857311	5	0.273635	4	0.20963	0	0	-2.09254	0.00136	0.00778
Fom5190a_00833	core		Non-effector	1	Scaffold_1	2539799	2541466	+	514	N		Ammonium_transp	P:GO:0072488; C:GO:0016021; P:GO:0019740; F:GO:0008519	-	ammonium permease		27836	1	27668	1	31773	1	9	0.278777	3	0.216427	9	0.432854	0	0	2	0.119904	4	0.158273	37	0.684652	17	0.53777	20	0.59952	3	0.0257794	0	0	2	0.0515588	-1.46714	0.00579	0.0245
Fom5190a_00569	core		Non-effector	1	Scaffold_1	1707804	1710493	-	860	N		Carn_acyltransf|Carn_acyltransf	F:GO:0016746	-	carnitine acetyl transferase		41603	1	42782	1	47635	1	7	0.12342	32	0.632714	25	0.519331	0	0	2	0.0513011	0	0	27	0.508922	16	0.355019	81	0.840892	12	0.219331	4	0.0892193	8	0.215242
Fom5190a_13414	core		Non-effector	1	Scaffold_23	336564	337739	+	373	Y	GT90	ERp29|Thioredoxin|Thioredoxin|Thioredoxin_2|Thioredoxin_7|Thioredoxin_8	F:GO:0009055; P:GO:0045454; P:GO:0006662; F:GO:0016853; F:GO:0015035; C:GO:0005783; P:GO:0006118	-	disulfide-isomerase erp38		17943	1	18097	1	19034	1	4	0.20068	6	0.30017	2	0.182823	8	0.222789	7	0.479592	6	0.311225	10	0.40051	10	0.482143	18	0.487245	24	0.697279	5	0.312075	3	0.232143	-1.64743	0.00495	0.0217
Fom5190a_03202	core		Non-effector	1	Scaffold_3	2651887	2653723	-	577	N		Anth_synt_I_N|Chorismate_bind	F:GO:0046872; F:GO:0016833; P:GO:0009058; F:GO:0008270	(4.1) Carbon-carbon lyases	anthranilate synthase component 1		8607	1	8451	1	9468	1	2	0.0783887	0	0	4	0.135003	0	0	2	0.0876429	2	0.0854654	7	0.281437	8	0.288514	14	0.602069	16	0.498095	2	0.0636908	0	0	-1.97733	0.00815	0.0323
Fom5190a_11997	core		Non-effector	1	Scaffold_17	508749	510807	-	669	N			F:GO:0008270; C:GO:0005622	-	key lime pathogenicity protein		10188	1	10003	1	12132	1	0	0	2	0.0645945	0	0	0	0	2	0.0859641	0	0	13	0.382224	8	0.370083	16	0.487615	23	0.578922	0	0	0	0	-2.56288	0.00108	0.00648
Fom5190a_05505	core		Non-effector	0.602	Scaffold_6	1167160	1169359	+	168	N		ATP-synt_C	F:GO:0015078; C:GO:0031966; C:GO:0016021; P:GO:0015986; F:GO:0008289; C:GO:0045263; P:GO:0015991	-	h+-transporting two-sector atpase lipid-binding protein precursor		282196	1	311425	1	299579	1	17	0.305909	22	0.265	16	0.341364	23	0.363636	15	0.428636	41	0.379091	288	0.525	279	0.454091	170	0.439545	48	0.455909	24	0.438636	17	0.366818	-3.40389	1.81e-11	1.1e-09
Fom5190a_01982	core		Non-effector	1	Scaffold_2	1948640	1949951	+	360	N		Methyltransf_33	-		duf323 domain-containing protein		14869	1	14901	1	16721	1	3	0.152439	0	0	2	0.0693598	4	0.0998476	0	0	1	0.0221037	12	0.458842	16	0.652439	12	0.416921	4	0.269055	4	0.256098	4	0.236281	-2.6997	0.000251	0.002
Fom5190a_07435	core		Non-effector	1	Scaffold_8	1871188	1872238	+	306	N		FA_hydroxylase	P:GO:0006633; F:GO:0005506; C:GO:0016021; F:GO:0000254; P:GO:0055114	(1.1) Acting on the CH-OH group of donors	c-4 methylsterol oxidase		31241	1	30956	1	33065	1	2	0.183635	4	0.228354	2	0.183635	6	0.388202	2	0.110371	6	0.357754	10	0.567079	31	0.831589	44	0.939106	9	0.636537	4	0.356803	0	0	-3.02135	9.39e-07	1.93e-05
Fom5190a_12062	core		Non-effector	0.765	Scaffold_17	726068	726923	-	270	N		cobW	F:GO:0016151; F:GO:0016530; F:GO:0005524; P:GO:0006184; F:GO:0003924; F:GO:0042803; C:GO:0005737; P:GO:0030001	-	urease accessory protein ureg		15892	1	16888	1	17632	1	0	0	1	0.116822	0	0	8	0.23014	2	0.165888	0	0	12	0.455607	12	0.785047	21	0.891355	11	0.656542	12	0.565421	0	0	-5.1008	1.26e-07	3.35e-06
Fom5190a_03494	core		Effector	0.996	Scaffold_4	232303	232924	-	154	N		Fis1_TPR_C|Fis1_TPR_N	C:GO:0005777; P:GO:0016559; P:GO:0000266; P:GO:0001300; C:GO:0016021; C:GO:0005741	-	mitochondrial membrane fission protein		13716	1	14534	1	15212	1	3	0.381029	1	0.242765	0	0	3	0.188103	1	0.242765	2	0.0884244	12	0.776527	15	0.458199	9	0.466238	12	0.565916	2	0.165595	0	0	-2.95323	9.72e-05	0.000929
Fom5190a_02852	core		Non-effector	1	Scaffold_3	1524920	1526352	+	460	N	GT2	Aminotran_3	P:GO:0009450; F:GO:0030170; F:GO:0003867; P:GO:0006522; P:GO:0006531; P:GO:0019482	(2.6) Transferring nitrogenous groups	4-aminobutyrate aminotransferase		42612	1	43427	1	47326	1	4	0.242847	5	0.263084	0	0	0	0	0	0	0	0	43	0.86462	40	0.828332	27	0.757851	4	0.249128	12	0.529658	2	0.0914166	-3.36042	3.83e-06	6.39e-05
Fom5190a_14850	dispensable		Non-effector	0.997	Scaffold_44	102694	103689	-	296	N			-		hypothetical protein FOXB_13984 [Fusarium oxysporum Fo5176]		11402	1	12359	1	13132	1	4	0.0692771	0	0	0	0	4	0.220884	0	0	2	0.0923695	7	0.437751	13	0.427711	13	0.468876	12	0.47992	14	0.799197	2	0.15261	-2.76153	0.000469	0.00331
Fom5190a_08371	core		Non-effector	0.938	Scaffold_10	923684	924075	-	73	N			-		nadh:ubiquinone oxidoreductase subunit		15908	1	16638	1	16814	1	11	1	2	0.785714	4	0.729592	3	0.954082	5	0.561225	8	1	14	0.954082	16	1	13	1	7	0.798469	4	0.658163	2	0.497449
Fom5190a_00959	core		Effector	0.915	Scaffold_1	2955679	2956141	-	128	N			-		nadh-ubiquinone oxidoreductase 12 kda subunit		21635	1	21757	1	23509	1	8	0.730022	5	0.840173	6	0.282937	0	0	1	0.149028	2	0.278618	6	0.522678	18	0.961123	39	1	15	0.982721	3	0.647948	2	0.183585
Fom5190a_07727	core		Effector	0.857	Scaffold_9	797409	798368	-	279	N		Fer2_3|Fer4_17|Fer4_8	F:GO:0016491; P:GO:0006099; F:GO:0009055; F:GO:0051537; P:GO:0006118	-	succinate dehydrogenase iron-sulfur subunit		38685	1	37183	1	42117	1	15	0.788542	2	0.20625	8	0.420833	5	0.395833	7	0.503125	9	0.544792	27	0.765625	32	1	44	1	15	0.690625	5	0.439583	5	0.310417	-1.76738	0.0018	0.00978
Fom5190a_04646	core		Non-effector	1	Scaffold_5	1235702	1238529	-	810	N		C2|HECT|WW|WW|WW	F:GO:0004842; C:GO:0005622; P:GO:0016567	(6.3) Forming carbon-nitrogen bonds	e3 ubiquitin-protein ligase hula		23180	1	23282	1	27089	1	9	0.17256	2	0.0562235	0	0	0	0	3	0.100071	0	0	19	0.34017	16	0.400283	28	0.525813	8	0.212871	6	0.144272	0	0	-2.34702	0.000972	0.00595
Fom5190a_04491	core		Non-effector	1	Scaffold_5	682775	685356	+	686	N		Transketolase_C|Transketolase_N|Transket_pyr	F:GO:0004802; P:GO:0006098; P:GO:0015976	(2.2) Transferring aldehyde or ketone residues	transketolase		94240	1	91044	1	100057	1	14	0.330364	14	0.321844	2	0.0964369	3	0.183966	2	0.0429899	7	0.159566	60	0.773431	67	0.773044	85	0.963207	10	0.249806	35	0.68048	4	0.131294	-2.63238	1.19e-05	0.000168
Fom5190a_05502	core		Non-effector	1	Scaffold_6	1155900	1157749	+	568	N		PCI|Rpn3_C	C:GO:0000502; F:GO:0030234; P:GO:0042176; F:GO:0046982; P:GO:0006352; C:GO:0005669; P:GO:0050790	-	26s proteasome non-atpase regulatory subunit 3		12463	1	12604	1	13996	1	2	0.0767568	0	0	2	0.108108	0	0	2	0.08	0	0	6	0.263784	8	0.338919	15	0.535676	16	0.596216	11	0.261081	0	0	-2.84382	0.000192	0.0016
Fom5190a_05429	core		Non-effector	0.695	Scaffold_6	930103	931160	-	239	N		NDK	P:GO:0006165; F:GO:0004550; C:GO:0005829; P:GO:0006228; C:GO:0005758; F:GO:0005524; P:GO:0006183; P:GO:0006241; P:GO:0006144; P:GO:0006206	(2.7) Transferring phosphorous-containing groups	nucleoside diphosphate kinase		127771	1	133442	1	142886	1	31	0.758979	17	0.776938	8	0.200378	18	0.670132	11	0.50189	22	0.688091	108	0.86673	109	0.864839	123	0.867675	31	0.683365	40	0.851607	19	0.614367	-2.31595	9.08e-06	0.000133
Fom5190a_06693	core		Effector	0.872	Scaffold_7	2151418	2151850	-	107	N		Glutaredoxin	P:GO:0045454; F:GO:0009055; F:GO:0015035; P:GO:0006118	-	glutaredoxin		14633	1	16648	1	17055	1	3	0.413395	2	0.124711	2	0.254042	4	0.56582	2	0.120092	4	0.635104	12	1	6	0.646651	22	1	2	0.545035	7	0.685912	6	0.461894	-2.2677	0.000349	0.00262
Fom5190a_04569	core		Non-effector	1	Scaffold_5	997379	999253	-	526	N		Aft1_HRA|Aft1_HRR|Aft1_OSA|bZIP_1|bZIP_2	F:GO:0003700; F:GO:0043565; P:GO:0006355; C:GO:0005667; P:GO:0045449	-	bzip transcription factor		15968	1	15643	1	18231	1	4	0.117867	0	0	4	0.1328	2	0.237333	4	0.186133	2	0.0890667	12	0.4432	8	0.263467	21	0.512	2	0.0666667	8	0.379733	2	0.236267	-2.24316	0.00165	0.00911
Fom5190a_09045	core		Effector	0.736	Scaffold_11	1181391	1182173	-	229	N		Pribosyltran|UPRTase	P:GO:0009116; F:GO:0016757	-	uracil phosphoribosyltransferase		25652	1	27491	1	28641	1	4	0.234994	7	0.45977	0	0	0	0	2	0.265645	2	0.273308	16	0.671775	29	0.869732	24	0.911877	12	0.696041	6	0.301405	8	0.365262	-2.33185	0.00139	0.00792
Fom5190a_04661	core		Effector	0.765	Scaffold_5	1289492	1290515	+	254	N		Proteasome|Proteasome_A_N	C:GO:0005737; C:GO:0019773; P:GO:0006511; C:GO:0005634; F:GO:0004298	(3.4) Acting on peptide bonds (peptide hydrolases)	proteasome subunit alpha type 6		13285	1	14789	1	15113	1	3	0.195312	2	0.228516	0	0	0	0	0	0	2	0.199219	5	0.484375	12	0.710938	21	0.754883	9	0.302734	2	0.163086	2	0.236328	-1.99842	0.00507	0.0221
Fom5190a_00503	core		Non-effector	0.792	Scaffold_1	1490707	1491532	+	214	N		Bap31	C:GO:0016021; C:GO:0005783; P:GO:0006886	-	endoplasmic reticulum transmembrane protein		12506	1	12771	1	13370	1	9	0.756659	0	0	2	0.0266344	0	0	4	0.313559	2	0.326877	14	0.688862	4	0.40799	16	0.812349	3	0.0895884	3	0.311138	0	0
Fom5190a_04494	core		Non-effector	1	Scaffold_5	697775	700543	+	880	N		ZZ|ZZ|ZZ	F:GO:0008270	-	zz type zinc finger domain-containing protein		30492	1	29498	1	33472	1	3	0.0585049	0	0	2	0.0400867	3	0.0823402	2	0.0541712	1	0.020585	23	0.404117	25	0.431564	32	0.486457	25	0.498736	19	0.425063	6	0.0928133	-3.72382	3.3e-07	7.86e-06
Fom5190a_10060	core		Effector	0.735	Scaffold_13	718738	719490	+	193	N		P21-Arc	F:GO:0003743; P:GO:0030833; C:GO:0005885; P:GO:0051654; C:GO:0005739; C:GO:0005840; P:GO:0006446	-	arp2 3 complex 21 kda subunit		10716	1	11378	1	11233	1	0	0	0	0	0	0	0	0	3	0.308101	0	0	6	0.689243	5	0.39575	18	0.895086	4	0.4834	8	0.491368	4	0.660027	-15.4459	2.32e-09	9.45e-08
Fom5190a_11777	core		Effector	0.981	Scaffold_16	1151846	1152325	-	136	N		DUF2638	C:GO:0005840		related to mitochondrial ribosomal protein		14525	1	15171	1	16221	1	4	0.53125	4	0.45625	0	0	0	0	0	0	2	0.264583	14	0.7	7	0.585417	17	0.954167	10	0.56875	0	0	3	0.358333	-1.98806	0.00581	0.0246
Fom5190a_03582	core		Non-effector	0.997	Scaffold_4	520583	521575	+	191	N		EF-hand_1|EF-hand_1|EF-hand_5|EF-hand_5|EF-hand_5|EF-hand_6|EF-hand_6|EF-hand_6|EF-hand_7|EF-hand_8|EF-hand_8|EF-hand_8	C:GO:0000139; F:GO:0008047; F:GO:0005509; P:GO:0009966; P:GO:0043085	-	neuronal calcium sensor 1		19101	1	20456	1	22317	1	4	0.257805	2	0.158107	0	0	0	0	0	0	2	0.20141	10	0.465257	15	0.941591	27	0.72004	4	0.21853	4	0.226586	0	0	-2.87923	7.21e-05	0.000732
Fom5190a_08444	core		Non-effector	0.999	Scaffold_10	1143041	1144220	-	377	Y	GH45	CBM_1|Glyco_hydro_45	F:GO:0008810; F:GO:0030248; P:GO:0030245; C:GO:0005576; P:GO:0005982; P:GO:0005985	(3.2) Glycosylases	glycoside hydrolase family 45 protein		39854	1	39839	1	42810	1	6	0.383051	2	0.0728814	0	0	4	0.205932	6	0.282203	2	0.129661	36	0.890678	31	0.777966	33	0.838983	0	0	1	0.0279661	0	0	-3.47731	1.35e-06	2.63e-05
Fom5190a_01525	core		Non-effector	1	Scaffold_2	496223	498004	-	550	N	GT48	DUF791|MFS_1|MFS_2|Sugar_tr	F:GO:0022891; C:GO:0016021; P:GO:0055085; P:GO:0008643	-	probable monosaccharide transporter		79614	1	76930	1	83910	1	2	0.0465769	0	0	2	0.11055	2	0.0673401	0	0	3	0.106622	48	0.902357	81	0.997194	66	0.967452	37	0.779461	47	0.826599	9	0.420314	-5.40003	4.48e-13	3.4e-11
Fom5190a_06408	core		Non-effector	1	Scaffold_7	1258163	1258614	-	91	N			-		uncharacterized protein ffuj_12302		15993	1	17483	1	17150	1	5	0.336283	0	0	2	0.221239	0	0	0	0	0	0	12	0.836283	10	0.480088	21	0.688053	10	0.59292	3	0.254425	3	0.553097	-2.36885	0.000888	0.00551
Fom5190a_08191	core		Non-effector	1	Scaffold_10	385193	386926	+	569	N	GT48	MFS_1	C:GO:0016021; P:GO:0055085	-	ion transporter		11274	1	11211	1	12624	1	14	0.378316	4	0.17474	0	0	10	0.38985	4	0.168973	2	0.0634371	9	0.277393	10	0.344867	10	0.339677	7	0.267013	10	0.172434	4	0.118224
Fom5190a_07702	core		Non-effector	1	Scaffold_9	721744	722137	+	73	N			-		uncharacterized protein ffuj_08719		14356	1	15442	1	14779	1	1	0.190355	0	0	2	0.664975	0	0	0	0	0	0	7	0.596447	13	0.65736	18	1	7	0.604061	4	1	6	0.48731	-3.33901	2.9e-05	0.000349
Fom5190a_00819	core		Non-effector	1	Scaffold_1	2485554	2487460	-	613	N		bZIP_1|bZIP_Maf	F:GO:0003700; F:GO:0043565; P:GO:0006355; C:GO:0005667; P:GO:0045449	-	bzip transcription factor		30010	1	30007	1	34164	1	0	0	2	0.0540115	2	0.0671211	0	0	0	0	0	0	24	0.538542	20	0.640273	34	0.81699	6	0.300996	8	0.281594	0	0	-4.00833	3.28e-07	7.84e-06
Fom5190a_08256	core		Non-effector	0.655	Scaffold_10	549878	550742	+	260	N		Kei1	F:GO:0005525; P:GO:0007264; P:GO:0015031	-	ras small monomeric gtpase rab6		11918	1	12489	1	13289	1	5	0.245087	0	0	2	0.145665	4	0.308671	3	0.224277	0	0	6	0.364162	12	0.693642	16	0.543353	15	0.742197	3	0.443931	2	0.231214	-2.13336	0.00271	0.0134
Fom5190a_04606	core		Effector	0.988	Scaffold_5	1114284	1114790	+	153	N		HTH_3|MBF1	C:GO:0005739; P:GO:0045944; F:GO:0043565; F:GO:0003713; C:GO:0005667; P:GO:0045941	-	multiprotein-bridging factor 1		33375	1	36056	1	37074	1	2	0.301775	4	0.278106	2	0.224852	4	0.321499	10	0.938856	5	0.272189	19	0.952663	27	0.82643	41	1	19	1	6	0.633136	2	0.143984	-3.17293	2.34e-07	5.87e-06
Fom5190a_02098	core		Effector	0.943	Scaffold_2	2338364	2338894	-	95	N		L51_S25_CI-B8	P:GO:0008150		nadh-ubiquinone oxidoreductase kda subunit		15003	1	16444	1	16390	1	9	0.580038	0	0	8	1	0	0	0	0	0	0	13	1	10	0.858757	17	0.967985	1	0.122411	10	1	2	0.384181
Fom5190a_04543	core		Non-effector	1	Scaffold_5	914027	915380	-	431	N		Opy2	-		opy2 protein		41272	1	41625	1	45225	1	21	0.653619	8	0.381093	12	0.576071	2	0.106352	2	0.0871492	6	0.231167	17	0.492615	15	0.610783	82	0.922452	23	0.648449	15	0.400295	4	0.146233
Fom5190a_06491	core		Non-effector	0.628	Scaffold_7	1522230	1522863	-	150	N		MAPEG	F:GO:0016740; P:GO:0008150; C:GO:0005575		microsomal glutathione s-transferase		9138	1	10110	1	10232	1	14	0.766562	0	0	4	0.198738	2	0.258675	4	0.455836	0	0	8	0.526814	5	0.649842	10	0.659306	4	0.328076	0	0	0	0
Fom5190a_00217	core		Non-effector	1	Scaffold_1	573414	575799	-	455	N		HMGL-like	C:GO:0043231; F:GO:0046912; P:GO:0019752	(2.3) Acyltransferases	homocitrate synthase		25374	1	27602	1	30031	1	3	0.151718	5	0.161777	4	0.132439	2	0.0766974	4	0.191534	5	0.186505	23	0.487008	9	0.292121	45	0.611065	19	0.551551	3	0.181894	4	0.0716681	-2.43666	2.6e-05	0.000319
Fom5190a_01348	core		Non-effector	1	Scaffold_1	4219750	4222267	+	739	N		Dor1|Mito_carr|Mito_carr|Mito_carr	C:GO:0016021; C:GO:0005739; P:GO:0006810	-	oligomeric golgi complex subunit 8		20725	1	22402	1	23474	1	8	0.177522	2	0.0671168	4	0.120334	1	0.0274027	0	0	2	0.0615568	14	0.316918	22	0.46664	17	0.378475	12	0.221207	6	0.15687	4	0.0702939	-1.76446	0.00191	0.0102
Fom5190a_01809	core		Non-effector	1	Scaffold_2	1348859	1350668	-	530	N		FumaraseC_C|Lyase_1	C:GO:0045239; C:GO:0005759; P:GO:0006106; C:GO:0005829; F:GO:0004333; P:GO:0019643	(4.2) Carbon-oxygen lyases	fumarate hydratase		23359	1	23634	1	24098	1	0	0	7	0.194475	2	0.0585635	0	0	2	0.0867403	5	0.137569	12	0.308287	15	0.398895	27	0.688398	3	0.124862	6	0.224309	6	0.321547	-2.37102	0.00232	0.0119
Fom5190a_04710	core		Effector	0.697	Scaffold_5	1425846	1426513	-	203	N			-		uncharacterized protein ffuj_07166		21943	1	19196	1	23391	1	8	0.541916	6	0.568862	9	0.685629	2	0.32485	2	0.17515	4	0.483533	10	0.473054	24	0.953593	15	0.766467	14	0.886227	6	0.573353	3	0.383234
Fom5190a_02278	core		Non-effector	1	Scaffold_2	2908306	2910640	-	752	Y		CFEM	F:GO:0016787; P:GO:0008152; F:GO:0016798; F:GO:0004339		extracellular serine-threonine rich protein		25034	1	24562	1	26446	1	12	0.411563	2	0.0492505	2	0.0475375	13	0.301927	2	0.0856531	7	0.221841	22	0.488651	24	0.534904	10	0.295075	9	0.287794	16	0.38758	0	0	-1.66709	0.00315	0.0151
Fom5190a_00623	core		Non-effector	0.999	Scaffold_1	1892137	1892997	+	253	N		Ribosomal_L16	C:GO:0005840; F:GO:0003735; P:GO:0006412; F:GO:0019843; P:GO:0042254	-	ribosomal protein l16p l10e		15936	1	17054	1	17535	1	0	0	4	0.329849	0	0	1	0.116144	0	0	4	0.38676	10	0.689895	10	0.768873	22	0.803717	13	0.600465	16	0.551684	0	0	-3.06673	0.000467	0.0033
Fom5190a_08241	core		Non-effector	0.994	Scaffold_10	501860	502872	-	321	N		DAO|Thi4	P:GO:0009228; C:GO:0005737; F:GO:0046872; P:GO:0006950; C:GO:0005634	-	thiazole biosynthetic enzyme variant 1		210751	1	221498	1	226989	1	38	0.865745	29	0.952616	23	0.916091	30	0.753208	7	0.517275	18	0.626851	98	1	187	1	248	1	96	1	64	0.981244	15	0.727542	-2.31399	4.87e-07	1.1e-05
Fom5190a_08226	core		Non-effector	1	Scaffold_10	462748	465043	-	562	N		Ala_racemase_N|D-ser_dehydrat	-		d-serine dehydratase		62425	0.999564	66342	0.959495	66537	0.984756	4	0.15331	4	0.107578	2	0.0670732	1	0.0387631	4	0.106707	8	0.221254	55	0.324913	54	0.319686	42	0.39939	12	0.266115	31	0.323606	3	0.0692509	-3.81656	2.37e-11	1.41e-09
Fom5190a_12156	core		Non-effector	1	Scaffold_17	1024632	1027144	+	708	N	CBM48/GH13	Alpha-amylase|Alpha-amylase_C|CBM_48	C:GO:0005737; F:GO:0004553; P:GO:0005978; F:GO:0043169; F:GO:0003844; P:GO:0005982; P:GO:0005985	(3.2) Glycosylases; (2.4) Glycosyltransferases	glycoside hydrolase family 13		19030	1	19377	1	21691	1	0	0	0	0	2	0.101074	0	0	0	0	4	0.114206	10	0.258257	11	0.314365	26	0.497015	18	0.429765	10	0.292877	2	0.0764027	-3.91396	7.66e-06	0.000115
Fom5190a_04779	core		Non-effector	1	Scaffold_5	1596927	1598579	-	463	N		Iso_dh	F:GO:0051287; F:GO:0004450; F:GO:0000287; P:GO:0006102; P:GO:0006749; P:GO:0019643	(1.1) Acting on the CH-OH group of donors	isocitrate dehydrogenase		29505	1	29428	1	31237	1	9	0.338778	5	0.222626	9	0.191168	10	0.38657	2	0.116757	8	0.22565	24	0.530551	14	0.627344	35	0.939504	11	0.522686	8	0.366606	2	0.113733	-1.43547	0.00596	0.0251
Fom5190a_04587	core		Effector	0.974	Scaffold_5	1045675	1046269	+	122	N		Cyt-b5	F:GO:0020037	-	progesterone binding protein		18830	1	20262	1	20551	1	5	0.504202	4	0.258823	2	0.356303	4	0.341176	3	0.695798	3	0.211765	18	0.984874	12	0.983193	16	1	11	0.621849	7	0.828571	2	0.0756303	-1.90124	0.00121	0.00708
Fom5190a_06542	core		Non-effector	0.962	Scaffold_7	1698017	1698913	-	299	N		Exo_endo_phos	F:GO:0004518	-	endonuclease exonuclease phosphatase family protein		7730	1	8732	1	8920	1	5	0.365663	4	0.356745	0	0	0	0	0	0	0	0	8	0.610925	6	0.347826	4	0.357859	8	0.51728	6	0.267558	0	0
Fom5190a_06423	core		Non-effector	0.996	Scaffold_7	1306612	1307609	-	283	N		Yip1	C:GO:0016020	-	yip1 domain family		5505	1	5618	1	6128	1	4	0.219439	0	0	2	0.197395	1	0.0691383	0	0	2	0.172345	12	0.53507	12	0.667335	10	0.470942	9	0.571142	2	0.204409	2	0.0901804	-2.5709	0.000365	0.00271
Fom5190a_02525	core		Non-effector	1	Scaffold_3	356888	361069	+	1198	N	CE4	ATP-grasp|ATP-grasp_3|ATP-grasp_4|Biotin_carb_C|Biotin_lipoyl|Biotin_lipoyl_2|CPSase_L_chain|CPSase_L_D2|Dala_Dala_lig_C|HMGL-like|PYC_OADA|RimK	F:GO:0004736; P:GO:0006094; F:GO:0046872; F:GO:0003677; F:GO:0005524; F:GO:0004075; P:GO:0006099; P:GO:0006522; P:GO:0006531; P:GO:0006633; C:GO:0009343	(6.4) Forming carbon-carbon bonds; (6.3) Forming carbon-nitrogen bonds	pyruvate carboxylase		58018	1	57639	1	64986	1	20	0.237207	4	0.095648	4	0.071736	2	0.0471066	2	0.0416069	2	0.0423242	53	0.554759	37	0.471306	50	0.628408	14	0.242468	4	0.0475849	9	0.104256	-2.2644	6.76e-05	0.000697
Fom5190a_01083	core		Non-effector	0.863	Scaffold_1	3349794	3350821	-	307	N		Band_7	C:GO:0016020; F:GO:0008168; P:GO:0032259	(2.1) Transferring one-carbon groups	prohibitin-2		25334	1	27741	1	27585	1	4	0.248055	5	0.376459	0	0	0	0	3	0.181907	6	0.383269	12	0.723735	12	0.618677	42	0.931907	20	0.95428	13	0.716926	0	0	-2.52104	0.000522	0.0036
Fom5190a_10714	core		Non-effector	1	Scaffold_14	1099791	1100922	-	342	N		Methyltransf_11|Methyltransf_18|Methyltransf_23|Methyltransf_31	F:GO:0008168; F:GO:0016740; P:GO:0032259		trans-aconitate 2-methyltransferase		6276	1	7001	1	7510	1	2	0.0954064	0	0	0	0	0	0	0	0	0	0	4	0.312721	6	0.368375	7	0.480565	0	0	1	0.0689046	2	0.0980565	-2.92284	0.000546	0.00373
Fom5190a_11716	core		Non-effector	1	Scaffold_16	949899	951479	-	527	Y			-		uncharacterized protein ffuj_08396		35175	1	34427	1	36633	1	6	0.285262	5	0.28969	0	0	2	0.104364	6	0.192283	2	0.0524984	13	0.515497	29	0.809614	43	0.908918	6	0.282732	12	0.401645	8	0.289058	-2.76268	0.000107	0.00101
Fom5190a_02834	core		Non-effector	1	Scaffold_3	1457404	1458961	-	391	N	AA10	Rad60-SLD|UBA|UBA|ubiquitin|XPC-binding	P:GO:0043161; F:GO:0003684; P:GO:0006289; C:GO:0005634	-	nucleotide excision repair protein rad23		9648	1	9910	1	9957	1	0	0	0	0	0	0	3	0.0872914	2	0.175225	5	0.189345	7	0.323492	6	0.254814	11	0.467266	0	0	1	0.0301669	0	0	-15.3279	5.2e-09	1.99e-07
Fom5190a_05574	core		Non-effector	0.999	Scaffold_6	1374017	1375507	+	366	N		Iso_dh	C:GO:0005737; F:GO:0051287; F:GO:0000287; F:GO:0003862; P:GO:0009098; P:GO:0055114; P:GO:0009097; P:GO:0009099	(1.1) Acting on the CH-OH group of donors	3-isopropylmalate dehydrogenase		20582	1	21447	1	23398	1	3	0.132126	2	0.0710932	2	0.0838364	2	0.156271	0	0	0	0	18	0.687458	13	0.360161	17	0.49564	9	0.312542	1	0.0181087	0	0	-2.73083	9.56e-06	0.000139
Fom5190a_07956	core		Non-effector	0.993	Scaffold_9	1446257	1447076	-	259	N		IPP-2	P:GO:0043581; F:GO:0004864; P:GO:0043666; P:GO:0009966	-	glc8 protein		16270	1	17069	1	17242	1	1	0.102439	0	0	0	0	0	0	4	0.469512	0	0	16	0.815854	11	0.641463	11	0.521951	13	0.717073	4	0.359756	0	0	-5.13016	1.84e-08	6.17e-07
Fom5190a_00588	core		Effector	0.735	Scaffold_1	1763392	1764130	-	202	N		P16-Arc	C:GO:0005856; P:GO:0030833	-	arp2 3 complex subunit		13926	1	15178	1	15409	1	2	0.159675	2	0.169148	0	0	2	0.304466	12	0.4682	1	0.0649526	6	0.388363	4	0.31935	27	0.905277	4	0.372125	6	0.334236	2	0.162382	-2.94751	0.000126	0.00114
Fom5190a_07914	core		Non-effector	0.514	Scaffold_9	1340807	1341568	+	238	N		Longin|Synaptobrevin	C:GO:0016021; P:GO:0016192	-	vesicle-associated membrane protein 725		8663	1	9249	1	9948	1	0	0	0	0	0	0	2	0.253281	0	0	0	0	4	0.363517	10	0.641732	7	0.562992	5	0.452756	2	0.110236	6	0.145669	-15.1864	1.22e-08	4.33e-07
Fom5190a_02905	core		Effector	0.998	Scaffold_3	1688331	1688831	-	123	N		zf-CHY	F:GO:0008270	-	zinc finger protein		4944	1	5385	1	5648	1	0	0	3	0.389221	2	0.449102	0	0	0	0	0	0	4	0.38523	2	0.295409	6	0.323353	1	0.361277	2	0.291417	0	0
Fom5190a_00749	core		Effector	0.999	Scaffold_1	2298748	2299560	+	171	N		RRM_1|RRM_5|RRM_6	F:GO:0003676; F:GO:0000166	-	glycine-rich rna-binding protein		13613	1	14796	1	14777	1	6	0.559656	0	0	0	0	2	0.162362	4	0.772448	0	0	10	0.741697	14	0.97171	8	0.469865	6	0.494465	3	0.398524	6	0.180812	-2.57912	0.000929	0.00572
Fom5190a_14691	dispensable		Effector	0.809	Scaffold_40	85703	86565	-	216	N			-		hypothetical protein FOXB_00403 [Fusarium oxysporum Fo5176]		19475	1	22009	1	22662	1	2	0.215527	2	0.237543	4	0.418308	2	0.207416	0	0	8	0.355736	7	0.471611	20	0.767092	27	0.867903	18	0.716107	4	0.341831	4	0.349942	-2.48615	7.01e-05	0.000716
Fom5190a_01755	core		Non-effector	0.999	Scaffold_2	1132115	1133405	+	365	N	GT4	Hexapep|Hexapep|Hexapep_2|NTP_transferase|NTP_transf_3	F:GO:0004475; P:GO:0007049; P:GO:0009298; C:GO:0005737; F:GO:0005525; P:GO:0006000; P:GO:0006013	(2.7) Transferring phosphorous-containing groups	mannose-1-phosphate guanyltransferase		24673	1	24989	1	28099	1	2	0.154919	2	0.0999225	2	0.105345	4	0.211464	0	0	0	0	15	0.383424	30	0.84818	21	0.721921	12	0.546088	7	0.419055	2	0.087529	-3.32512	1.1e-07	2.96e-06
Fom5190a_04292	core		Non-effector	1	Scaffold_5	13134	15294	+	649	N		CH|CH|CH|CH	F:GO:0003779; F:GO:0005509	-	fimbrin		26623	1	26233	1	28549	1	4	0.194817	4	0.105507	1	0.0462749	0	0	0	0	5	0.197131	12	0.368348	15	0.402591	36	0.766312	11	0.318371	3	0.127719	0	0	-2.65168	1.43e-05	0.000196
Fom5190a_06918	core		Effector	0.958	Scaffold_8	315587	316138	-	165	N			-		hypothetical protein FOC1_g10009105 [Fusarium oxysporum f. sp. cubense race 1]		7069	1	8105	1	8012	1	0	0	0	0	0	0	0	0	0	0	0	0	4	0.610507	10	0.876812	3	0.264493	4	0.163044	8	0.643116	0	0	-14.9211	7.09e-08	2.02e-06
Fom5190a_03788	core		Non-effector	0.989	Scaffold_4	1230841	1231780	-	276	N		Bax1-I	C:GO:0016021	-	transmembrane bax inhibitor motif-containing protein		18009	1	18778	1	20436	1	2	0.126596	0	0	3	0.251064	8	0.375532	0	0	4	0.369149	6	0.260638	13	0.598936	24	0.748936	14	0.808511	4	0.328723	0	0	-3.01034	5.29e-05	0.000572
Fom5190a_03244	core		Non-effector	0.997	Scaffold_3	2772809	2773357	-	183	N			-		uncharacterized protein ffuj_03527		22718	1	23210	1	24254	1	8	0.459016	8	0.777778	4	0.429872	6	0.262295	4	0.449909	2	0.236794	23	1	18	0.945355	10	0.85428	2	0.273224	15	0.907104	2	0.182149
Fom5190a_11691	core		Non-effector	0.998	Scaffold_16	871115	871858	-	229	N		Snf7	P:GO:0015031	-	charged multivesicular body protein 3		6135	1	6618	1	6839	1	0	0	0	0	4	0.298387	0	0	0	0	4	0.0645161	3	0.341398	6	0.415323	5	0.28629	0	0	0	0	0	0
Fom5190a_01314	core		Non-effector	1	Scaffold_1	4119489	4120979	+	439	N		Enolase_C|Enolase_N	P:GO:0032889; C:GO:0009898; C:GO:0000324; C:GO:0005739; C:GO:0000015; F:GO:0000287; P:GO:0006096; P:GO:0006094; F:GO:0004634; P:GO:0000162; P:GO:0006571; P:GO:0009094	(4.2) Carbon-oxygen lyases	enolase		122405	1	125204	1	132608	1	24	0.727029	6	0.273642	12	0.272971	7	0.268276	2	0.112676	4	0.19383	92	0.949698	92	0.851107	94	0.929577	32	0.783367	33	0.847753	4	0.171026	-2.61412	5.28e-07	1.18e-05
Fom5190a_13308	core		Non-effector	1	Scaffold_22	424062	425636	+	505	N		bZIP_1|bZIP_2	F:GO:0003700; F:GO:0043565; P:GO:0006355; C:GO:0005667; P:GO:0045449	-	transcriptional activator hac1		43506	1	43370	1	47903	1	15	0.513651	2	0.115556	10	0.279365	0	0	4	0.166349	9	0.267302	11	0.379048	24	0.56127	76	0.954921	16	0.51873	11	0.325079	0	0	-1.82842	0.0013	0.00747
Fom5190a_07333	core		Non-effector	0.972	Scaffold_8	1536526	1537342	-	254	N		Rad60-SLD_2|ubiquitin	-		uncharacterized protein cpur_02382		13619	1	13716	1	15301	1	9	0.347613	4	0.352509	2	0.243574	0	0	2	0.118727	0	0	6	0.526316	6	0.566708	21	0.940025	5	0.422277	14	0.619339	0	0
Fom5190a_14809	dispensable		Non-effector	1	Scaffold_43	73353	74441	+	363	N			-		uncharacterized protein ffuj_07025		30476	1	30577	1	33561	1	4	0.302112	0	0	4	0.197429	0	0	6	0.392103	6	0.301194	12	0.464647	22	0.595041	39	0.947658	15	0.652893	18	0.548209	4	0.174472	-3.02949	2.17e-05	0.000276
Fom5190a_07666	core		Effector	0.863	Scaffold_9	603731	604643	+	271	N		ECH	F:GO:0003899; P:GO:0006351; F:GO:0003677; F:GO:0016853; C:GO:0005730; P:GO:0006144; P:GO:0006206	(2.7) Transferring phosphorous-containing groups	-trans-enoyl- isomerase		23395	1	25554	1	26616	1	6	0.424973	2	0.196057	6	0.331873	2	0.109529	0	0	4	0.363636	8	0.460022	6	0.365827	20	0.626506	2	0.11391	8	0.373494	0	0	-1.79414	0.00086	0.00536
Fom5190a_01756	core		Non-effector	1	Scaffold_2	1136885	1138792	+	550	N		Hexokinase_1|Hexokinase_2	F:GO:0003677; P:GO:0016310; F:GO:0005524; P:GO:0006096; F:GO:0004396; P:GO:0006281; P:GO:0005982; P:GO:0005985; P:GO:0006000; P:GO:0006012; P:GO:0006013; P:GO:0006040; P:GO:0006094; P:GO:0019872	(2.7) Transferring phosphorous-containing groups	hexokinase hxk2		20734	1	20751	1	22506	1	0	0	2	0.0922432	0	0	2	0.108491	2	0.0655136	0	0	23	0.365304	14	0.440252	18	0.440252	9	0.416143	6	0.295598	5	0.113208	-4.72388	1.56e-07	4.05e-06
Fom5190a_13109	core		Non-effector	1	Scaffold_21	365884	367030	-	350	N		Aldo_ket_red	F:GO:0005216; P:GO:0006811	-	voltage-gated potassium channel subunit beta-3		61974	1	69867	1	70821	1	32	0.785528	16	0.693984	6	0.34612	17	0.50218	14	0.468178	12	0.557977	41	0.922406	64	0.845684	38	0.935484	23	0.846556	13	0.491717	0	0	-1.31376	0.00917	0.0355
Fom5190a_04647	core		Effector	0.797	Scaffold_5	1243074	1243805	-	244	N			-		uncharacterized protein ffuj_07230		7929	1	8273	1	8536	1	1	0.0259563	0	0	5	0.441257	0	0	0	0	0	0	4	0.306011	5	0.460382	11	0.808743	14	0.844262	0	0	2	0.191257
Fom5190a_01950	core		Effector	0.892	Scaffold_2	1843836	1844648	-	226	N		Formyl_trans_N	F:GO:0004644; P:GO:0006189; P:GO:0006144; P:GO:0009256	(2.1) Transferring one-carbon groups	phosphoribosylglycinamide formyltransferase		7966	1	8680	1	8900	1	0	0	0	0	2	0.130381	0	0	0	0	0	0	6	0.434194	5	0.613776	6	0.412054	2	0.132841	3	0.384994	0	0	-3.27185	0.000332	0.0025
Fom5190a_07747	core		Non-effector	1	Scaffold_9	853072	854647	-	506	N		Cyclin|Cyclin	F:GO:0016301; F:GO:0019901; P:GO:0000079	-	cyclin-dependent protein kinase complex component		10721	1	10933	1	12456	1	4	0.219543	0	0	0	0	0	0	4	0.0812183	0	0	10	0.370558	7	0.304569	7	0.376904	2	0.071066	1	0.0513959	0	0	-2.61524	0.00087	0.00541
Fom5190a_11986	core		Effector	0.919	Scaffold_17	462524	463024	+	87	N		NDUF_B7	C:GO:0005739; F:GO:0008137; P:GO:0006120; P:GO:0006744; P:GO:0006814; P:GO:0015992	(1.6) Acting on NADH or NADPH	nadh dehydrogenase		15725	1	16335	1	16926	1	1	0.121757	0	0	6	0.664671	2	0.169661	4	0.698603	3	0.696607	10	0.381238	9	1	18	1	6	0.592814	8	0.972056	0	0	-2.22759	0.00371	0.0172
Fom5190a_06914	core		Non-effector	1	Scaffold_8	303882	305361	+	379	N		Iso_dh	F:GO:0051287; P:GO:0006099; F:GO:0004449; F:GO:0000287	(1.1) Acting on the CH-OH group of donors	isocitrate dehydrogenase subunit 1		22481	1	22371	1	23248	1	3	0.145946	3	0.177027	5	0.281081	0	0	0	0	1	0.0675676	12	0.514189	12	0.427027	28	0.553378	4	0.235811	6	0.252027	0	0	-2.06466	0.000497	0.00347
Fom5190a_06142	core		Non-effector	0.999	Scaffold_7	587651	588625	-	308	N		Glyco_hydro_16	P:GO:0005975; F:GO:0004553	(3.2) Glycosylases	glycoside hydrolase family 16		6303	1	6802	1	7108	1	4	0.22359	0	0	0	0	4	0.309744	0	0	0	0	4	0.267692	5	0.295385	6	0.417436	0	0	3	0.248205	2	0.204103
Fom5190a_02559	core		Non-effector	1	Scaffold_3	480615	481542	+	291	N		MAM33	C:GO:0005759	-	mitochondrial acidic protein mam33		7991	1	8226	1	8621	1	0	0	0	0	0	0	0	0	0	0	4	0.25431	6	0.397629	6	0.456896	7	0.30819	6	0.364224	2	0.139009	0	0	-15.0844	2.56e-08	8.27e-07
Fom5190a_08997	core		Non-effector	0.998	Scaffold_11	1021986	1022836	+	238	N		Ran_BP1	P:GO:0006511; F:GO:0008536; P:GO:0006606; P:GO:0006405; P:GO:0000082; C:GO:0005737	-	ran-specific gtpase-activating protein		17400	1	18729	1	19957	1	6	0.390129	2	0.158637	2	0.217391	4	0.195065	1	0.0810811	1	0.183314	16	0.882491	14	0.875441	8	0.427732	2	0.106933	4	0.303173	4	0.240893	-2.36357	0.00017	0.00145
Fom5190a_04742	core		Non-effector	1	Scaffold_5	1508062	1509606	+	419	N		Pkinase|Pkinase_Tyr	P:GO:0009405; F:GO:0004707; P:GO:0006468; P:GO:0044409; F:GO:0005524; P:GO:0000165; P:GO:0007178; P:GO:0009069	(2.7) Transferring phosphorous-containing groups	map kinase		16789	1	18546	1	19686	1	4	0.169579	8	0.307443	3	0.18123	0	0	0	0	6	0.222654	8	0.27055	10	0.452427	17	0.64466	6	0.319094	2	0.12945	6	0.172816
Fom5190a_13284	core		Non-effector	1	Scaffold_22	341052	342913	+	598	N			F:GO:0008270; C:GO:0005622	-	homeobox and c2h2 transcription		18338	1	17345	1	19996	1	0	0	0	0	0	0	0	0	6	0.174543	2	0.0789474	13	0.369495	11	0.295918	17	0.494629	11	0.365736	5	0.128894	2	0.0504833	-16.1944	8.1e-12	5.31e-10
Fom5190a_00778	core		Effector	0.798	Scaffold_1	2374239	2374973	+	129	N		ATP_sub_h	F:GO:0030246; F:GO:0003824; P:GO:0016052	-	atp synthase h chain		55406	1	51545	1	54079	1	9	0.912925	8	0.429932	10	0.323809	3	0.131973	10	0.278912	7	0.946939	29	1	36	1	52	1	8	0.927891	14	1	3	0.257143	-2.01419	6.81e-05	0.0007
Fom5190a_06412	core		Non-effector	0.993	Scaffold_7	1266044	1266987	-	298	N		Inositol_P	P:GO:0046854	-	inositol monophosphatase		11585	1	12693	1	12505	1	2	0.211864	0	0	2	0.0963983	0	0	0	0	4	0.243644	6	0.311441	7	0.376059	14	0.567797	4	0.326271	4	0.318856	0	0	-2.44531	0.000947	0.00581
Fom5190a_14949	dispensable		Effector	1	Scaffold_47	94069	94599	-	177	N			-		---NA---	Fom unique gene, no orthologs or paralogs	5433	1	5828	1	6022	1	0	0	0	0	3	0.52354	0	0	0	0	0	0	4	0.310735	2	0.265537	7	0.591337	6	0.472693	0	0	0	0
Fom5190a_00516	core		Effector	0.925	Scaffold_1	1530748	1531418	-	104	N		Dynein_light	C:GO:0005875; P:GO:0007017	-	dynein light chain		12971	1	12605	1	13627	1	2	0.377049	0	0	2	0.107302	1	0.0819672	0	0	2	0.281669	8	0.561848	2	0.268256	21	0.766021	7	0.658718	0	0	0	0	-2.89546	0.000146	0.00129
Fom5190a_03921	core		Non-effector	0.749	Scaffold_4	1666772	1667541	-	204	N		DUF59	-		fam96b-like protein		6293	1	6738	1	7146	1	2	0.231169	2	0.0493506	7	0.377922	0	0	0	0	0	0	5	0.307792	3	0.293507	6	0.525974	6	0.280519	2	0.211688	0	0
Fom5190a_04642	core		Non-effector	0.7	Scaffold_5	1221926	1222812	-	213	N		Oxidored_q6	F:GO:0046872; F:GO:0051539; F:GO:0048038; F:GO:0008137; P:GO:0006120; P:GO:0006744; P:GO:0006814; P:GO:0015992	(1.6) Acting on NADH or NADPH	mitochondrial nadh-ubiquinone oxidoreductase 20 kd subunit		13665	1	13716	1	14536	1	2	0.114994	2	0.21195	1	0.0281849	0	0	4	0.379932	5	0.299887	5	0.540023	9	0.721533	17	0.859075	3	0.178128	7	0.587373	0	0	-2.51326	0.000255	0.00202
Fom5190a_04453	core		Effector	1	Scaffold_5	553632	553881	+	65	N		PMP1_2	-		uncharacterized protein ffuj_07431		192462	1	192244	1	190394	1	29	1	19	0.968	11	1	25	1	2	0.464	8	1	142	1	181	1	87	1	54	1	41	1	15	1	-2.60721	1.43e-07	3.74e-06
Fom5190a_02763	core		Non-effector	1	Scaffold_3	1194133	1195444	+	401	N			-		uncharacterized protein ffuj_03030		32195	1	30598	1	34206	1	2	0.177592	2	0.0853659	0	0	1	0.0144817	0	0	0	0	17	0.512957	36	0.846037	13	0.56936	5	0.227896	14	0.560213	0	0	-4.10351	4.99e-08	1.48e-06
Fom5190a_04686	core		Effector	0.585	Scaffold_5	1364843	1365878	-	261	N		2Fe-2S_thioredx	F:GO:0051537; F:GO:0046872; F:GO:0016491; P:GO:0055114	-	nadh-ubiquinone oxidoreductase 24 kda subunit		22558	1	21994	1	24063	1	0	0	2	0.323359	0	0	2	0.105212	0	0	0	0	25	0.687259	7	0.504826	15	0.50193	8	0.380309	4	0.346525	2	0.144788	-4.52804	5.31e-07	1.18e-05
Fom5190a_09188	core		Effector	0.863	Scaffold_11	1577477	1578434	+	242	N		ATP-synt_D	C:GO:0016471; P:GO:0007035; F:GO:0046961; P:GO:0015992; P:GO:0006119	-	vacuolar atp synthase subunit d		15894	1	16805	1	17482	1	0	0	0	0	0	0	0	0	6	0.440501	8	0.431107	8	0.353862	16	0.51357	9	0.719207	0	0	3	0.0344468	0	0	-15.9222	7.04e-11	3.92e-09
Fom5190a_02335	core		Effector	0.589	Scaffold_2	3063530	3064291	-	128	N		COX6A	P:GO:0043581; C:GO:0005751; F:GO:0004129; P:GO:0006123; P:GO:0015992	(1.9) Acting on a heme group of donors	cytochrome c oxidase subunit via		52404	1	54277	1	53485	1	11	0.650919	4	0.308399	5	0.312336	7	0.305774	3	0.295276	14	0.65748	47	0.721785	23	0.706037	42	0.860892	37	0.723097	23	0.675853	2	0.308399	-2.48849	2.39e-06	4.28e-05
Fom5190a_07031	core		Non-effector	1	Scaffold_8	580453	581747	+	417	Y		M20_dimer|Peptidase_M20	F:GO:0008237; P:GO:0006508	-	acetylornithine deacetylase		20116	1	22401	1	22424	1	2	0.111969	0	0	2	0.118919	0	0	0	0	0	0	22	0.825483	10	0.410811	10	0.366023	0	0	0	0	0	0	-3.4822	3.68e-06	6.18e-05
Fom5190a_03532	core		Non-effector	1	Scaffold_4	347893	350807	-	900	N		adh_short|adh_short|KR|KR|MaoC_dehydratas|MaoC_dehydrat_N	C:GO:0005777; P:GO:0006635; F:GO:0016616; F:GO:0016853; F:GO:0016829; F:GO:0000166	(1.1) Acting on the CH-OH group of donors	peroxisomal hydratase-dehydrogenase-epimerase		74998	1	71191	1	81427	1	36	0.490566	20	0.252144	17	0.183533	26	0.273756	11	0.0867925	26	0.453516	65	0.769125	48	0.714237	39	0.646998	27	0.533105	19	0.340309	6	0.0596913
Fom5190a_03860	core		Non-effector	1	Scaffold_4	1466209	1468370	-	476	N		Lactamase_B_2|Lactamase_B_3	F:GO:0008270; F:GO:0070290	(3.1) Acting on ester bonds	nape-hydrolyzing phospholipase d		25414	1	27035	1	28117	1	5	0.0777058	2	0.0587419	4	0.103145	8	0.190102	2	0.079556	1	0.0004625	16	0.365865	17	0.334875	23	0.579556	10	0.23728	15	0.222479	2	0.0925069	-2.32622	5.32e-05	0.000575
Fom5190a_03880	core		Non-effector	0.995	Scaffold_4	1544561	1545695	-	343	N		FBPase	P:GO:0006094; F:GO:0042132; C:GO:0005829; P:GO:0072593; P:GO:0006000; P:GO:0006013; P:GO:0006096; P:GO:0006098; P:GO:0015976	(3.1) Acting on ester bonds	fructose- -bisphosphatase		52962	1	51974	1	58109	1	12	0.562114	12	0.644934	11	0.520705	6	0.503965	1	0.0881057	18	0.577093	36	0.955947	35	0.962996	41	0.992951	28	0.761234	12	0.530397	13	0.515419	-1.66224	0.000681	0.00444
Fom5190a_00606	core		Effector	0.986	Scaffold_1	1829362	1829745	-	73	N		ATP-synt_Eps	F:GO:0046961; F:GO:0008270; F:GO:0046933; F:GO:0046872; F:GO:0004222; P:GO:0015986; P:GO:0006508; C:GO:0000275; P:GO:0006119	(3.4) Acting on peptide bonds (peptide hydrolases)	mitochondrial atp synthase epsilon chain domain-containing protein		34995	1	38152	1	38605	1	5	0.518229	8	1	4	0.950521	4	0.84375	4	0.955729	6	1	18	1	16	1	46	1	20	1	14	1	8	1	-2.14013	0.000124	0.00113
Fom5190a_04721	core		Non-effector	0.653	Scaffold_5	1466717	1467318	-	124	N		UCR_14kD	P:GO:0034551; F:GO:0008121; C:GO:0005750; P:GO:0006122; P:GO:0009060; P:GO:0006118; P:GO:0015992; C:GO:0045285	(1.1) Acting on the CH-OH group of donors	cytochrome b-c1 complex subunit 7		29810	1	33440	1	29851	1	4	0.475083	4	0.408638	2	0.154485	1	0.0249169	3	0.727575	0	0	22	1	19	0.986711	23	0.652824	15	0.966777	5	0.370432	4	0.36711	-2.66886	5.2e-06	8.31e-05
Fom5190a_05922	core		Non-effector	1	Scaffold_7	2551	4036	-	431	N		2-oxoacid_dh|Biotin_lipoyl	F:GO:0004149; P:GO:0006103; C:GO:0009353; P:GO:0006099; C:GO:0042645; P:GO:0000002; P:GO:0006554; P:GO:0042967	(2.3) Acyltransferases	dihydrolipoamide succinyltransferase		16420	1	15944	1	16694	1	0	0	2	0.0975774	4	0.222073	2	0.112382	0	0	4	0.251682	10	0.414536	7	0.282638	18	0.569986	7	0.353297	4	0.256393	0	0	-2.44187	0.00181	0.0098
Fom5190a_04069	core		Non-effector	1	Scaffold_4	2050085	2051801	-	553	N		LETM1	-		mitochondrial distribution and morphology protein 38		20874	1	21013	1	23213	1	3	0.0990099	0	0	6	0.226558	2	0.0960978	2	0.0873617	4	0.0693069	12	0.386139	12	0.351776	25	0.808387	5	0.146185	6	0.264997	2	0.115317	-2.39458	0.000978	0.00597
Fom5190a_01847	core		Effector	0.963	Scaffold_2	1495214	1495836	+	168	N	GH18	AhpC-TSA|Redoxin	P:GO:0055114; F:GO:0016491	-	probable peroxisomal membrane protein		96559	1	99018	1	102350	1	18	0.975923	12	0.638844	1	0.160514	11	0.953451	12	0.727127	14	0.930979	70	1	68	1	68	1	50	1	28	1	19	1	-2.74455	4e-06	6.64e-05
Fom5190a_04377	core		Non-effector	0.926	Scaffold_5	304462	305382	-	307	N			-		f-box domain-containing protein		18959	1	20090	1	20626	1	5	0.337676	4	0.400651	8	0.19544	2	0.145494	9	0.507058	5	0.395223	4	0.374593	10	0.351791	30	0.864278	12	0.633008	6	0.456026	0	0
Fom5190a_05895	core		Non-effector	1	Scaffold_6	2381881	2383805	+	490	N		RRM_1|RRM_1|RRM_1|RRM_5|RRM_5|RRM_5|RRM_6|RRM_6|RRM_6	F:GO:0003676; F:GO:0000166	-	rnp domain protein		40229	1	40302	1	43163	1	7	0.297143	4	0.0877922	2	0.0581818	3	0.130909	0	0	0	0	21	0.528831	35	0.657143	27	0.61039	7	0.302857	7	0.276883	1	0.0223377	-2.5597	5.62e-06	8.89e-05
Fom5190a_01754	core		Effector	0.985	Scaffold_2	1127711	1128457	+	126	N			C:GO:0005622; F:GO:0003723	-	uncharacterized protein ffuj_06283		7047	1	6502	1	7768	1	2	0.128514	2	0.160643	0	0	0	0	0	0	3	0.136546	3	0.807229	4	0.331995	18	0.970549	10	0.768407	5	0.282463	2	0.165997	-2.28062	0.00295	0.0144
Fom5190a_04395	core		Non-effector	1	Scaffold_5	348317	348723	+	111	N			-		uncharacterized protein ffuj_07494		4667	1	4926	1	4879	1	6	0.579853	0	0	1	0.201474	1	0.0687961	0	0	0	0	2	0.528255	4	0.54054	4	0.840295	4	0.48403	1	0.230958	0	0
Fom5190a_00086	core		Non-effector	0.773	Scaffold_1	220604	220885	+	77	N			P:GO:0008150		nadh-ubiquinone oxidoreductase kda subunit		8156	1	8018	1	8532	1	1	0.109929	2	0.450355	3	0.443262	0	0	4	0.815603	2	0.12766	4	0.546099	8	1	3	0.691489	6	0.751773	2	0.507092	0	0
Fom5190a_00673	core		Effector	0.813	Scaffold_1	2068417	2069350	+	243	N		Mt_ATP-synt_B	F:GO:0046961; P:GO:0035786; P:GO:0015986; C:GO:0000274; P:GO:0006119	-	atp synthase subunit 4		51272	1	50781	1	50922	1	14	0.70985	10	0.586724	6	0.486081	13	0.563169	1	0.0770878	4	0.315846	32	0.978587	25	0.792291	49	1	12	0.737687	15	0.513919	1	0.0042827	-1.82159	0.000311	0.00238
Fom5190a_04387	core		Non-effector	1	Scaffold_5	327616	329283	+	540	N		Aldedh|LuxC	F:GO:0004030; P:GO:0006081; P:GO:0055114; P:GO:0016117; P:GO:0006094; P:GO:0006096; P:GO:0006547; P:GO:0006558; P:GO:0006570	(1.2) Acting on the aldehyde or oxo group of donors	aldehyde dehydrogenase		21923	1	22218	1	24875	1	4	0.226619	2	0.119904	4	0.173861	4	0.169065	2	0.119904	4	0.153477	15	0.426259	12	0.453837	18	0.553957	22	0.615108	11	0.467026	10	0.222422	-2.26931	0.000114	0.00106
Fom5190a_11714	core	SSP	Non-effector	0.964	Scaffold_16	945242	945658	-	139	Y			-		uncharacterized protein ffuj_08394		20685	1	22457	1	22750	1	2	0.258993	0	0	0	0	2	0.282974	0	0	7	0.71223	5	0.652278	24	0.954436	15	0.820144	8	0.657074	0	0	2	0.366907	-4.54399	6.52e-08	1.87e-06
Fom5190a_13766	core		Non-effector	1	Scaffold_26	238963	240473	+	486	N		Cation_efflux	C:GO:0016021; F:GO:0008324; P:GO:0006812; P:GO:0055085	-	cation efflux family protein family		12738	1	12840	1	14143	1	6	0.137657	1	0.0661813	2	0.167439	2	0.070814	0	0	2	0.132363	6	0.260755	8	0.285242	6	0.295169	0	0	1	0.0655195	0	0	-1.67001	0.00751	0.0302
Fom5190a_02055	core		Effector	0.975	Scaffold_2	2206951	2207500	-	128	N			-		uncharacterized protein ffuj_05976		28164	1	28421	1	29589	1	0	0	2	0.576364	1	0.0236364	0	0	0	0	3	0.187273	25	0.958182	17	0.752727	15	0.803636	6	0.507273	5	0.445454	0	0	-4.27768	1.22e-07	3.26e-06
Fom5190a_02704	core		Non-effector	1	Scaffold_3	1008238	1010979	-	545	Y		Peptidase_S10	F:GO:0004185; P:GO:0043581; C:GO:0000324; P:GO:0046938; P:GO:0006508	(3.4) Acting on peptide bonds (peptide hydrolases)	carboxypeptidase y precursor		90414	0.97593	90274	0.986142	98369	0.964989	13	0.268782	8	0.175784	2	0.0237053	2	0.0430343	8	0.196572	22	0.396061	48	0.521152	52	0.562363	83	0.644055	34	0.542305	27	0.499271	2	0.0229759	-3.0955	6.71e-08	1.92e-06
Fom5190a_02665	core		Non-effector	0.84	Scaffold_3	877920	878596	-	125	N		Complex1_LYR_1|Complex1_LYR_2	P:GO:0008150		nadh-ubiquinone oxidoreductase kda subunit		25201	1	27270	1	27050	1	1	0.187592	8	0.632201	4	0.366322	6	0.514033	4	0.363368	6	0.60709	18	0.994092	16	1	19	1	11	1	7	0.977843	1	0.189069	-2.01567	0.00211	0.0111
Fom5190a_00765	core		Effector	0.991	Scaffold_1	2337872	2338267	-	84	N		LSM	C:GO:0005737; P:GO:0008380; F:GO:0003723; P:GO:0006397; P:GO:0006364; C:GO:0030529; C:GO:0005634; P:GO:0008033	-	u6 snrna-associated sm-like protein lsm6		10272	1	10848	1	11741	1	4	0.464647	4	0.752525	0	0	2	0.436869	0	0	0	0	2	0.260101	7	0.686869	14	1	12	1	1	0.378788	0	0
Fom5190a_09673	core		Non-effector	1	Scaffold_12	1228454	1229613	-	368	N			-		uncharacterized protein ffuj_10940		24517	1	24917	1	27785	1	1	0.012069	2	0.137069	2	0.171552	3	0.268103	1	0.0612069	1	0.0181034	17	0.687931	18	0.67069	16	0.815517	10	0.497414	1	0.0862069	0	0	-3.43701	2.16e-07	5.43e-06
Fom5190a_00301	core		Effector	0.77	Scaffold_1	803719	804397	+	183	N		CybS	C:GO:0005740; F:GO:0005506; F:GO:0020037; P:GO:0006099; P:GO:0006121; C:GO:0016021	-	succinate dehydrogenase cytochrome b small subunit		32045	1	32828	1	34067	1	4	0.36377	2	0.185567	3	0.243004	6	0.300442	6	0.505155	3	0.324006	20	0.771723	27	0.75405	17	0.752577	6	0.673049	11	0.686303	0	0	-2.92974	4.77e-07	1.08e-05
Fom5190a_07314	core		Non-effector	1	Scaffold_8	1469530	1470693	-	388	N		zf-C2H2|zf-C2H2|zf-C2H2_4|zf-C2H2_4|zf-H2C2_2	F:GO:0046872; F:GO:0003677; C:GO:0005634; F:GO:0008270; P:GO:0006355	-	dna-binding protein crea		25617	1	25469	1	27966	1	0	0	6	0.253436	4	0.22079	2	0.128866	4	0.256873	0	0	19	0.841065	10	0.537801	20	0.694158	11	0.370275	7	0.362543	0	0	-2.34003	0.00211	0.0111
Fom5190a_03847	core		Non-effector	0.948	Scaffold_4	1438956	1439798	+	281	N			P:GO:0043581	-	hypothetical protein FOXB_08102 [Fusarium oxysporum Fo5176]		12243	1	12850	1	13809	1	2	0.113879	0	0	2	0.1293	2	0.143535	0	0	0	0	12	0.516014	8	0.459075	5	0.402135	4	0.333333	4	0.295374	0	0	-2.74417	0.000332	0.00251
Fom5190a_05615	core		Effector	0.82	Scaffold_6	1507304	1507903	-	172	N		GSHPx	P:GO:0034599; C:GO:0031314; F:GO:0047066; F:GO:0004602; C:GO:0005634; P:GO:0055114; C:GO:0031315; P:GO:0006749; P:GO:0006804	(1.1) Acting on the CH-OH group of donors; (1.1) Acting on the CH-OH group of donors	peroxiredoxin hyr1		66392	1	71112	1	71601	1	14	0.911667	12	0.866667	8	0.551667	8	0.276667	2	0.26	2	0.235	36	1	51	1	48	1	8	0.548333	14	0.808333	6	0.698333	-2.06026	2.83e-05	0.000343
Fom5190a_07044	core		Effector	0.999	Scaffold_8	616873	617235	-	121	N			-		uv-induced protein	Fom unique gene, no orthologs or paralogs	39567	1	40358	1	42086	1	5	0.672176	4	0.341598	4	0.644628	12	0.878788	3	0.429752	5	0.859504	11	0.878788	37	1	32	1	19	1	11	0.826446	3	0.195592	-2.66781	1.19e-06	2.37e-05
Fom5190a_08128	core		Non-effector	1	Scaffold_10	192636	193307	-	224	N			-		uncharacterized protein ffuj_07673		4852	1	5229	1	5259	1	0	0	0	0	0	0	2	0.101191	0	0	2	0.0491071	2	0.296131	4	0.412202	4	0.394345	0	0	2	0.193452	0	0	-14.3227	1.94e-06	3.59e-05
Fom5190a_01255	core		Non-effector	0.654	Scaffold_1	3912324	3912931	+	185	N		CK_II_beta	C:GO:0005956; P:GO:0006359; F:GO:0030291; P:GO:0006356; P:GO:0071901; C:GO:0034456; C:GO:0032545; F:GO:0016301; P:GO:0006974	-	casein kinase ii beta subunit		4727	1	5263	1	5249	1	2	0.300987	0	0	0	0	0	0	0	0	0	0	2	0.328947	4	0.389803	3	0.304276	5	0.251645	8	0.661184	0	0	-2.43483	0.00418	0.019
Fom5190a_08813	core		Non-effector	1	Scaffold_11	509175	511508	+	744	Y		Asp	F:GO:0004190; P:GO:0006508	(3.4) Acting on peptide bonds (peptide hydrolases)	aspartic-type endopeptidase opsb		28790	1	28504	1	29269	1	2	0.0959726	0	0	0	0	6	0.13539	4	0.121251	4	0.0822622	17	0.352185	20	0.473436	19	0.482862	12	0.347044	16	0.38946	5	0.125964	-4.92864	4.3e-09	1.67e-07
Fom5190a_08157	core		Non-effector	1	Scaffold_10	295521	296996	-	401	N		eRF1_1|eRF1_2|eRF1_3	-		translation factor		18715	1	20855	1	20799	1	6	0.258808	0	0	4	0.262195	0	0	2	0.111789	0	0	12	0.356369	8	0.337398	28	0.955284	14	0.582656	10	0.350948	0	0	-2.35446	0.000787	0.00498
Fom5190a_11913	core		Effector	0.576	Scaffold_17	253827	254501	+	225	N		Pro_CA	F:GO:0008270; F:GO:0004089; P:GO:0015976; P:GO:0006730; P:GO:0006807	(4.2) Carbon-oxygen lyases	carbonic anhydrase		17039	1	18370	1	18352	1	0	0	0	0	0	0	0	0	4	0.342222	0	0	10	0.722963	9	0.502222	14	0.93037	8	0.484444	4	0.379259	0	0	-16.1269	1.39e-11	8.65e-10
Fom5190a_16362	dispensable		Effector	0.75	Scaffold_603	368	696	+	93	N			-		---NA---	Fom unique gene, no orthologs or paralogs	4790	0.68997	5199	0.680851	5348	0.884498	1	0.297872	0	0	4	0.525836	0	0	0	0	0	0	4	0.477204	1	0.276596	5	0.401216	0	0	0	0	0	0
Fom5190a_09671	core		Non-effector	1	Scaffold_12	1222097	1223195	+	332	N	GH27	MIP	P:GO:0006810; C:GO:0016021; F:GO:0005215	-	mip family channel protein		19314	1	20513	1	22696	1	2	0.0418562	0	0	0	0	0	0	0	0	4	0.197452	9	0.304823	11	0.464058	22	0.570519	10	0.400364	11	0.622384	2	0.132848	-4.49585	8.94e-08	2.48e-06
Fom5190a_05771	core		Non-effector	0.999	Scaffold_6	1976593	1977660	+	294	N		SNAP	C:GO:0005622; P:GO:0006886	-	alpha-soluble nsf attachment protein		17481	1	20535	1	20188	1	5	0.33427	9	0.298689	6	0.208802	0	0	0	0	7	0.496255	11	0.405431	9	0.447566	18	0.644195	6	0.241573	8	0.388577	0	0
Fom5190a_07619	core		Effector	0.644	Scaffold_9	414718	415544	-	236	N		Arf|GTP_EFTU|Gtr1_RagA|Miro|Ras	F:GO:0005525; P:GO:0007264; P:GO:0015031	-	rab5-like protein ypt51		14951	1	15161	1	16632	1	4	0.23942	2	0.211608	0	0	4	0.389359	4	0.500605	2	0.123337	4	0.460701	5	0.50786	20	0.869407	16	0.758162	6	0.291415	0	0	-2.2895	0.00141	0.00802
Fom5190a_06514	core	SSP	Non-effector	0.951	Scaffold_7	1592501	1593403	+	265	Y		DUF3455	-		malate dehydrogenase		29518	1	32823	1	32797	1	0	0	0	0	0	0	2	0.21041	0	0	2	0.17165	4	0.413067	35	0.99557	21	0.584718	2	0.231451	2	0.151717	0	0	-16.9841	6.69e-15	6.52e-13
Fom5190a_01262	core		Non-effector	1	Scaffold_1	3932206	3934583	-	682	N	GT48	MFS_1|Sugar_tr|Sugar_tr	C:GO:0016021; P:GO:0055085; F:GO:0022857	-	phosphate transporter		22329	1	22809	1	25526	1	4	0.108494	3	0.0841043	2	0.0634987	0	0	0	0	2	0.0841043	15	0.383936	17	0.52439	12	0.32254	4	0.131623	6	0.251472	0	0	-2.51638	2.13e-05	0.000272
Fom5190a_06692	core		Non-effector	1	Scaffold_7	2150021	2151178	+	386	N	GH78	Chalcone	F:GO:0016872	-	chalcone-flavanone isomerase		12845	1	13993	1	14724	1	2	0.172712	2	0.0863558	0	0	2	0.115717	0	0	2	0.172712	8	0.37133	6	0.299655	17	0.619171	8	0.37133	6	0.34456	0	0	-3.02349	8.08e-05	0.000799
Fom5190a_01515	core	SSP	Effector	0.943	Scaffold_2	475019	475684	-	205	Y			F:GO:0016491; P:GO:0055114; C:GO:0016021	-	cell wall protein		122911	1	120194	1	124454	1	6	0.675676	2	0.285285	8	0.623123	2	0.363363	2	0.181682	8	0.657658	66	1	82	1	82	1	20	0.983483	28	0.894895	4	0.457958	-3.98169	4.08e-12	2.78e-10
Fom5190a_11600	core		Non-effector	0.999	Scaffold_16	554976	555981	-	309	Y			P:GO:0006952; P:GO:0051707	-	expansin-like protein 1		49785	1	50321	1	55383	1	4	0.294235	8	0.647117	6	0.44831	5	0.301193	2	0.0178926	9	0.446322	25	0.828032	39	0.992048	33	0.975149	7	0.470179	0	0	4	0.228628	-2.52374	5.91e-06	9.28e-05
Fom5190a_16050	dispensable		Non-effector	0.91	Scaffold_184	2283	3232	-	298	N			P:GO:0006355; F:GO:0043565; F:GO:0003700		uncharacterized protein ffuj_14805		21560	1	21647	1	24504	1	0	0	0	0	0	0	4	0.133684	2	0.210526	2	0.14	10	0.63579	8	0.531579	26	0.895789	7	0.381053	4	0.332632	0	0	-16.4628	7.82e-13	5.79e-11
Fom5190a_03736	core		Effector	0.853	Scaffold_4	1061189	1062453	-	237	N		YjeF_N	F:GO:0046872; F:GO:0052856; P:GO:0046496; C:GO:0005739; F:GO:0000166	-	apolipoprotein a-i binding protein		8226	1	9129	1	9767	1	4	0.294071	2	0.158103	0	0	2	0.116206	2	0.294862	0	0	5	0.301976	8	0.562846	4	0.501186	5	0.26087	3	0.254545	2	0.0837945
Fom5190a_01566	core		Non-effector	1	Scaffold_2	613625	614908	-	369	N		FTR1	P:GO:0055085; C:GO:0016020	-	high-affinity iron transporter		33015	1	37335	1	37514	1	0	0	0	0	4	0.231308	0	0	0	0	0	0	24	0.689252	19	0.774143	24	0.587227	2	0.0700935	4	0.0825545	4	0.247664	-4.16281	1.71e-06	3.22e-05
Fom5190a_00193	core		Non-effector	1	Scaffold_1	500881	502228	+	411	N		BATS|Radical_SAM	F:GO:0004076; F:GO:0051536; P:GO:0009102	(2.8) Transferring sulfur-containing groups	biotin synthase		28181	1	29233	1	29632	1	4	0.0956973	2	0.0867953	0	0	4	0.243323	6	0.224036	4	0.134273	20	0.643917	19	0.621662	14	0.445104	0	0	4	0.236647	2	0.0964392	-3.3496	3.77e-06	6.31e-05
Fom5190a_02540	core		Non-effector	0.968	Scaffold_3	413973	414744	-	159	N	GT20	Ctr	P:GO:0035434; C:GO:0016021; F:GO:0005375	-	ctr2 short splice variant		9687	1	10196	1	11000	1	1	0.015544	2	0.209845	0	0	2	0.119171	0	0	2	0.217617	9	0.677461	2	0.257772	8	0.576425	7	0.59715	5	0.388601	0	0	-2.86116	0.000484	0.00339
Fom5190a_13339	core		Non-effector	1	Scaffold_23	72754	75028	+	651	N		FAD_binding_2|Succ_DH_flav_C	F:GO:0050660; F:GO:0035091; P:GO:0022900; P:GO:0007154; P:GO:0006099; F:GO:0016627	-	succinate dehydrogenase flavoprotein subunit		56402	1	56186	1	62297	1	15	0.395604	16	0.417143	7	0.278681	21	0.602198	16	0.243077	8	0.272527	39	0.571429	33	0.662857	35	0.537582	19	0.504176	27	0.574066	0	0	-1.64635	0.00134	0.00768
Fom5190a_01141	core		Non-effector	1	Scaffold_1	3528279	3529547	+	423	N		Aminotran_1_2|Aminotran_5|Cys_Met_Meta_PP|DegT_DnrJ_EryC1	P:GO:0019343; P:GO:0019346; F:GO:0030170; F:GO:0004123; P:GO:0006544; P:GO:0006555; P:GO:0006563; P:GO:0006566	(4.4) Carbon-sulfur lyases	cystathionine gamma-lyase		16744	1	16318	1	18123	1	3	0.113475	0	0	3	0.15524	4	0.197006	0	0	0	0	8	0.342002	16	0.606777	7	0.288416	1	0.0047281	5	0.121355	0	0	-2.56832	0.000417	0.00303
Fom5190a_05448	core		Non-effector	1	Scaffold_6	996863	998005	+	361	N		Allantoicase|Allantoicase	P:GO:0006144; P:GO:0000256; F:GO:0004037	(3.5) Acting on carbon-nitrogen bonds, other than peptide bonds	allantoicase		26858	1	29670	1	30447	1	12	0.493438	3	0.212598	0	0	0	0	0	0	0	0	14	0.478565	6	0.494313	36	0.970254	2	0.0778653	0	0	2	0.174978	-2.00395	0.00494	0.0217
Fom5190a_05356	core		Non-effector	0.972	Scaffold_6	729737	730161	+	126	N		Ribosomal_L34	C:GO:0005840; F:GO:0003735; P:GO:0006412; P:GO:0042254	-	ribosomal protein l34		7656	1	8613	1	8533	1	2	0.192941	0	0	2	0.437647	0	0	0	0	1	0.235294	5	0.256471	5	0.715294	6	0.802353	2	0.0541176	4	0.301177	0	0	-2.16644	0.00522	0.0226
Fom5190a_02617	core		Non-effector	0.974	Scaffold_3	672822	673493	-	224	N			-		uncharacterized protein ffuj_02871		15086	1	16078	1	17641	1	0	0	2	0.257441	0	0	1	0.130952	0	0	0	0	10	0.78869	8	0.626488	12	0.577381	3	0.303571	0	0	0	0	-4.03107	9.57e-06	0.000139
Fom5190a_03026	core		Non-effector	0.61	Scaffold_3	2083611	2084571	+	286	N	CE1	Abhydrolase_5|Esterase	C:GO:0005829; F:GO:0018738; F:GO:0004091; P:GO:0046294; P:GO:0015947	(3.1) Acting on ester bonds; (3.1) Acting on ester bonds	carbohydrate esterase family 1 protein		33824	1	33180	1	36746	1	6	0.427679	2	0.0145682	2	0.106139	7	0.508845	1	0.0426639	10	0.344433	22	0.760666	18	0.764828	24	0.872008	24	0.903226	9	0.436004	0	0	-2.87915	7.4e-07	1.58e-05
Fom5190a_06670	core	SSP	Non-effector	0.927	Scaffold_7	2081471	2082113	+	196	Y		CFEM	-		uncharacterized protein loc100274375 precursor		40127	1	40459	1	38268	1	7	0.517885	7	0.421462	2	0.262831	4	0.29549	4	0.339036	1	0.130638	11	0.511664	25	0.884915	42	0.99689	2	0.157076	20	0.891135	2	0.0855365	-2.32862	4.47e-05	0.000497
Fom5190a_03837	core		Non-effector	0.946	Scaffold_4	1397320	1397628	+	103	N			-		hypothetical protein FOC1_g10012027 [Fusarium oxysporum f. sp. cubense race 1]		15801	1	16890	1	17384	1	10	1	0	0	0	0	2	0.168285	0	0	0	0	2	0.2589	19	1	9	0.912621	8	0.81877	2	0.323625	0	0
Fom5190a_13220	core		Non-effector	1	Scaffold_22	157751	159116	+	440	Y		Fasciclin|Fasciclin	-		fasciclin domain family protein		48828	1	52513	1	54574	1	20	0.629575	1	0.0732064	8	0.383602	0	0	4	0.20571	4	0.262079	17	0.323572	37	0.872621	41	0.981698	36	0.927526	20	0.747438	2	0.114934	-1.97113	0.00151	0.00846
Fom5190a_05527	core		Non-effector	1	Scaffold_6	1237525	1240837	-	961	N		Frag1	C:GO:0005887; C:GO:0005934; P:GO:0006506; P:GO:0031505; C:GO:0005935	-	calcofluor white hypersensitive protein		43557	1	42729	1	48252	1	4	0.0537277	6	0.185934	2	0.0407486	8	0.154241	2	0.0262602	6	0.131301	20	0.360398	30	0.357984	25	0.408089	13	0.278298	20	0.361002	3	0.0830063	-2.85726	1.25e-06	2.49e-05
Fom5190a_07135	core		Non-effector	1	Scaffold_8	925256	926507	-	383	N		Sec62	C:GO:0030176; F:GO:0008565; P:GO:0015031	-	translocation protein sec62		10148	1	10398	1	10987	1	1	0.0798722	8	0.507189	0	0	2	0.150958	2	0.0702875	2	0.14377	8	0.365016	7	0.305911	3	0.258786	9	0.236422	4	0.178914	0	0
Fom5190a_02093	core		Non-effector	1	Scaffold_2	2326064	2326816	-	210	N		NAC	P:GO:0006355; F:GO:0015078; P:GO:0015031; P:GO:0015986; C:GO:0000276; C:GO:0005634	-	nascent polypeptide-associated complex subunit alpha		35504	1	37986	1	36934	1	10	0.507304	4	0.270916	14	0.795485	1	0.0345286	8	0.305445	15	0.750332	16	0.855246	11	0.640106	41	1	7	0.288181	8	0.63745	2	0.321381	-1.59647	0.00335	0.0159
Fom5190a_07945	core		Effector	0.938	Scaffold_9	1421961	1422567	+	131	N		NDUFA12	F:GO:0009055; F:GO:0008137; C:GO:0016020; P:GO:0006118; P:GO:0006120; P:GO:0006744; P:GO:0006814; P:GO:0015992	(1.6) Acting on NADH or NADPH	nadh:ubiquinone oxidoreductase subunit		28658	1	31447	1	31574	1	6	0.410214	7	0.555189	5	0.30972	1	0.164745	0	0	8	0.364086	17	0.621087	19	0.589786	16	0.60626	17	0.797364	8	0.584843	2	0.237232	-1.79049	0.000915	0.00565
Fom5190a_04705	core	SSP	Effector	0.997	Scaffold_5	1414063	1414538	-	140	Y		Cerato-platanin	-		eliciting plant response protein		170724	1	156541	1	174454	1	27	0.920168	19	0.903361	12	0.92437	8	0.371849	4	0.518907	16	1	41	1	87	1	182	1	51	1	59	1	2	0.220588	-2.57256	1.14e-07	3.08e-06
Fom5190a_00174	core	SSP	Effector	0.991	Scaffold_1	447094	447402	-	83	Y			-		uncharacterized protein ffuj_00360		81079	1	82257	1	84126	1	4	0.644013	1	0.508091	1	0.229773	2	0.569579	2	0.15534	3	0.229773	23	1	50	1	76	1	16	0.983819	32	1	5	0.449838	-4.83998	5.08e-15	4.98e-13
Fom5190a_10461	core	SSP	Effector	0.597	Scaffold_14	501643	502112	-	140	Y		Cerato-platanin	-		epl1 protein		112222	1	121145	1	119956	1	4	0.382979	0	0	0	0	2	0.314894	0	0	1	0.0659574	26	0.868085	52	1	143	1	26	1	33	1	8	0.623404	-5.9772	1.11e-12	8.12e-11
Fom5190a_05804	core		Non-effector	1	Scaffold_6	2088647	2090390	-	548	N		Ribosomal_S2	F:GO:0003735; C:GO:0015935; P:GO:0006412; P:GO:0042254	-	37s ribosomal protein mrp4		12270	1	12251	1	13579	1	2	0.114679	0	0	2	0.101491	0	0	0	0	0	0	8	0.343463	7	0.281537	6	0.260894	4	0.129014	6	0.154243	2	0.111812	-2.73335	0.000346	0.0026
Fom5190a_11642	core		Effector	0.863	Scaffold_16	710372	711000	-	161	N		Cytochrome_CBB3|Cytochrom_C	P:GO:0006123; C:GO:0005758; C:GO:0070469; F:GO:0009055; F:GO:0005506; F:GO:0020037; P:GO:0006122; P:GO:0006118	-	cytochrome c		95659	1	102835	1	103371	1	16	0.734499	11	0.720191	8	0.643879	24	1	6	0.680445	6	0.936407	60	1	46	1	67	1	34	1	23	0.895072	6	0.562798	-2.52414	2.72e-07	6.67e-06
Fom5190a_03524	core		Non-effector	0.988	Scaffold_4	311287	311938	-	200	N			-		uncharacterized protein cpur_06040		19590	1	20343	1	20794	1	1	0.0613497	4	0.47546	1	0.122699	6	0.553681	1	0.0322086	2	0.177914	8	0.604294	14	0.800613	13	0.860429	0	0	3	0.358896	6	0.29908	-2.7786	4.86e-05	0.000532
Fom5190a_03368	core		Non-effector	1	Scaffold_3	3073664	3076192	-	473	N		Mito_carr|Mito_carr|Mito_carr	P:GO:0055085; C:GO:0016021; C:GO:0005739	-	mitochondrial phosphate carrier protein		70063	0.699486	74284	0.848952	78376	0.951364	2	0.0209569	0	0	2	0.0790826	2	0.0138395	0	0	6	0.122973	34	0.506129	41	0.457888	47	0.519968	16	0.360221	19	0.33966	3	0.0759193	-5.2787	1.37e-12	9.89e-11
Fom5190a_04695	core		Effector	1	Scaffold_5	1392267	1392680	+	58	N		Pmp3	C:GO:0005886; C:GO:0016021	-	plasma membrane proteolipid 3		102069	1	90543	1	110007	1	8	1	8	0.929952	4	0.572464	8	0.874396	4	0.304348	10	1	44	1	66	1	57	1	57	1	28	1	26	1	-3.35231	2.9e-10	1.43e-08
Fom5190a_00918	core		Effector	0.985	Scaffold_1	2821113	2821647	+	126	N	AA6	Ribonuc_L-PSP	-		endoribonuclease l-psp		18980	1	19575	1	21140	1	5	0.491589	0	0	2	0.115888	2	0.42243	0	0	0	0	4	0.457944	10	0.671028	17	0.745794	8	0.669159	4	0.351402	0	0	-2.37751	0.000839	0.00525
Fom5190a_11658	core		Non-effector	0.998	Scaffold_16	757990	758824	+	263	N		SNARE|Syntaxin_2	C:GO:0016020; F:GO:0005484; C:GO:0005622; P:GO:0016192; P:GO:0006886	-	snare domain-containing protein		20397	1	22226	1	22168	1	2	0.111377	6	0.39521	2	0.147305	1	0.119761	2	0.232335	0	0	6	0.390419	13	0.704192	19	0.953293	15	0.692216	5	0.197605	1	0.0922156	-2.14797	0.000704	0.00456
Fom5190a_12103	core		Non-effector	1	Scaffold_17	838332	838917	-	144	N		Hpt	F:GO:0004871; P:GO:0000160; F:GO:0016740	-	histidine phosphotransferase hpt1p		15558	1	17615	1	18945	1	4	0.433447	0	0	4	0.261092	4	0.539249	0	0	2	0.192833	6	0.694539	6	0.438567	19	1	7	0.627986	5	0.286689	1	0.0631399	-2.1707	0.00232	0.012
Fom5190a_04853	core		Non-effector	1	Scaffold_5	1823289	1824428	+	380	N			-		uncharacterized protein ffuj_07025		35896	1	36771	1	40405	1	6	0.338597	0	0	2	0.175439	2	0.15614	0	0	6	0.191228	20	0.662281	16	0.695614	24	0.728947	10	0.620175	5	0.290351	2	0.027193	-3.33102	3.01e-06	5.19e-05
Fom5190a_00249	core		Non-effector	1	Scaffold_1	675296	676501	+	402	N			P:GO:0006508; F:GO:0004181; F:GO:0008270; F:GO:0008236	(3.4) Acting on peptide bonds (peptide hydrolases)	uncharacterized protein ffuj_00442		49361	1	50599	1	54555	1	6	0.303483	0	0	4	0.174958	6	0.216418	4	0.165837	4	0.208126	38	0.91791	12	0.499171	34	0.748756	19	0.583748	23	0.728856	2	0.105307	-3.43841	1.3e-06	2.57e-05
Fom5190a_01062	core		Non-effector	1	Scaffold_1	3293391	3295773	+	703	N		Abhydrolase_5|Abhydrolase_6|PD40|Peptidase_S9	F:GO:0008236; P:GO:0006508	-	oligopeptidase family protein		36090	1	37505	1	40886	1	18	0.354595	8	0.144356	6	0.142677	4	0.132606	2	0.075535	2	0.0956777	16	0.352497	12	0.438103	30	0.600504	24	0.58162	13	0.320604	4	0.0637851	-1.49381	0.00347	0.0164
Fom5190a_05578	core		Non-effector	0.97	Scaffold_6	1384796	1385308	+	171	N			C:GO:0005681; P:GO:0000398; F:GO:0016810; P:GO:0005975; F:GO:0003824		integral membrane		11861	1	13702	1	13825	1	2	0.296296	2	0.272904	0	0	0	0	0	0	0	0	6	0.594542	10	0.861598	5	0.762183	6	0.645224	0	0	2	0.185185	-2.82559	0.000245	0.00195
Fom5190a_08090	core		Non-effector	0.999	Scaffold_10	60610	61860	-	361	N		F_bP_aldolase	P:GO:0006094; P:GO:0006096; F:GO:0004332; C:GO:0005829; F:GO:0008270; C:GO:0005739; P:GO:0006000; P:GO:0006013; P:GO:0006020; P:GO:0006098; P:GO:0015976	(4.1) Carbon-carbon lyases	fructose-bisphosphate class ii		44580	1	43247	1	46695	1	12	0.667466	6	0.388489	8	0.482814	0	0	7	0.191047	0	0	26	0.857714	17	0.803357	31	0.740208	18	0.604317	13	0.585132	2	0.0231815	-1.84957	0.000239	0.00192
Fom5190a_10217	core		Non-effector	1	Scaffold_13	1251919	1253611	-	533	N		Velvet	-		sexual development activator		23516	1	22766	1	26302	1	6	0.298287	0	0	0	0	0	0	0	0	2	0.0667454	6	0.251624	20	0.511518	13	0.386296	6	0.272888	0	0	2	0.028352	-3.1467	7.23e-05	0.000733
Fom5190a_06319	core		Effector	0.522	Scaffold_7	1032335	1032814	+	160	N		bZIP_1|bZIP_2	F:GO:0003700; F:GO:0043565; P:GO:0006355; C:GO:0005667; P:GO:0045449	-	gaf domain nucleotide-binding protein		55368	1	57329	1	62787	1	12	0.752083	6	0.3375	8	0.4375	7	0.510417	2	0.220833	4	0.447917	31	1	18	0.885417	46	1	16	0.645833	19	0.904167	0	0	-2.21038	1.03e-05	0.000148
Fom5190a_05940	core		Non-effector	1	Scaffold_7	48342	51070	-	789	N		Aconitase|Aconitase_C	C:GO:0005829; P:GO:0019541; F:GO:0003690; C:GO:0042645; P:GO:0000002; F:GO:0051539; F:GO:0003994; F:GO:0003697; P:GO:0019643; P:GO:0046487	(4.2) Carbon-oxygen lyases	aconitate hydratase		119658	1	113539	1	126842	1	22	0.490289	18	0.364236	6	0.19531	24	0.377428	4	0.0688897	14	0.402712	63	0.779773	53	0.671675	63	0.827776	19	0.546354	30	0.505313	15	0.24771	-2.45631	2.16e-06	3.92e-05
Fom5190a_14953	dispensable		Non-effector	1	Scaffold_48	183	1414	+	383	N			P:GO:0016310; F:GO:0004672	-	reticulocyte-binding protein 2 like protein a		16950	1	18474	1	19320	1	0	0	1	0.023539	0	0	2	0.0722403	0	0	2	0.125812	8	0.387175	6	0.346591	16	0.629058	4	0.195617	4	0.169643	0	0	-5.20026	6.29e-08	1.81e-06
Fom5190a_10237	core		Non-effector	1	Scaffold_13	1341579	1343316	+	471	N		Citrate_synt	P:GO:0044262; C:GO:0005777; F:GO:0004108; P:GO:0006099; P:GO:0046356; C:GO:0005739; P:GO:0046487	(2.3) Acyltransferases	citrate synthase		72258	1	73788	1	78862	1	14	0.427503	4	0.159379	0	0	11	0.441887	9	0.227848	10	0.216916	52	0.765823	21	0.579977	47	0.785385	17	0.458573	19	0.466628	2	0.052359	-3.20698	1.34e-05	0.000186
Fom5190a_03044	core		Non-effector	1	Scaffold_3	2150092	2151601	+	407	N		bZIP_1	F:GO:0003700; F:GO:0043565; P:GO:0006355; C:GO:0005667; P:GO:0045449	-	meab protein		30847	1	30403	1	34466	1	0	0	3	0.154967	1	0.0662252	2	0.0940397	3	0.125828	6	0.30596	12	0.529139	7	0.425828	30	0.886755	19	0.708609	4	0.102649	0	0	-3.9877	5.37e-07	1.19e-05
Fom5190a_02760	core		Effector	0.658	Scaffold_3	1182602	1182923	+	85	N		IATP	F:GO:0004857; P:GO:0045980; P:GO:0043086; C:GO:0005739	-	atpase mitochondrial		82417	1	89699	1	81773	1	11	1	18	1	2	0.313665	10	0.993789	2	0.599379	8	0.670808	38	1	32	1	70	1	34	1	18	1	2	0.232919	-2.43433	4.01e-05	0.000457
Fom5190a_02711	core		Non-effector	1	Scaffold_3	1026689	1028218	-	510	Y			P:GO:0005975; F:GO:0004553	(3.2) Glycosylases	endo- -beta-		38688	1	38532	1	41349	1	0	0	2	0.0797386	2	0.130719	2	0.0882353	0	0	2	0.0980392	23	0.730719	12	0.495425	26	0.691503	11	0.452288	6	0.266013	0	0	-3.96795	2.98e-07	7.19e-06
Fom5190a_05226	core		Non-effector	1	Scaffold_6	410131	411998	+	575	Y		Peptidase_S10	F:GO:0004185; P:GO:0006508	(3.4) Acting on peptide bonds (peptide hydrolases)	carboxypeptidase cpds		112170	1	107164	1	124042	1	0	0	0	0	4	0.142934	2	0.103319	0	0	1	0.0283726	57	0.90364	64	0.84743	54	0.867238	24	0.568523	29	0.673447	2	0.0760171	-5.84176	5.5e-11	3.09e-09
Fom5190a_05338	core		Effector	0.621	Scaffold_6	699664	699949	-	80	N			-		uncharacterized protein ffuj_13068		41981	1	42239	1	45121	1	0	0	7	1	0	0	2	0.604895	6	0.597902	0	0	6	0.734266	29	1	35	1	4	0.916084	4	0.947552	0	0	-3.55026	6.15e-05	0.000646
Fom5190a_09735	core		Non-effector	1	Scaffold_12	1391823	1393596	-	575	N	GT48	MFS_1|Sugar_tr|TRI12	F:GO:0022891; C:GO:0016021; P:GO:0055085; P:GO:0008643	-	sugar transporter		194600	1	187991	1	219369	1	6	0.256483	4	0.173619	2	0.100338	4	0.175874	0	0	2	0.140361	78	0.952649	136	0.992108	92	1	47	0.811725	16	0.649944	2	0.0952649	-5.10677	3.25e-19	5.17e-17
Fom5190a_07071	core		Non-effector	1	Scaffold_8	718693	720041	-	431	N		Thiolase_C|Thiolase_N	P:GO:0008152; F:GO:0016747	(2.3) Acyltransferases	acetyl- acetyltransferase		29053	1	29161	1	33028	1	14	0.601927	5	0.209044	0	0	4	0.213492	0	0	4	0.106004	12	0.305411	15	0.599703	21	0.653076	8	0.387695	13	0.598221	0	0
Fom5190a_09108	core	SSP	Effector	0.902	Scaffold_11	1371719	1372273	+	185	Y			-		uncharacterized protein ffuj_09664		41253	1	42629	1	45376	1	15	0.805405	14	0.891892	2	0.311712	8	0.545946	3	0.441441	12	0.74955	10	0.886486	20	0.920721	40	0.978378	3	0.324324	5	0.371171	0	0	-1.51362	0.0101	0.0386
Fom5190a_07925	core		Non-effector	0.743	Scaffold_9	1380566	1381224	+	188	N		Sdh_cyt	C:GO:0016020; F:GO:0016627	-	succinate dehydrogenase cytochrome b subunit		31854	1	33242	1	34278	1	3	0.250379	4	0.361153	4	0.24431	6	0.437026	4	0.388467	0	0	15	0.691958	16	0.775417	20	0.946889	4	0.318665	6	0.484067	4	0.112291	-2.61304	6.25e-06	9.74e-05
Fom5190a_06022	core		Non-effector	0.999	Scaffold_7	286790	288007	-	329	Y	GH12	Glyco_hydro_12	F:GO:0008810; P:GO:0000272; P:GO:0005982; P:GO:0005985	(3.2) Glycosylases	xyloglucan-specific endoglucanase		8225	1	8506	1	9103	1	8	0.41133	6	0.28243	2	0.14532	0	0	4	0.281609	2	0.164204	18	0.527915	4	0.307882	10	0.440887	8	0.315271	4	0.183087	0	0
Fom5190a_05635	core		Non-effector	0.505	Scaffold_6	1558276	1559227	-	206	N		Arf|GTP_EFTU|Gtr1_RagA|Miro|MMR_HSR1|Ras	F:GO:0005525; C:GO:0005886; P:GO:0007264; P:GO:0015031	-	gtp-binding protein ypt7		18162	1	20535	1	21460	1	2	0.146008	6	0.438025	1	0.0462185	0	0	4	0.272059	4	0.39916	9	0.413865	8	0.514706	11	0.471639	15	0.391807	6	0.438025	1	0.0157563	-2.20869	0.000775	0.00492
Fom5190a_06431	core		Non-effector	1	Scaffold_7	1332534	1335323	-	707	N	CBM13	HSP70	F:GO:0005524; P:GO:0006950; P:GO:0043581	-	heat shock protein		31710	1	31694	1	34743	1	0	0	2	0.0594982	2	0.0487455	2	0.0501792	2	0.0365591	3	0.0369176	16	0.448746	14	0.260215	15	0.305376	8	0.246237	6	0.141577	0	0	-4.09024	1.82e-07	4.67e-06
Fom5190a_08123	core		Non-effector	0.996	Scaffold_10	177029	177468	-	97	N		LSM	C:GO:0005730; F:GO:0003676; C:GO:0005732	-	u6 snrna-associated sm-like protein lsm3		3944	1	4532	1	4491	1	2	0.493182	0	0	0	0	0	0	0	0	0	0	1	0.343182	1	0.304546	5	0.834091	0	0	0	0	0	0	-2.23164	0.00846	0.0333
Fom5190a_06607	core		Non-effector	1	Scaffold_7	1925283	1926954	+	541	N	GH72/CBM43	Glyco_hydro_2_C|Glyco_hydro_72|X8	F:GO:0016740; P:GO:0005975; F:GO:0043169	-	glycoside hydrolase family 72 protein		286628	1	297494	1	300638	1	54	0.883373	18	0.494617	17	0.644737	16	0.465311	4	0.139952	26	0.56878	156	1	126	1	144	1	55	0.816986	44	0.806818	20	0.605263	-2.77874	4.53e-08	1.36e-06
Fom5190a_01708	core		Non-effector	0.947	Scaffold_2	984195	985099	+	265	N		UQ_con	F:GO:0016881	(6.3) Forming carbon-nitrogen bonds	ubiquitin-conjugating enzyme		30774	1	31421	1	33841	1	3	0.279558	5	0.291713	2	0.201105	4	0.370166	1	0.0099448	4	0.262983	4	0.376796	18	0.58453	24	0.844199	15	0.869613	5	0.372376	0	0	-2.71625	5.57e-06	8.82e-05
Fom5190a_04509	core		Effector	0.782	Scaffold_5	778197	779118	+	286	N		ECH	F:GO:0016853; P:GO:0008152	-	enoyl- hydratase isomerase		16421	1	17549	1	18548	1	2	0.211497	4	0.158351	6	0.322126	0	0	4	0.285249	5	0.361171	5	0.403471	9	0.542299	12	0.611714	12	0.532538	4	0.363341	0	0
Fom5190a_13645	core		Non-effector	1	Scaffold_25	217531	219202	+	542	N		PK|PK_C	F:GO:0004743; P:GO:0006090; P:GO:0016310; F:GO:0030955; F:GO:0005524; F:GO:0000287; P:GO:0006096; P:GO:0006094; P:GO:0006144; P:GO:0015976	(2.7) Transferring phosphorous-containing groups	pyruvate kinase		60396	1	58418	1	62612	1	4	0.133971	4	0.144737	6	0.175837	2	0.107656	0	0	7	0.215909	28	0.755981	25	0.649521	17	0.600479	6	0.145933	6	0.271531	0	0	-3.1106	8.66e-09	3.17e-07
Fom5190a_11389	core		Non-effector	1	Scaffold_15	1357072	1358058	+	329	N			-		uncharacterized protein ffuj_11497		28086	1	29243	1	31967	1	4	0.238095	4	0.178318	0	0	0	0	0	0	2	0.0891591	13	0.401216	11	0.526849	21	0.606889	8	0.649443	6	0.328267	3	0.1692	-2.93114	4.8e-05	0.000527
Fom5190a_11794	core		Non-effector	0.536	Scaffold_16	1200395	1200957	-	121	N		APG12|Atg8	C:GO:0005829; C:GO:0019898; C:GO:0000421; C:GO:0000329; P:GO:0032258; P:GO:0000422; P:GO:0034727; C:GO:0000407; P:GO:0000045; C:GO:0033110; P:GO:0006944; P:GO:0006888	-	autophagy-related protein 8		38948	1	42517	1	43834	1	4	0.0728242	1	0.120781	6	0.717584	0	0	3	0.159858	0	0	14	0.991119	16	0.539964	34	1	4	0.484902	2	0.0586146	0	0	-2.95102	1.11e-06	2.24e-05
Fom5190a_14773	dispensable		Non-effector	1	Scaffold_42	88603	89826	+	408	N			-		uncharacterized protein ffuj_07025		13213	1	13616	1	15165	1	2	0.15768	0	0	0	0	0	0	0	0	0	0	5	0.29902	6	0.376634	10	0.382353	4	0.249183	2	0.147059	0	0	-3.8677	4.64e-06	7.52e-05
Fom5190a_11390	core		Effector	0.962	Scaffold_15	1358126	1358783	+	204	N			-		uncharacterized protein ffuj_11496		13737	1	13860	1	14394	1	0	0	0	0	0	0	2	0.159575	0	0	2	0.37234	10	0.898176	9	0.585106	2	0.348024	2	0.165654	4	0.284195	2	0.235562	-15.5479	1.17e-09	5.07e-08
Fom5190a_11788	core		Non-effector	1	Scaffold_16	1185513	1187181	+	424	N		Aminotran_1_2	F:GO:0030170; F:GO:0004069; F:GO:0080130; P:GO:0000162; P:GO:0006107; P:GO:0006522; P:GO:0006525; P:GO:0006531; P:GO:0006534; P:GO:0006536; P:GO:0006560; P:GO:0006571; P:GO:0009094; P:GO:0009821; P:GO:0015976	(2.6) Transferring nitrogenous groups	aspartate aminotransferase		46941	1	47864	1	48618	1	5	0.182145	0	0	6	0.210306	4	0.127022	0	0	5	0.238466	26	0.540443	20	0.479329	23	0.59317	9	0.333134	2	0.119832	0	0	-3.18798	8.69e-06	0.000128
Fom5190a_01293	core		Non-effector	1	Scaffold_1	4054377	4056012	+	527	N		F-box|F-box-like	-		probable f-box protein involved in pathogenicity		30648	1	30598	1	35138	1	4	0.204768	2	0.0770171	0	0	4	0.128973	3	0.133863	6	0.221271	10	0.343521	8	0.272005	31	0.623472	15	0.520171	12	0.55379	0	0	-3.50963	1.27e-06	2.52e-05
Fom5190a_02849	core		Non-effector	1	Scaffold_3	1517281	1518369	+	363	Y			P:GO:0006629; F:GO:0008081	(3.1) Acting on ester bonds	uncharacterized protein ffuj_03120		33922	1	36120	1	38113	1	4	0.243342	2	0.107438	0	0	3	0.259871	0	0	3	0.239669	7	0.426997	21	0.56933	28	0.783287	10	0.446281	2	0.115702	4	0.236915	-3.71865	2.94e-07	7.14e-06
Fom5190a_05374	core	SSP	Effector	0.991	Scaffold_6	795925	796443	-	112	Y			F:GO:0003674; P:GO:0008150; C:GO:0005575		uncharacterized protein ffuj_13103		19724	1	21519	1	21549	1	10	0.576108	4	0.140655	2	0.248555	6	0.196532	0	0	1	0.138728	4	0.439306	5	0.356455	23	0.539499	11	0.709056	4	0.368015	4	0.298651	-1.46192	0.0106	0.0399
Fom5190a_13337	core		Non-effector	1	Scaffold_23	65247	66376	+	359	N			-		uncharacterized protein ffuj_02584		13971	1	14638	1	15541	1	0	0	0	0	0	0	4	0.2	1	0.0017699	0	0	9	0.337168	6	0.30354	6	0.40177	0	0	4	0.237168	0	0	-15.8788	9.92e-11	5.39e-09
Fom5190a_00736	core		Effector	0.951	Scaffold_1	2255307	2255824	+	91	N		ATP-synt_E	F:GO:0015078; C:GO:0000276; P:GO:0015986	-	atp synthase subunit mitochondrial		19759	1	21359	1	23368	1	6	0.625483	2	0.378378	4	0.478764	0	0	4	0.95946	4	0.465251	3	0.548262	14	0.942085	16	1	2	0.241313	4	0.303089	3	0.135135	-1.88318	0.00108	0.00645
Fom5190a_03200	core		Non-effector	0.631	Scaffold_3	2647217	2648133	-	282	N			-		uncharacterized protein ffuj_03484		192019	1	191097	1	204627	1	10	0.587786	2	0.177754	2	0.103599	12	0.730643	5	0.449291	7	0.454744	82	0.977099	106	1	85	1	26	0.732824	11	0.641221	8	0.534351	-4.91294	4.91e-16	5.43e-14
Fom5190a_05751	core		Non-effector	0.844	Scaffold_6	1928433	1929785	+	339	N		Gp_dh_C|Gp_dh_N	C:GO:0005737; F:GO:0051287; F:GO:0050661; P:GO:0006096; F:GO:0004365; P:GO:0055114; P:GO:0006094	(1.2) Acting on the aldehyde or oxo group of donors	glyceraldehyde-3-phosphate dehydrogenase		308362	1	322042	1	297010	1	39	0.913525	9	0.366593	22	0.850702	19	0.799704	13	0.459719	40	0.980784	139	1	117	1	179	1	70	1	63	1	8	0.620104	-3.23521	1.16e-09	5.02e-08
Fom5190a_08848	core		Non-effector	1	Scaffold_11	598771	599139	+	88	N		DSS1_SEM1	C:GO:0000502	-	26 proteasome complex subunit		9978	1	12030	1	12494	1	3	0.268293	0	0	6	0.856368	0	0	0	0	4	0.463415	7	0.672087	4	0.810298	5	0.663957	5	0.447155	2	0.149052	0	0
Fom5190a_06830	core		Non-effector	0.997	Scaffold_8	48167	49271	+	332	N		adh_short	F:GO:0016491; P:GO:0055114; F:GO:0000166	-	short-chain dehydrogenase		10930	1	12682	1	13237	1	6	0.270588	0	0	0	0	0	0	0	0	1	0.0859729	7	0.499547	6	0.321267	3	0.261539	0	0	6	0.374661	0	0	-2.18453	0.00445	0.02
Fom5190a_02930	core		Effector	0.978	Scaffold_3	1781855	1782487	+	182	N		Ribosomal_L12	P:GO:0009060; C:GO:0005840; F:GO:0003735; P:GO:0006412; C:GO:0005739; P:GO:0042254	-	50s ribosomal protein l12		8396	1	8580	1	8958	1	2	0.169036	0	0	3	0.443918	0	0	8	0.586098	2	0.210111	4	0.456556	4	0.513428	4	0.317536	5	0.361769	2	0.206951	0	0
Fom5190a_02986	core		Non-effector	0.531	Scaffold_3	1967207	1967943	+	191	N		DUF4149	-		uncharacterized protein ffuj_03264		24689	1	23895	1	24838	1	2	0.142469	2	0.286296	2	0.27137	4	0.236092	2	0.2673	0	0	11	0.713704	13	0.677069	8	0.473541	24	0.580733	5	0.516961	2	0.154681	-3.09896	9.78e-07	2e-05
Fom5190a_06500	core		Effector	0.535	Scaffold_7	1542718	1543181	+	70	N			-		uncharacterized protein ffuj_12204		75560	1	88916	1	80431	1	12	0.668103	2	0.435345	2	0.375	2	0.396552	6	1	0	0	35	1	16	1	60	1	26	1	16	1	0	0	-3.39989	6.03e-09	2.27e-07
Fom5190a_04366	core		Non-effector	1	Scaffold_5	253164	254842	-	542	N		Inos-1-P_synth|NAD_binding_5	P:GO:0008654; F:GO:0004512; P:GO:0006021; F:GO:0000166; P:GO:0019872	(5.5) Intramolecular lyases	inositol-3-phosphate synthase		85412	1	85778	1	92114	1	22	0.583085	6	0.269803	23	0.732579	8	0.268017	0	0	10	0.398451	51	0.88386	20	0.622394	47	0.896962	24	0.626563	21	0.545563	8	0.303157	-1.84401	0.000533	0.00366
Fom5190a_10246	core		Effector	0.552	Scaffold_13	1366647	1367729	+	324	N		WW	-		rna-binding protein fus tls	Fom unique gene, no orthologs or paralogs	25981	1	27028	1	27832	1	9	0.497692	0	0	0	0	0	0	0	0	2	0.155125	8	0.393352	17	0.642659	8	0.44506	10	0.413666	2	0.132964	4	0.284395	-2.60034	0.000324	0.00245
Fom5190a_01762	core		Effector	0.571	Scaffold_2	1149020	1149957	-	256	N		DLH	F:GO:0016787	-	dienelactone hydrolase		26576	1	27722	1	28744	1	9	0.515991	2	0.287847	4	0.170576	6	0.433902	4	0.340085	7	0.361407	8	0.555437	16	0.751599	18	0.73774	8	0.504264	5	0.373134	2	0.1258	-2.01438	0.00037	0.00275
Fom5190a_15427	dispensable		Non-effector	0.748	Scaffold_77	49120	49841	-	208	N			-		hypothetical protein FOXB_16966 [Fusarium oxysporum Fo5176]		27280	1	30353	1	31879	1	4	0.307479	4	0.421053	4	0.155125	0	0	6	0.319945	0	0	11	0.707756	7	0.642659	23	0.883656	11	0.67867	4	0.439058	0	0	-2.3278	3.82e-05	0.00044
Fom5190a_14350	core		Non-effector	1	Scaffold_33	51072	52755	+	474	Y		Peptidase_S10	F:GO:0004185; P:GO:0006508	(3.4) Acting on peptide bonds (peptide hydrolases)	carboxypeptidase s1		52176	1	59334	1	59176	1	2	0.0789786	0	0	2	0.10867	0	0	3	0.165677	3	0.125297	42	0.859264	16	0.444774	7	0.267221	6	0.321259	0	0	0	0	-4.90339	4.59e-11	2.61e-09
Fom5190a_08334	core		Non-effector	1	Scaffold_10	807669	809579	+	637	N		Kinase-like|Pkinase|Pkinase_Tyr	P:GO:0006468; F:GO:0005524; F:GO:0004674; P:GO:0009069	(2.7) Transferring phosphorous-containing groups	serine threonine-protein kinase ksp1		50264	1	49176	1	55484	1	5	0.144427	0	0	3	0.0858189	0	0	1	0.0141287	1	0.014652	23	0.581894	18	0.400314	26	0.509158	14	0.307169	14	0.338566	4	0.135008	-3.5928	4.83e-07	1.09e-05
Fom5190a_00757	core		Non-effector	0.998	Scaffold_1	2321818	2322720	+	301	N			-		uncharacterized protein ffuj_00968		35526	1	35720	1	36891	1	5	0.296789	2	0.186047	0	0	2	0.221484	2	0.13732	3	0.192691	5	0.379845	12	0.702104	32	0.99557	6	0.253599	5	0.351052	0	0	-3.46133	1.52e-06	2.91e-05
Fom5190a_02733	core		Non-effector	1	Scaffold_3	1111169	1113004	+	532	N		zf-C2H2|zf-C2H2|zf-C2H2_4|zf-C2H2_4|zf-H2C2_2|zf-met	F:GO:0008270; F:GO:0003676; C:GO:0005622	-	cutinase g-box binding protein		57102	1	57423	1	61445	1	4	0.129085	0	0	2	0.0680828	10	0.226035	8	0.437908	2	0.0724401	29	0.833878	30	0.708606	12	0.543028	14	0.521787	6	0.180283	4	0.188998	-4.31618	2.43e-09	9.85e-08
Fom5190a_02051	core		Non-effector	0.986	Scaffold_2	2199490	2200123	+	160	N		DUF1690	F:GO:0003674; P:GO:0008150		duf1690 domain-containing protein		15430	1	17620	1	16798	1	2	0.23817	0	0	0	0	0	0	2	0.162461	2	0.367508	5	0.73817	2	0.263407	16	0.752366	2	0.422713	1	0.0930599	0	0	-4.13275	9.72e-07	1.99e-05
Fom5190a_02896	core		Non-effector	0.757	Scaffold_3	1667840	1668780	+	291	N		ECH	F:GO:0016853; P:GO:0008152	-	enoyl- hydratase isomerase		52323	1	59793	1	61305	1	18	0.516472	4	0.17322	5	0.399575	0	0	0	0	2	0.180659	17	0.676939	20	0.907545	19	0.621679	12	0.501594	0	0	2	0.188098	-1.98582	0.000121	0.00111
Fom5190a_04354	core		Non-effector	0.999	Scaffold_5	221549	222648	-	320	N		SNARE|Syntaxin	C:GO:0016020; P:GO:0016192	-	snare domain-containing protein		30939	1	30149	1	33068	1	0	0	9	0.494546	6	0.385454	0	0	1	0.0909091	3	0.166364	10	0.437273	10	0.567273	22	0.910909	8	0.292727	4	0.222727	0	0	-2.00367	0.00845	0.0333
Fom5190a_01823	core		Non-effector	1	Scaffold_2	1407763	1409566	+	543	N		Malate_synthase	P:GO:0006099; C:GO:0009514; F:GO:0004474; P:GO:0006097; P:GO:0006090	(2.3) Acyltransferases	malate synthase		106571	1	103743	1	117961	1	31	0.675166	23	0.684036	22	0.515521	4	0.211197	5	0.172949	7	0.201219	48	0.800998	14	0.547672	78	1	16	0.440133	8	0.343681	12	0.318182	-1.55912	0.00057	0.00387
Fom5190a_06462	core		Non-effector	0.958	Scaffold_7	1423089	1424190	-	348	N		ETF|ETF_alpha	F:GO:0050660; F:GO:0009055; P:GO:0043581; C:GO:0005739; P:GO:0006118	-	electron transfer flavoprotein subunit alpha		31201	1	33892	1	34593	1	6	0.399274	8	0.540835	2	0.124319	2	0.180581	6	0.34392	4	0.332123	17	0.702359	4	0.26588	21	0.767695	15	0.651543	10	0.344828	0	0	-2.07582	0.000347	0.0026
Fom5190a_14088	dispensable		Non-effector	1	Scaffold_29	201562	203508	-	649	Y		PLA2_B	F:GO:0004620; P:GO:0009395	-	lysophospholipase		36912	1	37065	1	42305	1	9	0.376477	0	0	2	0.0801233	0	0	1	0.048793	3	0.0493066	22	0.442732	10	0.310221	16	0.486903	6	0.193631	4	0.16641	2	0.102208	-2.93696	4.11e-05	0.000465
Fom5190a_07838	core		Non-effector	0.925	Scaffold_9	1149590	1150555	-	322	N		3Beta_HSD|Epimerase|NAD_binding_10|NAD_binding_4|RmlD_sub_bind	P:GO:0044237; F:GO:0000166; F:GO:0050662; F:GO:0003824	-	nad-dependent epimerase dehydratase		1331	1	1314	1	1520	1	2	0.168737	0	0	2	0.15735	0	0	0	0	0	0	14	0.469979	16	0.741201	13	0.390269	2	0.186335	2	0.207039	0	0	-5.64155	1.89e-21	3.88e-19
Fom5190a_06813	core		Non-effector	1	Scaffold_8	3537	3902	+	122	N			-		hypothetical protein FOXB_00954 [Fusarium oxysporum Fo5176]	Fom unique gene, no orthologs or paralogs	8392	1	8569	1	8808	1	4	0.65847	0	0	0	0	0	0	0	0	0	0	2	0.393443	1	0.273224	8	0.614754	9	0.904372	0	0	0	0	-2.20294	0.00444	0.02
Fom5190a_03885	core		Non-effector	0.999	Scaffold_4	1557142	1558294	-	366	N		Homoserine_dh|NAD_binding_3	P:GO:0009088; F:GO:0050661; P:GO:0009086; P:GO:0009097; P:GO:0055114; F:GO:0004412; P:GO:0006544; P:GO:0006563; P:GO:0009085	(1.1) Acting on the CH-OH group of donors	homoserine dehydrogenase		34483	1	34857	1	36505	1	0	0	8	0.396357	0	0	0	0	4	0.306158	4	0.189072	23	0.7268	7	0.407632	12	0.518647	7	0.261058	6	0.401561	0	0	-3.08066	0.000491	0.00343
Fom5190a_07457	core		Non-effector	0.992	Scaffold_8	1934413	1935210	+	266	N			-		uncharacterized protein cpur_00761		11329	1	10183	1	12395	1	12	0.545113	0	0	0	0	4	0.230576	0	0	0	0	4	0.393484	4	0.41604	5	0.384712	6	0.337093	0	0	0	0
Fom5190a_13604	core		Non-effector	0.978	Scaffold_25	98038	99017	+	294	N		Bac_rhodopsin	P:GO:0006811; P:GO:0009987; C:GO:0016021; F:GO:0005503; P:GO:0009416; F:GO:0005216	-	opsin-1		16804	1	16433	1	18062	1	5	0.308163	4	0.353061	2	0.184694	7	0.409184	5	0.260204	6	0.262245	4	0.343878	12	0.492857	5	0.322449	4	0.291837	9	0.409184	0	0	-1.57045	0.00806	0.032
Fom5190a_04854	core		Non-effector	0.778	Scaffold_5	1824769	1825579	-	252	N		Ank|Ank|Ank_2|Ank_2|Ank_3|Ank_4|Ank_4|Ank_5	-		ankyrin repeat protein		16365	1	16959	1	17514	1	0	0	2	0.103576	0	0	2	0.136868	0	0	4	0.308261	7	0.553638	8	0.673243	6	0.316893	8	0.479655	0	0	0	0	-4.12206	5.82e-06	9.16e-05
Fom5190a_07311	core		Non-effector	0.994	Scaffold_8	1455127	1456372	+	363	N		FMN_dh|IMPDH|NMO	F:GO:0018580; P:GO:0055114; F:GO:0016702; P:GO:0006807	(1.1) Acting on the CH-OH group of donors; (1.1) Acting on the CH-OH group of donors	2-nitropropane dioxygenase		46664	1	45221	1	49645	1	22	0.780899	10	0.434189	14	0.378812	5	0.159711	13	0.58748	12	0.494382	5	0.319422	25	0.88122	28	0.756822	9	0.401284	16	0.565811	2	0.139647
Fom5190a_13678	core		Non-effector	0.883	Scaffold_25	314831	315363	+	157	N		MARVEL	P:GO:0043581	-	uncharacterized protein ffuj_02429		46752	1	49462	1	50948	1	5	0.410882	2	0.273921	2	0.243902	4	0.365854	3	0.651032	1	0.15197	16	0.851782	29	1	12	1	13	0.953096	14	0.902439	5	0.371482	-3.50374	1.44e-09	6.14e-08
Fom5190a_11732	core		Non-effector	1	Scaffold_16	1017824	1019570	-	549	N		Acyl-CoA_dh_1|Acyl-CoA_dh_2|Acyl-CoA_dh_M|Acyl-CoA_dh_N|Cyt-b5	F:GO:0020037; F:GO:0050660; F:GO:0003995; P:GO:0055114; P:GO:0006118	(1.3) Acting on the CH-CH group of donors	acyl- dehydrogenase		28037	1	27919	1	30685	1	16	0.450487	5	0.124213	3	0.0721236	11	0.294791	8	0.236978	4	0.0927304	12	0.353177	8	0.294791	16	0.461935	28	0.74356	11	0.340011	0	0
Fom5190a_08849	core		Non-effector	1	Scaffold_11	599852	601706	-	517	N		PGK	C:GO:0005737; F:GO:0004618; P:GO:0016310; F:GO:0005524; P:GO:0006096; P:GO:0006094; P:GO:0015976	(2.7) Transferring phosphorous-containing groups	phosphoglycerate kinase		116658	1	119847	1	125165	1	4	0.18221	1	0.0835579	6	0.206469	2	0.107817	6	0.369272	2	0.0873315	60	0.836119	50	0.69434	24	0.707817	30	0.6	16	0.489488	2	0.0636119	-4.50858	1.12e-13	9.15e-12
Fom5190a_01645	core		Non-effector	1	Scaffold_2	804479	806381	-	527	N		AcetylCoA_hydro|AcetylCoA_hyd_C	F:GO:0046872; F:GO:0008775; P:GO:0006084; F:GO:0005524; F:GO:0004075; P:GO:0006083; F:GO:0016829; C:GO:0005829; C:GO:0005739; F:GO:0003986; C:GO:0009329; P:GO:0006633; C:GO:0009343; P:GO:0006090	(2.8) Transferring sulfur-containing groups; (6.3) Forming carbon-nitrogen bonds; (3.1) Acting on ester bonds	acetyl- hydrolase		51535	1	51345	1	54350	1	10	0.334209	12	0.326852	9	0.132948	0	0	2	0.0903836	0	0	8	0.253284	27	0.772464	27	0.697846	11	0.471361	11	0.295849	4	0.166579	-1.77281	0.000426	0.00308
Fom5190a_04065	core		Effector	0.697	Scaffold_4	2039715	2039968	-	67	N			-		hypothetical protein FOC1_g10011794 [Fusarium oxysporum f. sp. cubense race 1]		16478	1	15995	1	17049	1	0	0	8	0.744094	0	0	0	0	0	0	0	0	8	0.791339	6	1	5	0.929134	17	0.956693	8	0.492126	0	0
Fom5190a_05658	core		Non-effector	1	Scaffold_6	1629086	1630285	-	384	N		Cyt-b5|FA_hydroxylase	P:GO:0006633; P:GO:0006665; F:GO:0016491; F:GO:0005506; F:GO:0020037; C:GO:0005783; P:GO:0055114	-	inositolphosphorylceramide-b c-26 hydroxylase		91202	1	93623	1	102592	1	4	0.293333	5	0.285	2	0.156667	4	0.100833	0	0	8	0.380833	15	0.470833	66	1	27	0.858333	31	0.896667	17	0.795	4	0.261667	-4.14912	4.77e-13	3.62e-11
Fom5190a_01264	core		Non-effector	1	Scaffold_1	3939527	3940960	+	416	N		Acetate_kinase	P:GO:0006085; C:GO:0005622; F:GO:0008776; P:GO:0016310; F:GO:0005524; P:GO:0006090; P:GO:0019530	(2.7) Transferring phosphorous-containing groups	acetate kinase		60190	1	61250	1	66956	1	2	0.0746165	4	0.12622	2	0.269177	2	0.0906555	0	0	2	0.0230126	12	0.322873	31	0.624826	28	0.902371	6	0.380753	6	0.177824	6	0.322176	-3.99768	3.59e-11	2.08e-09
Fom5190a_11903	core		Effector	0.972	Scaffold_17	230957	231488	+	160	N		Glutaredoxin	F:GO:0009055; P:GO:0034599; P:GO:0045454; P:GO:0006970; F:GO:0015035; C:GO:0005739; P:GO:0006118	-	monothiol glutaredoxin-5		13752	1	14456	1	14430	1	2	0.473684	0	0	0	0	4	0.447368	0	0	4	0.400376	2	0.453008	2	0.321429	13	0.979323	4	0.575188	0	0	2	0.199248	-3.90429	3.84e-06	6.4e-05
Fom5190a_00462	core		Non-effector	1	Scaffold_1	1363764	1364939	+	374	Y		DUF4448	-		uncharacterized protein ffuj_00664		40018	1	39726	1	40347	1	0	0	2	0.129252	4	0.229592	6	0.260204	15	0.806122	8	0.365646	11	0.529762	6	0.380102	29	0.77381	14	0.60119	3	0.154762	0	0	-3.71796	1.44e-06	2.78e-05
Fom5190a_10105	core		Non-effector	1	Scaffold_13	905191	906955	-	571	N		bZIP_1|bZIP_2	F:GO:0003700; F:GO:0043565; P:GO:0006355; C:GO:0005667; P:GO:0045449	-	bzip transcription factor		81736	1	81683	1	88123	1	4	0.094051	4	0.185269	4	0.157507	4	0.107649	6	0.179037	10	0.209632	20	0.510482	19	0.632295	58	0.925212	14	0.476487	13	0.386969	0	0	-3.82757	3.66e-12	2.5e-10
Fom5190a_00507	core		Effector	1	Scaffold_1	1498372	1498785	+	75	N		4F5|zf-met2	F:GO:0008270; C:GO:0005622	-	uncharacterized protein ffuj_00714		14373	1	14803	1	15475	1	3	0.661836	0	0	3	0.454106	0	0	1	0.125604	2	0.391304	4	0.483092	2	0.772947	10	1	4	0.234299	2	0.417874	4	0.280193	-2.36843	0.00117	0.00691
Fom5190a_11995	core		Effector	0.903	Scaffold_17	505315	506059	-	231	N		Sod_Fe_C|Sod_Fe_N	F:GO:0046872; P:GO:0006801; F:GO:0004784; P:GO:0055114	(1.1) Acting on the CH-OH group of donors	superoxide dismutase		41595	1	42986	1	43922	1	2	0.213423	6	0.538255	8	0.401342	6	0.366443	5	0.453691	2	0.143624	9	0.672483	12	0.910067	26	0.809396	5	0.609396	10	0.724832	2	0.206711	-2.35045	4.69e-05	0.000517
Fom5190a_10235	core		Non-effector	1	Scaffold_13	1318188	1321684	-	924	N		Cation_ATPase_N|E1-E2_ATPase|HAD|Hydrolase	P:GO:0015992; F:GO:0008553; C:GO:0016021; F:GO:0046872; P:GO:0006754; P:GO:0006200; C:GO:0005886; F:GO:0005524; P:GO:0006119	(3.6) Acting on acid anhydrides	plasma membrane atpase		573663	1	577555	1	611528	1	51	0.716614	29	0.413783	25	0.540177	48	0.55133	29	0.508722	29	0.476122	230	0.896769	193	0.938805	215	0.982271	96	0.8839	99	0.964827	31	0.48127	-3.54962	1.28e-13	1.03e-11
Fom5190a_13277	core	SSP	Non-effector	0.947	Scaffold_22	316145	316959	-	234	Y			-		uncharacterized protein ffuj_05566		44686	1	43017	1	46673	1	0	0	0	0	3	0.21227	0	0	0	0	2	0.229448	8	0.455215	18	0.952147	23	0.757055	8	0.776687	13	0.692025	4	0.334969	-4.90837	2.16e-08	7.08e-07
Fom5190a_10819	core		Non-effector	1	Scaffold_14	1347047	1348441	-	331	N		Methyltransf_11|Methyltransf_18|Methyltransf_23|Methyltransf_31	-		related to methyltransferase		49168	1	54630	1	55797	1	0	0	0	0	1	0.108961	0	0	1	0.101075	0	0	14	0.711111	12	0.620072	33	0.882437	16	0.583512	11	0.368459	2	0.083871	-6.79178	1.3e-13	1.05e-11
Fom5190a_00173	core		Non-effector	1	Scaffold_1	444622	446494	+	609	Y			F:GO:0016787; P:GO:0009166	-	ser thr protein phosphatase family		43473	1	47834	1	51024	1	8	0.221036	2	0.0886279	2	0.105179	0	0	2	0.0827549	2	0.128137	13	0.42819	12	0.337427	24	0.691404	4	0.13134	2	0.054992	0	0	-3.06313	1.31e-07	3.46e-06
Fom5190a_08775	core	SSP	Effector	0.949	Scaffold_11	414271	414873	+	184	Y		Phospholip_A2_3	C:GO:0005575		secretory phospholipase a2		26116	1	26311	1	27938	1	0	0	0	0	2	0.227197	0	0	0	0	0	0	6	0.3466	6	0.373134	16	0.822554	2	0.330017	6	0.698176	0	0	-4.74999	9.88e-08	2.71e-06
Fom5190a_12469	core		Non-effector	1	Scaffold_18	808724	810450	-	542	N	GT48	MFS_1|Sugar_tr	F:GO:0022891; C:GO:0016021; P:GO:0055085	-	quinate permease		58317	1	62298	1	65830	1	6	0.243196	8	0.390851	0	0	0	0	2	0.0938043	5	0.191083	16	0.514186	31	0.659525	14	0.334105	17	0.52403	6	0.229878	0	0	-3.17987	1.41e-05	0.000194
Fom5190a_09419	core		Non-effector	0.973	Scaffold_12	577515	577838	-	108	N			-		uncharacterized protein ffuj_10700		45562	1	49848	1	49038	1	6	0.490741	6	0.95679	10	1	0	0	2	0.441358	4	0.364198	7	0.768518	14	1	29	0.987654	17	1	10	0.984568	2	0.37963	-2.13006	6.88e-05	0.000706
Fom5190a_03558	core		Non-effector	1	Scaffold_4	429322	432391	+	886	N	GT35	Phosphorylase	C:GO:0005737; F:GO:0008184; P:GO:0005980; F:GO:0030170	-	glycogen phosphorylase		101612	1	101077	1	113400	1	6	0.2557	5	0.152769	4	0.0944625	0	0	2	0.0501629	2	0.0436482	30	0.447231	49	0.495114	20	0.387296	13	0.276873	18	0.495766	4	0.0508143	-3.86191	4.29e-13	3.28e-11
Fom5190a_02135	core		Non-effector	1	Scaffold_2	2459837	2462678	-	590	N		PEPCK_ATP	C:GO:0005737; P:GO:0006094; F:GO:0016301; P:GO:0016310; F:GO:0004612; F:GO:0005524; P:GO:0006099; P:GO:0015976	(4.1) Carbon-carbon lyases	phosphoenolpyruvate carboxykinase		107031	1	103727	1	117152	1	30	0.540465	33	0.540816	16	0.676988	13	0.228712	20	0.349754	23	0.492611	25	0.376144	26	0.565799	60	0.934905	33	0.554891	23	0.421182	8	0.156228	-1.46123	0.00264	0.0132
Fom5190a_03924	core		Effector	0.87	Scaffold_4	1679940	1680590	-	217	N		Thioredoxin_4	-		thioredoxin-like protein		15326	1	16179	1	16662	1	6	0.519201	0	0	2	0.184332	0	0	4	0.344086	2	0.115207	2	0.285714	4	0.403994	10	0.666667	6	0.543779	4	0.204301	0	0	-2.1064	0.00284	0.014
Fom5190a_08281	core		Effector	0.928	Scaffold_10	649507	649822	+	86	N			-		uncharacterized protein ffuj_07834		42261	1	44388	1	45496	1	0	0	3	0.838608	0	0	1	0.0664557	0	0	1	0.126582	2	0.651899	27	1	11	0.88924	8	0.914557	2	0.275316	0	0	-4.8122	5.39e-08	1.58e-06
Fom5190a_05826	core		Non-effector	1	Scaffold_6	2149309	2151866	+	820	N		XFP|XFP_C|XFP_N	F:GO:0016832; P:GO:0005975	(4.1) Carbon-carbon lyases	probable xylulose-5-phosphate phosphoketolase		344239	1	335972	1	367611	1	7	0.186083	6	0.191556	2	0.0781861	3	0.0175919	0	0	2	0.0742768	122	0.953088	82	0.838937	116	0.922205	61	0.67631	56	0.801407	17	0.292025	-5.48896	1.64e-20	2.97e-18
Fom5190a_05271	core		Non-effector	1	Scaffold_6	519974	521768	-	553	N		PGI	C:GO:0005737; P:GO:0006094; F:GO:0004347; P:GO:0006096; P:GO:0005982; P:GO:0005985; P:GO:0006098	(5.3) Intramolecular oxidoreductases	glucose-6-phosphate isomerase		53202	1	52586	1	54166	1	0	0	3	0.186072	0	0	10	0.220056	4	0.160446	0	0	20	0.367131	14	0.400557	17	0.528134	4	0.166574	4	0.0913649	0	0	-5.19247	4.74e-09	1.82e-07
Fom5190a_02177	core		Effector	0.941	Scaffold_2	2603807	2604550	+	178	N			-		uncharacterized protein ffuj_05849		147782	1	164126	1	148044	1	40	0.958333	13	0.948925	21	0.913979	5	0.245968	13	0.645161	13	0.860215	12	0.860215	48	0.913979	100	1	72	1	46	1	1	0.0591398	-2.07602	2.45e-05	0.000304
Fom5190a_00219	core		Non-effector	1	Scaffold_1	584409	585491	+	342	N		Bax1-I	C:GO:0016021; P:GO:0043581	-	bax inhibitor family protein		57229	1	56614	1	63403	1	2	0.166205	4	0.232687	2	0.136657	6	0.228993	2	0.0572484	0	0	24	0.705448	15	0.660203	11	0.636196	19	0.786704	6	0.291782	14	0.589104	-3.91025	1.05e-10	5.71e-09
Fom5190a_05567	core		Non-effector	1	Scaffold_6	1360366	1361811	+	401	N	GT25	EamA|TPT	C:GO:0016021	-	duf250 domain membrane protein		54027	1	56243	1	60422	1	5	0.26556	4	0.202628	0	0	0	0	1	0.0207469	0	0	15	0.569156	9	0.452282	30	0.793914	6	0.28769	2	0.138313	0	0	-3.52287	9.25e-07	1.91e-05
Fom5190a_01234	core		Effector	0.822	Scaffold_1	3834908	3835520	+	114	N		SBDS	P:GO:0043581	-	shwachman-bodian-diamond syndrome protein		31651	1	34310	1	37240	1	5	0.327896	1	0.0424144	2	0.265905	0	0	4	0.779772	8	0.551387	7	0.670473	13	0.893964	11	0.269168	7	0.58075	5	0.358891	0	0	-3.15335	1.85e-07	4.73e-06
Fom5190a_08413	core		Effector	0.978	Scaffold_10	1056888	1057536	-	189	N		NifU_N	F:GO:0005506; P:GO:0016226; F:GO:0051536	-	iron sulfur cluster assembly protein		12248	1	13216	1	12960	1	1	0.0801233	0	0	1	0.118644	0	0	2	0.127889	2	0.154083	2	0.278891	1	0.280431	8	0.816641	3	0.243451	2	0.0570108	0	0	-3.74829	7.97e-06	0.000119
Fom5190a_06486	core		Non-effector	1	Scaffold_7	1506161	1507588	-	476	N			F:GO:0003674; P:GO:0008150; C:GO:0005575		uncharacterized protein ffuj_12218		26870	1	26385	1	29264	1	0	0	2	0.0966387	0	0	0	0	0	0	0	0	11	0.390056	6	0.369748	7	0.409664	8	0.245098	6	0.261205	0	0	-4.8006	9.36e-08	2.58e-06
Fom5190a_10090	core		Non-effector	1	Scaffold_13	837035	839054	-	579	N		Pyridoxal_deC	F:GO:0030170; P:GO:0006536; F:GO:0004351; P:GO:0006522; P:GO:0006531; P:GO:0019482; P:GO:0019530	(4.1) Carbon-carbon lyases	glutamate decarboxylase		95577	1	92294	1	102113	1	3	0.0777228	7	0.260396	4	0.144059	0	0	4	0.215346	8	0.292079	12	0.324752	17	0.406436	35	0.799505	4	0.127723	6	0.233168	2	0.0460396	-3.41001	4.7e-10	2.22e-08
Fom5190a_04577	core		Non-effector	0.765	Scaffold_5	1021405	1022275	-	243	N		Methyltransf_18|Methyltransf_24|Methyltransf_3|Methyltransf_31|PCMT	F:GO:0008171; P:GO:0032259	-	o-methyltransferase family protein		23211	1	26077	1	26275	1	8	0.182549	0	0	2	0.174512	2	0.190585	4	0.342135	4	0.283582	6	0.446613	7	0.390356	9	0.595867	3	0.206659	3	0.140069	0	0	-2.46721	0.000478	0.00336
Fom5190a_01783	core		Non-effector	1	Scaffold_2	1240688	1242253	+	505	N		Peptidase_C1_2	P:GO:0006508; F:GO:0004197	(3.4) Acting on peptide bonds (peptide hydrolases)	peptidase c1-like family protein		110586	1	117750	1	126426	1	8	0.187101	4	0.240741	3	0.0881226	0	0	6	0.190932	6	0.202427	21	0.648148	18	0.710089	61	0.875479	24	0.663474	3	0.131545	2	0.0817369	-4.04583	1.05e-13	8.56e-12
Fom5190a_02096	core		Effector	0.998	Scaffold_2	2330863	2331387	+	140	N		DUF1687	F:GO:0016491; C:GO:0005739; P:GO:0055114; P:GO:0006629	-	duf1687 domain containing protein		28154	1	29568	1	29832	1	2	0.285714	3	0.217143	4	0.533333	0	0	0	0	0	0	4	0.367619	4	0.561905	16	1	12	0.912381	2	0.219048	0	0	-2.49604	3.44e-05	0.000404
Fom5190a_08327	core		Effector	0.998	Scaffold_10	791449	791962	+	116	N		zf-Apc11|zf-rbx1	F:GO:0008270; F:GO:0046872	-	e3 ubiquitin-protein ligase rbx1		15943	1	17202	1	17075	1	5	0.439689	0	0	6	0.72179	0	0	0	0	2	0.404669	2	0.326848	5	0.515564	9	0.90856	0	0	5	0.445525	0	0
Fom5190a_04528	core		Non-effector	1	Scaffold_5	855286	856542	-	419	N		polyprenyl_synt	C:GO:0005737; F:GO:0046872; F:GO:0004337; P:GO:0033384; F:GO:0004311; F:GO:0004161; P:GO:0033386; P:GO:0045337; P:GO:0006694	(2.5) Transferring alkyl or aryl groups, other than methyl groups; (2.5) Transferring alkyl or aryl groups, other than methyl groups; (2.5) Transferring alkyl or aryl groups, other than methyl groups	geranylgeranyl pyrophosphate synthase		24098	1	24091	1	26174	1	2	0.150358	1	0.0095465	2	0.151949	2	0.136038	2	0.008751	0	0	8	0.28401	8	0.41607	4	0.26253	11	0.521082	2	0.0843278	0	0	-3.39731	1.68e-07	4.32e-06
Fom5190a_02027	core		Non-effector	1	Scaffold_2	2112560	2113755	-	349	N			P:GO:0006366; P:GO:0006355	-	c6 transcription factor		74990	1	72401	1	81044	1	7	0.251672	14	0.444816	5	0.309365	2	0.0894649	0	0	4	0.137124	15	0.58612	16	0.700669	31	0.852007	5	0.229097	13	0.679766	0	0	-2.53728	5.39e-06	8.57e-05
Fom5190a_02774	core		Non-effector	1	Scaffold_3	1236161	1237177	-	339	N			-		uncharacterized protein ffuj_03042		28746	1	28765	1	30774	1	0	0	8	0.359882	0	0	0	0	0	0	2	0.129794	7	0.343166	10	0.59292	6	0.411013	4	0.26057	5	0.294002	0	0	-2.80793	0.00141	0.00801
Fom5190a_09779	core		Effector	0.602	Scaffold_12	1506332	1507020	+	211	N	GH18	1-cysPrx_C|AhpC-TSA|Redoxin	P:GO:0055114; F:GO:0016209; F:GO:0051920	(1.1) Acting on the CH-OH group of donors	thioredoxin-like protein		158473	1	160715	1	161845	1	15	0.805515	2	0.246734	4	0.332366	2	0.143686	8	0.62119	10	0.690856	21	0.843251	53	0.911466	55	1	21	1	12	0.706821	4	0.291727	-4.057	1.38e-11	8.6e-10
Fom5190a_05889	core		Non-effector	1	Scaffold_6	2360838	2362667	+	571	N		TPP_enzyme_C|TPP_enzyme_M|TPP_enzyme_N	P:GO:0008152; F:GO:0003824; F:GO:0000287; F:GO:0030976	-	pyruvate decarboxylase		141680	1	136935	1	151975	1	3	0.196175	4	0.244809	2	0.10929	8	0.365027	4	0.148634	4	0.114208	10	0.345902	36	0.845355	74	1	6	0.267213	11	0.287978	14	0.380874	-5.01843	8.77e-18	1.14e-15
Fom5190a_04562	core		Non-effector	0.993	Scaffold_5	977520	978372	-	265	N			-		uncharacterized protein ffuj_07317		157677	1	152062	1	171828	1	6	0.347011	8	0.459554	2	0.150059	5	0.404455	4	0.290739	12	0.575615	12	0.49238	19	0.744431	111	1	10	0.470106	27	0.950762	0	0	-4.34278	1.25e-13	1.01e-11
Fom5190a_05591	core	SSP	Effector	0.854	Scaffold_6	1420626	1421339	+	238	Y			-		uncharacterized protein ffuj_13328		20354	1	19016	1	20708	1	0	0	4	0.514006	0	0	2	0.154062	0	0	0	0	3	0.32493	5	0.52521	8	0.55042	4	0.29972	1	0.107843	0	0	-3.30014	0.000165	0.00142
Fom5190a_05579	core		Non-effector	1	Scaffold_6	1386621	1387977	+	379	N		Glyco_hydro_16	P:GO:0005975; F:GO:0004553	(3.2) Glycosylases	glycoside hydrolase family 16 protein		53344	1	58359	1	60839	1	2	0.091378	3	0.131172	0	0	2	0.0442152	0	0	0	0	12	0.442889	15	0.661017	16	0.627856	6	0.10759	2	0.133382	0	0	-4.56358	1.08e-09	4.7e-08
Fom5190a_15795	dispensable		Non-effector	0.999	Scaffold_122	19823	21037	-	273	N			-		related to methyltransferase		96917	1	103569	1	107602	1	5	0.37037	5	0.347325	0	0	0	0	0	0	6	0.527572	16	0.632099	12	0.595885	58	1	17	0.653498	18	0.676543	4	0.220576	-4.4321	1.64e-09	6.88e-08
Fom5190a_00996	core		Non-effector	0.958	Scaffold_1	3054677	3055347	+	186	N		TspO_MBR	C:GO:0016021	-	translocator protein		45428	1	48061	1	48595	1	0	0	0	0	0	0	0	0	2	0.223547	0	0	15	0.909091	6	0.61699	12	0.746647	7	0.842027	0	0	0	0	-17.569	2.06e-17	2.6e-15
Fom5190a_02170	core		Non-effector	0.838	Scaffold_2	2586349	2587236	+	279	N		RRM_1	F:GO:0003676; F:GO:0000166	-	rna recognition domain-containing protein		47564	1	46928	1	51875	1	3	0.208333	4	0.414414	2	0.201577	2	0.211712	2	0.101351	3	0.234234	12	0.512387	10	0.581081	13	0.673423	6	0.302928	0	0	0	0	-3.46425	3.75e-09	1.47e-07
Fom5190a_00470	core		Non-effector	0.972	Scaffold_1	1388025	1389189	+	333	N	GH130	FAD_binding_6|NAD_binding_1	P:GO:0055114; P:GO:0006696; P:GO:0034599; C:GO:0005758; C:GO:0031307; F:GO:0004128; P:GO:0006040; P:GO:0006118	(1.6) Acting on NADH or NADPH	nadh-cytochrome b5 reductase		43959	1	46941	1	49241	1	12	0.367382	4	0.299571	2	0.141631	2	0.1897	2	0.0892704	2	0.113305	10	0.319313	10	0.487554	12	0.722747	2	0.153648	6	0.28927	4	0.200858	-2.46679	1.61e-05	0.000217
Fom5190a_01623	core	SSP	Non-effector	0.594	Scaffold_2	757120	757554	-	145	Y			-		small secreted protein		249730	1	268183	1	258193	1	12	0.666667	14	1	0	0	0	0	3	0.395402	4	0.533333	42	1	35	1	124	1	60	1	40	1	8	0.57931	-4.34591	3.94e-08	1.21e-06
Fom5190a_11738	core	SSP	Effector	1	Scaffold_16	1035276	1035663	-	111	Y			-		uncharacterized protein ffuj_08417		90581	1	93163	1	94612	1	14	1	4	0.525773	2	0.391753	2	0.255155	0	0	8	1	3	0.350515	33	1	32	1	6	0.260309	9	0.739691	0	0	-3.31714	1.48e-08	5.11e-07
Fom5190a_04379	core		Effector	0.705	Scaffold_5	311196	311661	+	130	N		DUF202	C:GO:0031310; F:GO:0003729; P:GO:0016237; P:GO:0006797; C:GO:0033254; P:GO:0042144; P:GO:0007034; C:GO:0005783	-	vacuolar transporter chaperone 1		36087	1	38888	1	40252	1	6	0.60515	2	0.186695	4	0.418455	2	0.369099	0	0	6	0.630901	10	0.716738	5	0.48927	10	0.678112	3	0.306867	3	0.375536	4	0.321888	-2.55714	5.11e-06	8.19e-05
Fom5190a_03905	core	SSP	Non-effector	1	Scaffold_4	1621037	1621732	-	232	Y			-		siderophore biosynthesis	Fom unique gene, no orthologs or paralogs	66322	1	65664	1	65714	1	2	0.116379	0	0	0	0	2	0.173851	0	0	0	0	9	0.656609	18	0.79023	12	0.781609	2	0.227012	0	0	0	0	-6.114	4.01e-13	3.08e-11
Fom5190a_02790	core		Non-effector	0.971	Scaffold_3	1283553	1284568	+	320	N		3HCDH|3HCDH_N	F:GO:0070403; F:GO:0003857; P:GO:0055114; P:GO:0006550; P:GO:0006552; P:GO:0006554; P:GO:0006568; P:GO:0006574; P:GO:0006633; P:GO:0018874	(1.1) Acting on the CH-OH group of donors	3-hydroxybutyryl- dehydrogenase		33077	1	35609	1	35939	1	2	0.108268	0	0	4	0.239173	0	0	1	0.0620079	0	0	3	0.350394	13	0.417323	5	0.269685	4	0.148622	6	0.351378	0	0	-3.5689	1.42e-06	2.76e-05
Fom5190a_07146	core		Non-effector	0.75	Scaffold_8	965894	966156	+	68	N			-		uncharacterized protein cpur_01588		170269	1	184361	1	198266	1	18	1	14	0.942966	6	0.319392	7	0.958175	7	0.8327	28	1	25	1	34	1	56	1	24	1	8	1	8	1	-3.2747	5.41e-10	2.51e-08
Fom5190a_05270	core		Non-effector	1	Scaffold_6	514696	515920	-	392	N		Mannitol_dh|Mannitol_dh_C	P:GO:0019594; F:GO:0008926; P:GO:0055114; F:GO:0050662; F:GO:0000166; P:GO:0006000; P:GO:0006013	(1.1) Acting on the CH-OH group of donors	mannitol-1-phosphate 5-dehydrogenase		72905	1	72340	1	77695	1	15	0.670204	6	0.369796	6	0.387755	0	0	15	0.602449	6	0.251429	5	0.254694	12	0.574694	31	0.778775	5	0.274286	6	0.323265	0	0	-2.52301	8.78e-07	1.83e-05
Fom5190a_00553	core		Non-effector	0.999	Scaffold_1	1650243	1651206	+	288	N			-		uncharacterized protein ffuj_00667		65194	1	73566	1	75890	1	0	0	0	0	0	0	0	0	3	0.200208	1	0.0860996	5	0.273859	13	0.524896	23	0.569502	16	0.621369	18	0.502075	2	0.207469	-18.1453	3.48e-20	5.97e-18
Fom5190a_01194	core		Non-effector	0.522	Scaffold_1	3702760	3703389	+	187	N			P:GO:0043581	-	uncharacterized protein ffuj_01422		34635	1	35213	1	36984	1	2	0.233333	0	0	1	0.0777778	0	0	4	0.468254	0	0	6	0.444444	8	0.630159	5	0.519048	4	0.195238	2	0.152381	2	0.31746	-4.64773	9.44e-10	4.16e-08
Fom5190a_02461	core		Effector	0.657	Scaffold_3	133316	133945	-	210	N			-		uncharacterized protein ffuj_02713		41976	1	45485	1	45249	1	0	0	0	0	4	0.374603	0	0	0	0	2	0.201587	3	0.333333	12	0.519048	6	0.64127	0	0	0	0	0	0	-4.45172	3.45e-07	8.17e-06
Fom5190a_01276	core		Non-effector	1	Scaffold_1	3995547	3997618	-	671	N	GT48	Sugar_tr|Sugar_tr	C:GO:0016021; P:GO:0055085; F:GO:0022857	-	mfs transporter		291885	1	291605	1	318363	1	6	0.21332	8	0.261583	8	0.232143	2	0.0965251	4	0.17471	1	0.0482625	33	0.581081	54	0.866313	54	0.814189	20	0.539575	8	0.262548	4	0.127413	-4.78033	1.16e-18	1.71e-16
Fom5190a_04693	core		Non-effector	0.637	Scaffold_5	1387283	1387596	-	87	N			-		uncharacterized protein ffuj_07183		109123	1	112918	1	115252	1	0	0	10	0.480892	3	0.404459	1	0.0286624	4	0.468153	2	0.28344	2	0.299363	23	1	31	1	6	0.980892	5	0.563694	0	0	-4.02871	4.88e-07	1.1e-05
Fom5190a_14580	dispensable		Non-effector	1	Scaffold_38	1047	3214	+	576	N	GT48	AA_permease|AA_permease_2	P:GO:0003333; F:GO:0015171; C:GO:0016021	-	amino-acid permease inda1		92362	1	91051	1	106447	1	5	0.258303	0	0	6	0.239852	2	0.0511993	4	0.104705	0	0	15	0.338561	14	0.351476	14	0.421125	10	0.339945	8	0.177583	2	0.0807196	-4.24131	6.7e-09	2.5e-07
Fom5190a_00069	core		Non-effector	1	Scaffold_1	176058	177583	-	473	N		Citrate_synt	P:GO:0044262; P:GO:0019629; F:GO:0004108; P:GO:0006099; F:GO:0050440; C:GO:0005739; P:GO:0046487	(2.3) Acyltransferases; (2.3) Acyltransferases	methylcitrate synthase precursor		78467	1	82290	1	83136	1	12	0.399083	2	0.131062	0	0	2	0.0661861	3	0.146789	4	0.157274	14	0.408257	9	0.316514	12	0.413499	18	0.500655	4	0.142857	4	0.20249	-3.58307	1.23e-06	2.45e-05
Fom5190a_09987	core	SSP	Effector	1	Scaffold_13	469372	470201	-	161	Y			-		uncharacterized protein ffuj_01887	Fom unique gene, no orthologs or paralogs	387036	1	416979	1	438315	1	13	0.626506	4	0.242169	2	0.0301205	2	0.122892	6	0.561446	1	0.053012	39	0.855422	54	1	87	1	16	0.704819	22	0.849398	6	0.43253	-5.53942	2.73e-19	4.4e-17
Fom5190a_02909	core		Non-effector	1	Scaffold_3	1703026	1704956	+	589	N		AMP-binding|AMP-binding_C	F:GO:0016874; P:GO:0008152	-	amp-binding domain protein		103692	1	111279	1	117890	1	8	0.150699	2	0.0952874	2	0.0942517	4	0.0797514	0	0	6	0.269808	10	0.313827	10	0.330399	29	0.661833	11	0.278612	12	0.27188	0	0	-4.32446	1.17e-13	9.56e-12
Fom5190a_06420	core		Non-effector	0.795	Scaffold_7	1298663	1299044	-	72	N		Inhibitor_I9	F:GO:0042802; F:GO:0004252; F:GO:0016301; P:GO:0016310; F:GO:0005524; P:GO:0043086	(3.4) Acting on peptide bonds (peptide hydrolases)	peptidase inhibitor i9		81539	1	84946	1	82232	1	4	0.858639	2	0.133508	2	0.552356	0	0	4	0.424084	4	0.858639	2	0.528796	10	1	25	1	22	1	19	1	2	0.688482	-4.42181	2.2e-14	2.01e-12
Fom5190a_09227	core	SSP	Effector	0.999	Scaffold_12	95830	96236	+	119	Y			-		uncharacterized protein ffuj_10513		246496	1	262044	1	262623	1	2	0.0859951	4	0.538084	2	0.186732	0	0	0	0	2	0.390663	5	0.491401	12	0.977887	85	1	20	1	22	0.783784	2	0.159705	-6.0065	8.98e-23	2.12e-20
Fom5190a_11064	core		Effector	0.995	Scaffold_15	527653	528078	-	123	N		Endosulfine	-		camp-regulated phosphoprotein family protein igo1		27660	1	29914	1	30857	1	0	0	0	0	0	0	0	0	0	0	0	0	2	0.464789	2	0.389671	6	0.650235	4	0.415493	2	0.556338	0	0	-16.8468	2.45e-14	2.24e-12
Fom5190a_06643	core	SSP	Non-effector	0.932	Scaffold_7	2015624	2016505	+	259	Y		Sod_Fe_C|Sod_Fe_N	F:GO:0046872; P:GO:0006801; F:GO:0004784; P:GO:0055114	(1.1) Acting on the CH-OH group of donors	superoxide dismutase		215095	1	222709	1	236120	1	4	0.225624	0	0	2	0.10771	0	0	0	0	4	0.219955	10	0.600907	23	0.706349	21	0.839002	2	0.281179	0	0	0	0	-6.29568	5.05e-17	6.23e-15
Fom5190a_00572	core		Non-effector	1	Scaffold_1	1720170	1722393	+	653	N	CBM13	HSP70|MreB_Mbl	F:GO:0005524; P:GO:0006950	-	heat shock 70 kda protein		313286	1	311254	1	342036	1	12	0.203687	7	0.165468	10	0.11196	11	0.25	10	0.310252	3	0.0251799	14	0.305306	14	0.301709	41	0.727518	48	0.797212	37	0.715827	7	0.0827338	-4.51463	1.29e-18	1.89e-16
Fom5190a_11297	core		Non-effector	0.974	Scaffold_15	1090638	1091069	+	109	N		DUF3759	-		phosphoglycerate mutase family		312157	1	391511	1	332162	1	14	0.974537	6	0.722222	2	0.25	0	0	0	0	7	0.8125	16	0.918982	6	0.631944	42	1	6	0.974537	10	0.990741	2	0.49537	-5.03141	3.56e-16	4.06e-14
count				333
[truncated: 9 more columns]
