# Supplementary material for: Transcriptome analysis of the fungal pathogen Fusarium oxysporum f. sp. medicaginis during colonisation of resistant and susceptible Medicago truncatula hosts identifies differential pathogenicity profiles and novel candidate effectors
Source: BMC Genomics. 2016 Nov 3;17:860. doi: 10.1186/s12864-016-3192-2 (PMC5094085; doi:10.1186/s12864-016-3192-2)
Supplement: Additional file 3: — Fom genes up or down-regulated in A17 plants versus in vitro. (XLSX 167 kb) [file 12864_2016_3192_MOESM3_ESM.xlsx]

## Sheet: up 2dpi A17 vs IV
Fom genes upregulated in A17 2 dpi vs IV
FDR <0.05 (5.0E-02), >log2fold, ≥ 25% coverage in all A17 2 dpi (root) replicates
Ranked by A17 2dpi fold change over IV																	Vegetative (IV)						2 dpi A17						7 dpi A17						DAZ315 (susceptible)						A17 (resistant)
					Previously determined and published in Williams et al. (2016) [5]												rep1		rep2		iv4		rep1		rep2		rep3		rep1		rep2		rep3		Vegetative (IV) vs DZA315 2 dpi			Vegetative (IV) vs DZA315 7 dpi			Vegetative (IV) vs A17 2 dpi			Vegetative (IV) vs A17 7 dpi
Gene ID	Scaffold prediction	SSP	EffectorP Prediction	EffectorP Probability	Scaffold	start	end	strand	protein length	Signalp prediction	CAZy Families	pfam domains	GOs	Enzyme Codes	Sequence description	protein orthology 150605	number of reads overlapping gene	proportion of RNAseq gene coverage	number of reads overlapping gene	proportion of RNAseq gene coverage	number of reads overlapping gene	proportion of RNAseq gene coverage	number of reads overlapping gene	proportion of RNAseq gene coverage	number of reads overlapping gene	proportion of RNAseq gene coverage	number of reads overlapping gene	proportion of RNAseq gene coverage	number of reads overlapping gene	proportion of RNAseq gene coverage	number of reads overlapping gene	proportion of RNAseq gene coverage	number of reads overlapping gene	proportion of RNAseq gene coverage	log2 fold change	Pvalue	FDR	log2 fold change	Pvalue	FDR	log2 fold change	Pvalue	FDR	log2 fold change	Pvalue	FDR
Fom5190a_SIX13	dispensable	SSP	Non-effector	0.996	Scaffold_306	477	755	+	292	Y					secreted in xylem		0	0	0	0	0	0	15	0.65233	29	0.885305	94	0.97491	622	1	213	1	26	0.985663	18.5531	1.74e-44	3.81e-41	20.3174	1e-60	5.97e-58	18.0886	1.01e-25	5.46e-23	20.0565	2.77e-27	1.14e-24
Fom5190a_11209	core		Non-effector	1	Scaffold_15	876282	878024	-	509	N	GT48	MFS_1|TRI12	P:GO:0055085; C:GO:0016021	-	mfs transporter		0	0	0	0	0	0	35	0.742398	12	0.541595	16	0.482501	0	0	0	0	0	0	16.7584	2.97e-25	8.94e-23	12.6843	9.7e-07	1.36e-05	17.3048	5.27e-33	6.71e-30
Fom5190a_16257	dispensable	SSP	Effector	1	Scaffold_364	274	597	+	91	Y			-		---NA---	Fom unique gene, no orthologs or paralogs	0	0	0	0	0	0	43	1	6	0.981482	27	1	105	1	64	1	36	1	17.383	1.38e-37	1.79e-34	19.4749	3.37e-62	2.1e-59	17.2287	3.57e-24	1.54e-21	18.2019	1.55e-40	2.06e-37
Fom5190a_11205	core		Effector	0.982	Scaffold_15	867884	868405	-	135	N		SnoaL_2	-		ketosteroid isomerase		0	0	0	0	0	0	38	1	55	1	71	1	5	0.773946	2	0.0478927	0	0	17.0349	3.06e-37	3.33e-34	12.5563	1.04e-15	5.18e-14	17.1476	5.04e-39	1.8e-35	12.0187	1.56e-05	0.000252
Fom5190a_16301	dispensable	SSP	Effector	0.997	Scaffold_461	187	618	-	144	Y		LysM	P:GO:0016998		ecp7		0	0	2	0.381944	0	0	99	1	36	0.946759	125	1	771	1	368	1	213	1	17.289	1.15e-46	2.93e-43	19.823	7.92e-99	2.07e-95	16.8178	2.91e-35	5.68e-32	18.7487	7.37e-50	3.16e-46
Fom5190a_16046	dispensable		Non-effector	0.99	Scaffold_182	7940	9024	+	318	N	GH10	3Beta_HSD|NAD_binding_10|NmrA|TrkA_N	P:GO:0051172; F:GO:0000166	-	nmral1 protein		0	0	0	0	0	0	8	0.458064	9	0.506912	22	0.705069	0	0	1	0.0921659	2	0.104148	15.9731	5.01e-25	1.49e-22	15.3355	1.97e-32	3.21e-30	16.4143	1.43e-24	6.9e-22	12.3213	0.00481	0.0248
Fom5190a_11208	core		Non-effector	1	Scaffold_15	873651	875654	+	600	N		Abhydrolase_6|Peptidase_S15|PepX_C	F:GO:0008239; F:GO:0004177; P:GO:0006508	(3.4) Acting on peptide bonds (peptide hydrolases)	x-pro dipeptidyl-peptidase c-terminal non-catalytic domain-containing protein		0	0	0	0	0	0	30	0.527445	34	0.736028	31	0.73503	2	0.0998004	2	0.0369261	2	0.0728543	16.0806	3.87e-31	2.27e-28	11.0452	1.05e-07	1.79e-06	15.95	6.97e-38	2.24e-34	11.2986	2.63e-06	5.78e-05
Fom5190a_16235	dispensable	SSP	Effector	0.508	Scaffold_322	1203	2046	-	264	Y			-		hypothetical protein FOXB_16439 [Fusarium oxysporum Fo5176]		10	0.611374	18	0.92891	7	0.619668	342	1	128	1	443	1	2859	1	1649	1	435	1	15.2375	2.31e-58	2.31e-54	17.3638	6.78e-117	7.71e-113	15.1379	2.77e-43	2.94e-39	16.9914	7.95e-52	5.97e-48
Fom5190a_16729	core		Non-effector	0.978	Scaffold_1945	98	261	+	54	N			C:GO:0016020; C:GO:0005618; P:GO:0006508; F:GO:0004252	(3.4) Acting on peptide bonds (peptide hydrolases)	probable subtilisin-like serine protease	paralog in Fom, no otholog in other species	1	0.103659	0	0	0	0	7	0.841463	1	0.609756	19	1	89	1	84	1	21	1	13.541	4.86e-10	2.28e-08	17.7217	5.86e-76	6.75e-73	14.4931	1.04e-16	1.52e-14	16.8387	1.39e-36	1.3e-33
Fom5190a_15269	dispensable		Non-effector	0.962	Scaffold_65	10908	11875	+	288	N		SnoaL_2	-		hypothetical protein FOC1_g10001456 [Fusarium oxysporum f. sp. cubense race 1]		4	0.191116	0	0	7	0.321281	38	0.807851	21	0.758265	65	1	19	0.409091	2	0.167355	2	0.0867769	13.8651	6.56e-35	5.39e-32	12.8049	2.87e-46	9.25e-44	14.0109	6.26e-33	7.68e-30	10.9905	1.53e-15	1.86e-13
Fom5190a_SIX1	dispensable	SSP	Non-effector	0.575	Scaffold_696	1	645	-	279	Y					secreted in xylem		62	0.981395	79	0.976744	112	0.990698	510	1	248	0.99845	985	1	5872	1	3292	1	846	0.995349	13.4973	2.66e-67	4.49e-63	15.9187	5.69e-130	9.89e-126	13.3507	4.36e-43	2.94e-39	15.2965	5.33e-53	5.15e-49
Fom5190a_SIX8	dispensable	SSP	Effector	0.994	Scaffold_420	207	793	-	141	Y					secreted in xylem		34	1	58	0.882453	42	0.896082	324	1	114	1	316	1	4450	1	2396	1	1530	1	13.0958	2.74e-58	2.31e-54	16.7245	9.76e-110	4.39e-106	13.0483	2.24e-44	3.8e-40	16.0563	5.97e-68	2.01e-63
Fom5190a_15517	dispensable		Non-effector	1	Scaffold_86	19352	21167	-	567	N		Abhydrolase_6|Peptidase_S15|PepX_C	F:GO:0008239; F:GO:0004177; P:GO:0006508	(3.4) Acting on peptide bonds (peptide hydrolases)	acyl esterase		10	0.378304	25	0.515969	19	0.518172	50	0.85848	26	0.673458	207	1	223	1	213	1	33	0.5413	13.5583	4.58e-53	1.83e-49	12.8497	1.79e-68	1.6e-65	12.8934	4.71e-26	2.72e-23	13.0796	2.46e-36	2.24e-33
Fom5190a_16326	dispensable	SSP	Effector	1	Scaffold_531	318	805	+	111	Y			-		hypothetical protein FOXB_13263 [Fusarium oxysporum Fo5176]		23	1	3	0.266394	17	0.807377	54	0.993852	18	0.717213	143	1	1452	1	772	1	258	1	13.52	1.15e-38	1.64e-35	16.6581	2.18e-114	1.33e-110	12.8321	3.22e-27	2.42e-24	15.8107	5.12e-50	2.9e-46
Fom5190a_03355	core		Effector	0.7	Scaffold_3	3043311	3044083	+	189	N			-		uncharacterized protein ffuj_03640		0	0	2	0.164295	4	0.143596	24	0.768435	4	0.261319	5	0.302717	4	0.429495	0	0	0	0	10.5455	1.21e-07	3.24e-06	8.3332	0.000111	0.000861	12.5187	2.24e-19	4.7e-17	8.90664	0.00402	0.0216
Fom5190a_11200	core		Non-effector	0.717	Scaffold_15	858603	859132	+	157	N			-		uncharacterized protein ffuj_11883		0	0	0	0	0	0	8	0.70566	8	0.74717	11	0.907547	0	0	2	0.377358	0	0	12.6986	3.95e-26	1.32e-23	8.92438	3.01e-06	3.68e-05	12.228	9.35e-24	3.63e-21
Fom5190a_11207	core		Non-effector	1	Scaffold_15	871169	872990	+	572	N		FAD_binding_3	F:GO:0016491; P:GO:0055114	-	polyketide hydroxylase		6	0.235456	4	0.17124	9	0.379254	20	0.335895	14	0.565313	21	0.576839	1	0.0548847	0	0	0	0	11.4685	8.06e-19	1.21e-16	6.455	0.00273	0.013	12.1966	4.14e-34	6.81e-31
Fom5190a_16154	dispensable		Non-effector	1	Scaffold_238	2870	5064	-	610	Y	AA3	GMC_oxred_C|GMC_oxred_N|NAD_binding_8|Thi4	F:GO:0050660; F:GO:0008812; P:GO:0055114; P:GO:0006066; P:GO:0006544; P:GO:0006563; P:GO:0006566	(1.1) Acting on the CH-OH group of donors	alcohol dehydrogenase		46	0.710251	45	0.764009	44	0.813212	105	0.903872	57	0.74943	160	1	920	1	578	1	108	1	12.117	2.2e-55	1.14e-51	14.3262	2.94e-110	1.56e-106	11.8469	8.72e-42	4.9e-38	13.569	2.86e-41	4.04e-38
Fom5190a_16552	core		Effector	0.917	Scaffold_1076	14	325	+	104	N		Peptidase_S9	F:GO:0008236; P:GO:0006508	-	polyketide synthase	ortholog in Fom, not in other species	0	0	0	0	4	0.926282	2	0.641026	2	0.349359	4	0.410256	0	0	2	0.445513	0	0	10.25	0.00138	0.00785	9.70515	2.42e-06	3.04e-05	11.3502	8.18e-08	2.27e-06
Fom5190a_11210	core		Non-effector	0.543	Scaffold_15	878742	879216	+	110	N		Dabb	F:GO:0003674; C:GO:0005575		stress responsive a b barrel domain-containing protein		13	0.966316	17	0.825263	7	0.932632	26	1	13	1	20	1	5	0.383158	2	0.378947	2	0.541053	11.9868	1.28e-30	6.94e-28	6.3631	4.42e-06	5.19e-05	11.3121	1.16e-32	1.33e-29	8.06501	1.07e-07	3.58e-06
Fom5190a_12303	core	SSP	Effector	1	Scaffold_18	386975	387589	+	169	Y			-		uncharacterized protein ffuj_12836		0	0	4	0.479675	2	0.403252	14	0.996748	10	0.663415	26	0.965854	327	1	180	1	154	1	11.1085	5.39e-33	3.76e-30	15.9462	1.17e-84	1.73e-81	11.1733	1.5e-28	1.21e-25	14.4624	4.81e-49	1.56e-45
Fom5190a_16208	core		Non-effector	0.804	Scaffold_286	3208	3764	+	185	N		Peptidase_S8	C:GO:0016020; C:GO:0005618; P:GO:0006508; F:GO:0004252	(3.4) Acting on peptide bonds (peptide hydrolases)	minor extracellular protease vpr	Fom unique gene, no orthologs or paralogs	6	0.229802	15	0.414722	5	0.378815	14	0.782765	2	0.359066	21	0.956912	207	1	118	1	49	1	11.5284	8.53e-33	5.64e-30	15.1784	8.18e-85	1.31e-81	11.0177	5.09e-20	1.15e-17	13.8745	2.19e-42	3.38e-39
Fom5190a_16263	dispensable		Non-effector	1	Scaffold_376	453	1159	+	235	N			-		---NA---	Fom unique gene, no orthologs or paralogs	83	0.925035	72	0.92645	80	1	120	0.944837	40	0.929279	128	0.929279	852	0.954738	411	0.944837	174	0.944837	11.0752	1.85e-52	5.96e-49	13.7832	6.75e-99	1.99e-95	10.8517	1.08e-35	2.35e-32	12.6332	9.15e-48	2.49e-44
Fom5190a_15852	core		Non-effector	0.869	Scaffold_131	4043	4764	+	224	N	CBM12	Dioxygenase_C|Dioxygenase_N	F:GO:0018576; F:GO:0008199; P:GO:0009712; P:GO:0055114; P:GO:0018874; P:GO:0019261; P:GO:0042184; P:GO:0042203; P:GO:0046232	(1.1) Acting on the CH-OH group of donors	hydroxyquinol -dioxygenase		15	0.426593	15	0.567867	19	0.549862	20	0.650969	7	0.590028	23	0.815789	9	0.350415	3	0.33518	0	0	10.9516	5.66e-37	5.71e-34	9.10656	6.75e-25	6.74e-23	10.5784	5.22e-27	3.82e-24	7.91863	3.95e-10	2.12e-08
Fom5190a_10610	core		Non-effector	1	Scaffold_14	848197	849630	-	478	Y		Amino_oxidase|DAO|FAD_binding_2|FAD_oxidored|HI0933_like|NAD_binding_8|Pyr_redox_2|Thi4	-		fad dependent oxidoreductase family protein		62	0.92887	70	0.974198	28	0.791492	37	0.834728	42	0.895397	80	1	272	1	151	1	47	0.909345	10.6039	3.78e-44	7.32e-41	12.5218	9.22e-90	1.84e-86	10.4663	8.05e-36	2.03e-32	11.4624	9.31e-38	1.02e-34
Fom5190a_09550	core		Non-effector	0.571	Scaffold_12	932161	932481	-	87	N			-		uncharacterized protein ffuj_10831		28	1	24	1	23	1	25	1	15	1	15	1	154	1	86	1	36	1	8.82384	7.98e-19	1.21e-16	11.7889	1.92e-66	1.58e-63	10.1431	5.2e-31	5.48e-28	11.9211	3.71e-40	4.72e-37
Fom5190a_15948	dispensable	SSP	Effector	0.683	Scaffold_149	14748	15589	+	215	Y	AA2	peroxidase	F:GO:0046872; P:GO:0042744; F:GO:0020037; C:GO:0005576; F:GO:0004096; P:GO:0055114; P:GO:0006568; P:GO:0006804; P:GO:0015947	(1.1) Acting on the CH-OH group of donors	catalase-peroxidase 2		15	0.574822	9	0.663895	10	0.541568	12	0.738717	3	0.283848	12	0.853919	125	1	75	1	26	0.795724	10.9324	6.78e-25	1.97e-22	14.0397	2.02e-73	2.19e-70	10.1214	4.59e-21	1.22e-18	12.6584	1.11e-37	1.17e-34
Fom5190a_15854	core		Non-effector	0.992	Scaffold_131	11610	12395	+	262	N		RPE65	F:GO:0016702; P:GO:0055114; F:GO:0016491		dioxygenase		36	0.927481	11	0.510178	19	0.852417	13	0.671756	7	0.549618	25	1	7	0.573791	19	0.802799	0	0	9.96371	3.09e-30	1.6e-27	9.46544	2.07e-44	6.3e-42	10.1075	6.34e-27	4.46e-24	8.55324	1.06e-13	9.89e-12
Fom5190a_16741	dispensable		Effector	0.823	Scaffold_2069	116	268	+	51	N		Aldedh	P:GO:0055114; F:GO:0004029; P:GO:0006094; P:GO:0006096; P:GO:0006525; P:GO:0006547; P:GO:0006550; P:GO:0006552; P:GO:0006554; P:GO:0006560; P:GO:0006568; P:GO:0006574; P:GO:0006631; P:GO:0006699; P:GO:0019260; P:GO:0019482; P:GO:0019852; P:GO:0046251; P:G	(1.2) Acting on the aldehyde or oxo group of donors	aldehyde dehydrogenase	Fom unique gene, no orthologs or paralogs	20	0.901961	14	1	24	1	3	0.745098	8	1	18	1	1	0.320261	3	0.20915	1	0.30719	9.22632	4.56e-21	8.67e-19	7.38545	8e-14	3.28e-12	9.61627	3.67e-20	8.46e-18	6.66045	8.95e-06	0.00016
Fom5190a_15949	dispensable		Non-effector	1	Scaffold_149	17392	18510	+	373	N	AA2	peroxidase	F:GO:0046872; P:GO:0042744; F:GO:0020037; C:GO:0005576; F:GO:0004096; P:GO:0055114; P:GO:0006568; P:GO:0006804; P:GO:0015947	(1.1) Acting on the CH-OH group of donors	catalase-peroxidase 2		26	0.919571	57	0.925827	57	0.999106	28	0.806077	17	0.652368	27	0.823056	268	1	177	1	72	1	9.56304	7.97e-37	7.49e-34	13.0265	5.59e-85	9.77e-82	9.60631	4.58e-34	6.86e-31	11.966	4.17e-46	9.72e-43
Fom5190a_15851	core		Non-effector	0.997	Scaffold_131	2640	3719	-	360	N		Fe-ADH|Fe-ADH_2	F:GO:0046872; F:GO:0016491; P:GO:0055114	-	maleylacetate reductase		50	0.976852	74	0.978704	53	0.903704	17	0.611111	15	0.700926	48	0.978704	10	0.52963	14	0.601852	2	0.111111	9.85407	1.1e-34	8.46e-32	8.37237	7.3e-34	1.28e-31	9.43894	8.45e-28	6.49e-25	7.29433	4.86e-18	8.21e-16
Fom5190a_16592	dispensable		Effector	0.841	Scaffold_1246	19	336	-	87	N			-		related to integral membrane protein		15	1	14	1	15	1	2	0.308176	2	0.688679	15	1	73	1	60	1	13	0.974843	10.3364	3.06e-28	1.32e-25	12.3058	2.17e-69	2e-66	9.32212	1.27e-15	1.62e-13	11.7553	5.42e-33	3.98e-30
Fom5190a_09820	core		Non-effector	1	Scaffold_13	32892	34673	-	545	N	GT34	p450	F:GO:0020037; F:GO:0016705; F:GO:0004497; F:GO:0005506; P:GO:0032259; F:GO:0009055; P:GO:0055114; F:GO:0008168; P:GO:0006118	(2.1) Transferring one-carbon groups	cytochrome p450		14	0.454545	19	0.535915	20	0.631874	42	0.871493	29	0.742424	81	0.933221	91	0.952862	38	0.937149	12	0.539843	8.988	9.11e-37	8.3e-34	7.91322	8.16e-51	3.4e-48	8.5853	8.11e-31	8.04e-28	7.91818	1.37e-24	4.33e-22
Fom5190a_15730	dispensable		Effector	0.922	Scaffold_113	3609	4253	+	199	N		GST_N|GST_N_2|GST_N_3	F:GO:0016740		glutathione s-		23	0.916279	23	1	30	0.882171	2	0.291473	6	0.489922	6	0.545736	19	0.76124	21	0.889922	3	0.486822	9.59491	2.5e-23	6.16e-21	9.78673	4.85e-48	1.71e-45	8.3208	1.54e-14	1.62e-12	9.19595	6.76e-24	2.02e-21
Fom5190a_14503	core		Effector	0.9	Scaffold_36	58492	58905	-	138	N		SnoaL|SnoaL_2	-		ester cyclase		178	1	169	1	208	1	48	1	7	0.794686	28	0.990338	3	0.483092	18	1	2	0.338164	7.40446	2.37e-24	6.46e-22	6.94984	1.16e-23	1.06e-21	7.8222	1.01e-20	2.55e-18	5.52235	5.34e-11	3.39e-09
Fom5190a_16718	core		Effector	0.622	Scaffold_1856	41	279	-	79	N			C:GO:0016020; C:GO:0005618; P:GO:0006508; F:GO:0004252	(3.4) Acting on peptide bonds (peptide hydrolases)	probable subtilisin-like serine protease	Fom unique gene, no orthologs or paralogs	39	1	37	1	40	1	4	0.794979	3	0.422594	9	0.995816	75	1	51	1	11	1	6.80795	2.87e-08	9.15e-07	11.4441	2.88e-71	2.79e-68	7.71054	3.18e-14	3.1e-12	10.2381	4.3e-32	2.75e-29
Fom5190a_SIX9	dispensable	SSP	Effector	1	Scaffold_270	231	958	-	122	Y					secreted in xylem		541	1	511	1	553	1	63	1	34	0.934066	117	0.990385	857	1	472	1	229	0.989011	7.87446	8.54619e-38	1.1761e-34	10.6145	4.58929e-92	1.10523e-88	7.68796	3.16028e-25	1.59033e-22	10.0169	2.50219e-44	4.96257e-41
Fom5190a_15614	dispensable	SSP	Non-effector	0.935	Scaffold_97	20715	21723	+	221	Y		Glyco_hydro_16	P:GO:0005975; F:GO:0004553	(3.2) Glycosylases	endo- -beta-glucanase		107	1	118	0.992071	115	1	8	0.637265	14	0.616452	18	0.765114	49	0.940535	34	0.958375	8	0.267592	7.81575	1.29e-30	6.94e-28	8.88821	1.34e-41	3.5e-39	7.48737	1.64e-24	7.45e-22	8.12263	1.03e-26	4.09e-24
Fom5190a_11129	core		Non-effector	1	Scaffold_15	676067	677914	+	581	N		MFS_1|TRI12	P:GO:0055085; C:GO:0016020; F:GO:0005215	-	siderophore iron		0	0	0	0	0	0	13	0.414502	12	0.307359	22	0.537338	0	0	0	0	0	0	7.40082	1.15e-27	4.72e-25	4.16472	2.96e-07	4.63e-06	7.48279	7.09e-26	3.95e-23
Fom5190a_06101	core		Non-effector	1	Scaffold_7	490866	492221	-	420	N			-		uncharacterized protein ffuj_14612	Fom unique gene, no orthologs or paralogs	73	0.897493	69	0.890118	89	0.978614	10	0.406342	14	0.542035	19	0.674779	13	0.387906	21	0.662242	8	0.283923	7.57834	4.03e-27	1.52e-24	7.92372	4.49e-50	1.76e-47	7.45186	1.8e-25	9.28e-23	6.98467	2.89e-22	7.44e-20
Fom5190a_07856	core		Non-effector	1	Scaffold_9	1189620	1191427	+	533	N	GT48	MFS_1|Sugar_tr	P:GO:0055085; C:GO:0016021	-	major facilitator superfamily transporter		244	0.996128	219	1	229	0.987279	32	0.607301	10	0.362279	11	0.367257	16	0.456858	38	0.71792	8	0.299226	7.20113	3.53e-25	1.06e-22	7.41239	1.95e-50	7.9e-48	6.60494	3.36e-19	6.66e-17	6.35868	4.97e-19	9.41e-17
Fom5190a_15733	dispensable		Non-effector	1	Scaffold_113	10384	12805	-	671	N		Fungal_trans|Zn_clus	F:GO:0043169; P:GO:0006355; P:GO:0006366	-	fungal specific transcription factor domain-containing protein		595	1	531	1	658	1	33	0.482246	17	0.301404	44	0.744426	154	0.971511	61	0.720479	14	0.298101	5.59511	2.94e-17	3.69e-15	7.50246	1.54e-57	7.99e-55	6.34185	3.89e-23	1.43e-20	7.02946	2.24e-20	4.82e-18
Fom5190a_13569	dispensable		Non-effector	0.997	Scaffold_24	378338	379417	+	360	N		Fe-ADH|Fe-ADH_2	F:GO:0046872; F:GO:0016491; P:GO:0055114	-	maleylacetate reductase		124	1	199	1	177	1	11	0.436111	6	0.323148	7	0.342593	0	0	2	0.0925926	0	0	7.01742	1.39e-18	1.99e-16	4.73008	4.24e-11	1.24e-09	6.16494	3.5e-17	5.4e-15
Fom5190a_11128	core		Non-effector	1	Scaffold_15	673793	675138	+	416	N		DAO|FAD_binding_3|Pyr_redox|Pyr_redox_2|Thi4	F:GO:0016491; P:GO:0055114	-	3-(3-hydroxy-phenyl)propionate 3-hydroxycinnamic acid hydroxylase		0	0	2	0.148588	2	0.076523	21	0.679049	16	0.673848	45	0.801635	0	0	6	0.250372	0	0	6.58611	4.3e-27	1.59e-24	3.25453	2.3e-09	5.34e-08	6.01299	3.77e-20	8.6e-18
Fom5190a_07866	core		Effector	0.984	Scaffold_9	1207913	1208324	-	123	N			F:GO:0003674; P:GO:0008150; C:GO:0005575		uncharacterized protein ffuj_08890		439	1	488	1	495	1	36	1	7	0.519417	14	0.968447	14	0.973301	15	1	12	0.59466	6.28049	2.71e-26	9.26e-24	6.12673	2.51e-34	4.55e-32	5.93351	7.04e-16	9.38e-14	5.07521	1.01e-15	1.27e-13
Fom5190a_03892	core		Non-effector	0.94	Scaffold_4	1582367	1583353	+	329	Y	PL1	Pec_lyase_C	F:GO:0016829		pectate lyase		120	1	105	1	136	1	5	0.374873	6	0.29382	10	0.445795	0	0	26	0.93921	6	0.35461	5.68695	6.17e-14	5.18e-12	5.12698	5.49e-17	3.11e-15	5.81466	3.79e-15	4.48e-13	6.04034	4.96e-09	2.18e-07
Fom5190a_08477	core	SSP	Effector	0.999	Scaffold_10	1231149	1231745	-	199	Y			-		uncharacterized protein ffuj_08026		174	1	139	1	142	1	8	0.368509	4	0.430486	6	0.609715	0	0	6	0.463987	5	0.564489	5.72012	5.36e-13	4e-11	3.28918	0.00232	0.0114	5.75019	4.15e-13	3.29e-11	4.78333	4.6e-06	9.26e-05
Fom5190a_11131	core		Non-effector	0.999	Scaffold_15	682544	683738	+	344	N	CE10	Abhydrolase_3|COesterase	F:GO:0016787; P:GO:0006810; P:GO:0008152; C:GO:0016021; F:GO:0005215	-	ab hydrolase superfamily protein		455	1	483	1	470	1	10	0.555649	22	0.819247	17	0.877824	4	0.269456	2	0.119665	0	0	6.10676	4.25e-18	5.74e-16	3.08387	4.81e-07	7.27e-06	5.72783	1.23e-18	2.22e-16
Fom5190a_16085	dispensable		Non-effector	1	Scaffold_200	3145	4469	+	403	N		2OG-FeII_Oxy|2OG-FeII_Oxy|DIOX_N	P:GO:0055114; F:GO:0016706	(1.1) Acting on the CH-OH group of donors	2-oxoglutarate-dependent ethylene succinate-forming enzyme		2382	1	2461	1	2668	1	87	0.923019	38	0.8	137	0.954717	1325	1	863	0.964528	145	0.962264	5.94	1.92e-25	5.99e-23	8.83463	2.47e-77	3e-74	5.71134	5.23e-19	1.02e-16	8.26715	6.38e-27	2.59e-24
Fom5190a_10284	core		Effector	0.571	Scaffold_13	1475029	1475364	+	112	N			F:GO:0016874; P:GO:0008152	-	4-coumarate:coenzyme a ligase		70	1	81	1	80	1	8	0.699405	9	0.854167	8	0.78869	94	1	119	1	26	1	5.88508	5.02e-14	4.33e-12	7.89062	3.94e-51	1.67e-48	5.59765	2.79e-14	2.74e-12	8.39911	5.82e-32	3.59e-29
Fom5190a_03754	core		Non-effector	1	Scaffold_4	1109156	1110614	+	470	Y			P:GO:0043581	-	hypothetical protein FOXB_05476 [Fusarium oxysporum Fo5176]	Fom unique gene, no orthologs or paralogs	645	1	622	1	721	1	21	0.825908	24	0.729952	32	0.808773	18	0.551062	31	0.748458	5	0.0376971	5.52214	1.77e-20	3.14e-18	4.17799	5.01e-20	3.65e-18	5.55304	1.69e-21	4.93e-19	4.51276	2.13e-12	1.67e-10
Fom5190a_16799	core		Effector	1	Scaffold_2780	34	191	+	52	N			F:GO:0016620; P:GO:0006351; F:GO:0003677; C:GO:0005634; F:GO:0008270; P:GO:0055114	(1.2) Acting on the aldehyde or oxo group of donors	salicylaldehyde dehydrogenase	ortholog in Fom, not in other species	226	1	237	1	262	1	5	0.924051	1	0.632911	15	0.943038	2	0.632911	0	0	0	0	3.74675	0.00106	0.00635	3.17378	4.22e-05	0.000374	5.44772	6.55e-11	3.65e-09
Fom5190a_16800	core		Effector	1	Scaffold_2785	34	191	+	52	N			F:GO:0016620; P:GO:0006351; F:GO:0003677; C:GO:0005634; F:GO:0008270; P:GO:0055114	(1.2) Acting on the aldehyde or oxo group of donors	salicylaldehyde dehydrogenase	paralog in Fom, no otholog in other species	234	1	256	1	273	1	5	0.924051	1	0.632911	15	0.943038	2	0.632911	0	0	0	0	3.67337	0.00123	0.00719	3.08235	8.57e-05	0.000692	5.37405	1.02e-10	5.57e-09
Fom5190a_05241	core		Non-effector	1	Scaffold_6	441444	443106	+	520	N	GT34	p450	F:GO:0020037; F:GO:0016705; F:GO:0004497; F:GO:0005506; F:GO:0009055; P:GO:0055114; P:GO:0006118	-	cytochrome p450 phenylacetate		143	0.999399	199	1	218	1	15	0.558028	8	0.35478	6	0.28202	1	0.0601323	0	0	0	0	5.59424	2.3e-15	2.33e-13				5.25539	3.92e-14	3.75e-12
Fom5190a_03961	core		Effector	1	Scaffold_4	1785927	1787072	+	382	Y			P:GO:0006355; P:GO:0006366; F:GO:0000981; F:GO:0008270; P:GO:0006357; C:GO:0005634		hypothetical protein FOC1_g10011900 [Fusarium oxysporum f. sp. cubense race 1]		46	0.899651	53	0.884817	48	0.998255	30	0.773124	15	0.643107	12	0.550611	8	0.249564	30	0.742583	6	0.286213	4.63092	3.75e-16	4.25e-14	3.93294	1.67e-13	6.63e-12	5.17233	1.92e-16	2.73e-14	4.31718	2.39e-10	1.34e-08
Fom5190a_08821	core		Non-effector	1	Scaffold_11	531798	533515	+	556	Y			-		multiple epidermal growth factor-like domains protein 6		7918	1	6919	1	8245	1	239	0.977299	161	0.922584	100	0.878347	56	0.885332	255	0.993015	6	0.16298	2.984	1.02e-08	3.67e-07	2.86379	2.41e-08	4.65e-07	5.0563	1.54e-17	2.45e-15	3.81297	7.34e-06	0.000136
Fom5190a_11211	core		Effector	0.864	Scaffold_15	879611	880434	-	217	N		GST_C|GST_C_2|GST_N|GST_N_2|GST_N_3	F:GO:0016740		protein		699	1	780	1	796	1	15	0.67233	19	0.849514	10	0.773058	4	0.366505	0	0	0	0	5.73599	1.4e-10	7.46e-09				5.04206	5.16e-16	7.01e-14
Fom5190a_01704	core		Non-effector	1	Scaffold_2	970293	971535	+	398	N		Meth_synt_1|Meth_synt_2|Meth_synt_2	P:GO:0009086; F:GO:0003871	(2.1) Transferring one-carbon groups	5-methyltetrahydropteroyltriglutamate-homocysteine methyltransferase		1268	1	1487	1	1474	1	53	0.970233	13	0.644409	26	0.807723	34	0.913113	44	0.925986	11	0.51247	4.61789	3.09e-16	3.54e-14	4.72761	5.32e-26	5.66e-24	4.99982	2.05e-14	2.1e-12	4.49492	1.93e-14	2.05e-12
Fom5190a_04867	core		Non-effector	0.76	Scaffold_5	1849299	1850198	-	300	N	GH10	NAD_binding_10|NmrA	F:GO:0000166	-	eugenol synthase 1		2184	1	2045	1	2297	1	70	0.911111	20	0.685556	48	0.886667	35	0.958889	17	0.751111	4	0.26	5.29954	1.15e-21	2.39e-19	4.47897	1.31e-22	1.14e-20	4.97696	1.64e-15	2.06e-13	3.11701	3.54e-07	1.03e-05
Fom5190a_12166	core		Non-effector	1	Scaffold_17	1057251	1059330	+	640	N		FAD_binding_3|Phe_hydrox_dim	F:GO:0004497; P:GO:0055114	-	phenol 2-monooxygenase		1177	1	1079	1	1355	1	30	0.798077	26	0.685096	30	0.685096	29	0.549519	25	0.679327	2	0.0504808	4.55405	1.28e-16	1.52e-14	3.5972	3.73e-15	1.74e-13	4.97536	2.92e-19	5.94e-17	3.74587	2.53e-08	9.56e-07
Fom5190a_02574	core	SSP	Effector	0.994	Scaffold_3	538266	538580	-	87	Y			-		uncharacterized protein ffuj_02828		715	1	921	1	850	1	21	1	10	0.850794	20	0.87619	20	1	30	1	7	0.790476	5.63313	8.83e-24	2.21e-21	4.95397	1.62e-24	1.57e-22	4.95502	3.76e-16	5.23e-14	4.6364	6.39e-14	6.22e-12
Fom5190a_16548	core		Effector	0.999	Scaffold_1066	11	430	-	122	N		Aldedh	P:GO:0006351; F:GO:0018485; F:GO:0003677; C:GO:0005634; F:GO:0008270; P:GO:0055114; P:GO:0018916	(1.2) Acting on the aldehyde or oxo group of donors	vanillin dehydrogenase		464	1	459	1	517	1	10	1	4	0.528571	12	0.788095	5	0.583333	0	0	0	0	4.56904	6.75e-10	3.07e-08	3.45437	1.06e-09	2.57e-08	4.77954	2.33e-12	1.68e-10
Fom5190a_16075	dispensable		Non-effector	1	Scaffold_196	7244	8447	+	384	N	CE10	Abhydrolase_3|DUF2424	F:GO:0016787; P:GO:0008152		alpha beta hydrolase fold protein		644	1	844	1	851	1	12	0.457641	8	0.276578	20	0.72093	7	0.494186	6	0.454319	1	0.0830565	4.7333	1.84e-15	1.88e-13	3.47927	8.46e-12	2.73e-10	4.67321	6.77e-14	6.31e-12	2.67206	0.000345	0.00307
Fom5190a_12076	core		Non-effector	0.993	Scaffold_17	761103	762175	+	324	Y			-		serine-threonine rich		1901	1	1927	1	2143	1	37	0.970177	27	0.770736	51	0.993476	39	0.937558	42	0.966449	33	0.802423	4.41751	2.36e-15	2.38e-13	5.47709	2.25e-26	2.46e-24	4.66301	3.73e-17	5.71e-15	4.31735	1.22e-14	1.32e-12
Fom5190a_07806	core		Effector	0.986	Scaffold_9	1039842	1040195	+	118	N		Cupin_3|EutQ	F:GO:0016787; F:GO:1901363; F:GO:0097159	-	ethanolamine utilization protein		315	1	380	1	395	1	10	0.762712	4	0.327684	4	0.364407	0	0	2	0.276836	0	0				-10.5159	0.00891	0.0343	4.66174	4.54e-10	2.2e-08
Fom5190a_06521	core		Effector	0.672	Scaffold_7	1616089	1616706	+	206	N		Nitroreductase	P:GO:0055114; F:GO:0016491	-	nitroreductase family protein		1146	1	1059	1	1222	1	11	0.902913	16	0.943366	32	0.943366	22	0.909385	20	0.805825	0	0	5.00695	4.03e-18	5.47e-16	4.01854	8.65e-16	4.39e-14	4.62074	7.03e-14	6.53e-12	3.5116	1.57e-05	0.000253
Fom5190a_00040	core		Non-effector	1	Scaffold_1	105316	106891	+	476	N		Aa_trans	C:GO:0016021	-	amino acid		1416	1	1299	1	1520	1	11	0.443528	27	0.844543	28	0.725888	106	1	56	0.88198	63	0.918782	4.30176	1.07e-08	3.82e-07	6.327	1.33e-28	1.67e-26	4.55551	7.2e-14	6.62e-12	5.96038	1.25e-22	3.4e-20
Fom5190a_02353	core	SSP	Non-effector	0.895	Scaffold_2	3131436	3132421	+	295	Y			-		related to endoglucanase c		5527	1	5709	1	5903	1	122	1	35	0.984787	124	1	117	1	173	1	72	1	4.35661	1.88e-16	2.22e-14	5.32144	3.81e-29	4.97e-27	4.49926	1.93e-13	1.67e-11	4.45944	2.61e-16	3.65e-14
Fom5190a_16753	dispensable		Effector	1	Scaffold_2154	70	252	-	61	N			-		---NA---	Fom unique gene, no orthologs or paralogs	248	1	267	1	288	1	4	0.459016	3	0.79235	4	0.939891	3	0.836066	3	0.939891	3	0.923497	4.68696	4.74e-07	1.07e-05	3.80552	1.18e-08	2.4e-07	4.40043	1.04e-06	2e-05	3.70849	5.49e-05	0.000703
Fom5190a_10776	core		Non-effector	1	Scaffold_14	1238472	1239505	+	327	N	CBM12	Dioxygenase_C|Dioxygenase_N	F:GO:0018576; F:GO:0008199; P:GO:0009712; P:GO:0055114; P:GO:0018874; P:GO:0019261; P:GO:0042184; P:GO:0042203; P:GO:0046232	(1.1) Acting on the CH-OH group of donors	hydroxyquinol -dioxygenase		1220	1	1408	1	1627	1	10	0.432302	8	0.458414	42	0.810445	36	0.880077	18	0.675048	2	0.16441	4.35882	5.39e-12	3.6e-10	2.70707	4.83e-07	7.31e-06	4.39975	3.43e-10	1.71e-08	3.71561	4.8e-08	1.73e-06
Fom5190a_13701	core		Non-effector	1	Scaffold_26	50615	51787	+	391	N	AA3	Pyr_redox|Pyr_redox_2	F:GO:0050660; F:GO:0016491; P:GO:0055114	-	apoptosis-inducing factor 2		1717	1	1678	1	1948	1	18	0.510656	14	0.468031	46	0.998295	36	0.991475	22	0.630008	6	0.356351	4.61628	2.54e-18	3.52e-16	4.61439	2.17e-29	2.92e-27	4.32885	2.62e-12	1.86e-10	3.51641	2.15e-09	1.01e-07
Fom5190a_13113	core	SSP	Effector	0.918	Scaffold_21	376312	376858	+	165	Y			F:GO:0003674; C:GO:0005575		small secreted protein		621	1	707	1	685	1	14	0.744058	8	0.652651	9	0.709324	0	0	9	0.729433	0	0	4.27581	5.11e-13	3.84e-11	2.66016	5.02e-06	5.81e-05	4.30434	3.9e-12	2.69e-10
Fom5190a_10931	core		Non-effector	1	Scaffold_15	190477	191562	+	330	Y	CE8	Pectinesterase	F:GO:0030599; P:GO:0042545; P:GO:0052051; F:GO:0045330; C:GO:0005618; P:GO:0005982; P:GO:0005985	(3.1) Acting on ester bonds	pectinesterase		2966	1	3168	1	3557	1	46	1	28	0.805709	50	0.973297	157	1	88	1	16	0.767956	3.51434	8.3e-12	5.43e-10	5.93762	2.53e-45	8.02e-43	4.27571	2.72e-15	3.31e-13	4.74725	5.68e-13	4.86e-11
Fom5190a_07432	core		Effector	0.754	Scaffold_8	1860983	1861543	+	121	N			-		hypothetical protein FOXB_00101 [Fusarium oxysporum Fo5176]		429	1	403	1	391	1	12	0.73262	9	0.983957	12	1	10	0.525847	16	1	3	0.199644	3.8719	3.23e-10	1.59e-08	4.47756	9.4e-19	6.14e-17	4.24715	1.09e-12	8.16e-11	3.5315	5.6e-08	2e-06
Fom5190a_10040	core		Non-effector	1	Scaffold_13	641292	642979	+	512	N	GT48	MFS_1	P:GO:0055085; C:GO:0016021	-	mfs transporter		1029	1	1016	1	1161	1	14	0.309834	6	0.2891	21	0.504147	21	0.539099	8	0.279621	4	0.146919	3.90227	4.71e-09	1.81e-07	4.19577	3.07e-19	2.1e-17	4.05697	3.12e-11	1.87e-09	3.20805	3.06e-07	9.1e-06
Fom5190a_04087	core	SSP	Effector	0.507	Scaffold_4	2095187	2095660	-	158	Y			-		hypothetical protein FOC4_g10001405 [Fusarium oxysporum f. sp. cubense race 4]		1214	1	1333	1	1395	1	14	0.886076	6	0.592827	16	1	107	1	44	0.924051	18	0.913502	3.96398	3.67e-13	2.84e-11	6.49129	1.42e-48	5.34e-46	3.7328	7.03e-10	3.27e-08	5.4045	1.65e-17	2.63e-15
Fom5190a_01040	core		Effector	0.969	Scaffold_1	3222376	3223008	-	124	N			-		hypothetical protein FOC4_g10015249 [Fusarium oxysporum f. sp. cubense race 4]		4956	0.774092	5502	0.693523	6126	0.921011	69	0.794629	24	0.668246	41	0.693523	46	0.690363	30	0.693523	37	0.676145	2.46706	1.59e-05	0.000215	2.9062	2.18e-13	8.56e-12	3.63465	1.88e-10	9.7e-09	3.04408	2.42e-08	9.19e-07
Fom5190a_15788	dispensable	SSP	Effector	0.985	Scaffold_122	277	931	+	199	Y			-		cell wall protein		648	1	662	1	594	1	4	0.413741	4	0.387786	6	0.615267	53	1	35	1	4	0.264122	4.1772	2.18e-10	1.11e-08	6.10962	3.62e-38	8.57e-36	3.49047	2.87e-06	4.71e-05	5.59301	9.08e-15	1e-12
Fom5190a_16541	core		Effector	0.963	Scaffold_1053	98	448	-	100	N			-		---NA---	Fom unique gene, no orthologs or paralogs	605	1	786	0.994302	674	1	5	0.475784	6	0.435897	3	0.478633	1	0.176638	3	0.458689	0	0	3.77955	1.13e-05	0.00016	2.96139	9.3e-06	9.96e-05	3.39542	5.51e-06	8.12e-05
Fom5190a_07859	core		Non-effector	0.99	Scaffold_9	1196195	1197123	+	292	N		LigB	F:GO:0008198; P:GO:0006725; F:GO:0016702; P:GO:0055114; F:GO:0008270	(1.1) Acting on the CH-OH group of donors	aromatic ring-opening dioxygenase family protein		1106	1	1207	1	1224	1	12	0.662002	7	0.44887	5	0.372443	14	0.755651	20	0.935414	4	0.273412	5.18924	8.42e-22	1.8e-19	4.05544	5.65e-20	4.07e-18	3.38745	8.05e-08	2.24e-06	3.43469	2.37e-08	9.03e-07
Fom5190a_16385	dispensable		Effector	0.998	Scaffold_650	14	652	-	195	N	GH28	Glyco_hydro_28	C:GO:0005576; F:GO:0004650; P:GO:0045490; P:GO:0005982; P:GO:0005985	(3.2) Glycosylases	glycoside hydrolase family 28 protein		15614	1	17066	1	17524	1	139	1	46	1	134	1	828	1	469	1	128	1	3.17775	5.04e-11	2.85e-09	5.29499	1.17e-38	2.83e-36	3.26864	6.4e-09	2.36e-07	4.85611	1.71e-15	2.07e-13
Fom5190a_16644	core		Effector	0.957	Scaffold_1438	73	324	-	84	N		Aldedh	F:GO:0016620; P:GO:0006351; F:GO:0003677; C:GO:0005634; F:GO:0008270; P:GO:0055114	(1.2) Acting on the aldehyde or oxo group of donors	salicylaldehyde vanillin dehydrogenase-like protein		854	1	1127	1	984	1	5	0.888889	7	0.861111	6	1	4	0.718254	1	0.269841	0	0	3.43968	4.21e-05	0.000472	2.80849	1.19e-06	1.62e-05	3.23249	1.72e-06	3.05e-05
Fom5190a_08694	core	SSP	Effector	0.999	Scaffold_11	212725	213093	+	78	Y			-		uncharacterized protein ffuj_09282		403	1	481	1	451	1	2	0.292683	2	0.498645	4	0.455285	0	0	6	0.699187	0	0				3.47611	2.47e-08	4.75e-07	3.20664	0.000508	0.00323
Fom5190a_16134	dispensable		Non-effector	0.997	Scaffold_225	5134	5926	-	264	N			F:GO:0008270; F:GO:0003676; C:GO:0005622	-	zinc finger protein msn4		538	1	542	1	688	1	2	0.252207	6	0.532156	2	0.252207	55	0.982345	46	1	3	0.364439	4.31286	5.13e-10	2.39e-08	5.92935	6.04e-38	1.41e-35	3.20307	0.000183	0.00141	5.87724	2.5e-14	2.6e-12
Fom5190a_08559	core		Non-effector	1	Scaffold_10	1448993	1450439	+	433	Y	GH18	Glyco_hydro_18	F:GO:0004568; P:GO:0005975; P:GO:0006032; F:GO:0043169; P:GO:0043581; F:GO:0008061; P:GO:0016998	(3.2) Glycosylases	glycosyl hydrolase family 18		27366	1	28028	1	30481	1	200	0.968901	90	0.933656	223	1	1543	1	990	1	452	1	2.95617	3.76e-10	1.82e-08	6.01767	4.01e-35	7.82e-33	3.11811	4.09e-09	1.57e-07	5.1538	1.47e-20	3.21e-18
Fom5190a_09529	core		Non-effector	0.998	Scaffold_12	882840	883847	+	319	N	CBM12	Dioxygenase_C|Dioxygenase_N	F:GO:0018576; F:GO:0008199; P:GO:0009712; P:GO:0055114; P:GO:0018874; P:GO:0019261; P:GO:0042184; P:GO:0042203; P:GO:0046232	(1.1) Acting on the CH-OH group of donors	catechol -dioxygenase 1		3066	1	2996	1	3442	1	14	0.638889	18	0.857143	20	0.78869	14	0.787698	26	0.816468	0	0	3.20386	1.69e-08	5.7e-07				3.07614	9.93e-09	3.51e-07	2.09694	0.00827	0.0377
Fom5190a_03255	core	SSP	Non-effector	0.846	Scaffold_3	2797319	2798081	+	237	Y			P:GO:0050832; P:GO:0042742		carbohydrate-binding module family 63 protein		3251	1	3671	1	3362	1	39	0.740498	8	0.737877	8	0.584535	11	0.592398	44	0.844037	8	0.363041				3.3079	2.75e-14	1.18e-12	3.0451	7.15e-06	0.000101	2.78231	1.39e-05	0.00023
Fom5190a_04883	core		Non-effector	1	Scaffold_5	1894681	1896269	+	514	N	GT34	p450	F:GO:0020037; F:GO:0016705; F:GO:0004497; F:GO:0005506; F:GO:0009055; P:GO:0055114; P:GO:0006118	-	benzoate 4-monooxygenase		5943	1	6606	1	6638	1	26	0.688483	18	0.587791	51	0.895532	49	0.798616	44	0.90623	8	0.399622	2.80613	5.21e-08	1.53e-06	3.15415	3.17e-15	1.49e-13	2.91623	1.42e-07	3.65e-06	2.44865	1.33e-05	0.000221
Fom5190a_07043	core		Non-effector	1	Scaffold_8	615237	616608	+	441	N		FAD_binding_3|NAD_binding_8	P:GO:0055114; F:GO:0016491	-	salicylate hydroxylase		1189	1	1263	1	1205	1	6	0.319971	6	0.322886	6	0.317055	27	0.811953	8	0.375364	2	0.13484	3.72853	4.4e-11	2.52e-09	2.62503	8.87e-08	1.54e-06	2.88146	1.04e-05	0.000138	3.32239	1.03e-06	2.6e-05
Fom5190a_08395	core	SSP	Non-effector	0.958	Scaffold_10	998420	999292	+	291	Y	GT4	Abhydrolase_1|Abhydrolase_5|Abhydrolase_6|Hydrolase_4	F:GO:0016787; F:GO:0016740	-	alpha beta hydrolase		4349	1	4395	1	4533	1	13	0.571592	8	0.388316	34	0.985109	39	0.993127	18	0.687285	4	0.268041	3.19907	2.8e-10	1.4e-08	4.05493	1.12e-23	1.02e-21	2.64584	1.02e-05	0.000136	2.2312	0.000191	0.00191
Fom5190a_16221	dispensable		Non-effector	0.902	Scaffold_301	3259	3508	+	83	N	GH28	Glyco_hydro_28	C:GO:0005576; F:GO:0004650; P:GO:0045490; P:GO:0005982; P:GO:0005985	(3.2) Glycosylases	endopolygalacturonase 4	Fom unique gene, no orthologs or paralogs	6049	1	6683	1	6485	1	24	1	8	0.964	45	1	221	1	143	1	40	0.992	2.37456	1.61e-06	3.07e-05	5.20158	9.93e-35	1.88e-32	2.61313	1.28e-05	0.000164	4.46186	2.87e-14	2.94e-12
Fom5190a_16306	dispensable	SSP	Effector	1	Scaffold_485	95	552	-	131	Y			-		hypothetical protein FOC1_g10000425 [Fusarium oxysporum f. sp. cubense race 1]		556	1	593	1	543	1	2	0.281659	2	0.349345	2	0.419214	10	0.720524	13	0.796943	0	0	3.10213	0.000194	0.00161	4.4019	1.48e-19	1.03e-17	2.43401	0.00987	0.0353	3.79096	7.28e-06	0.000135
Fom5190a_16350	core		Non-effector	0.816	Scaffold_582	71	709	+	174	N	CE10	Abhydrolase_3|Abhydrolase_5	F:GO:0016787; P:GO:0008152	-	polyketide synthase		13257	1	14285	1	15047	1	51	1	28	0.960876	63	1	88	0.998435	36	1	32	1	2.24303	1.21e-05	0.00017	1.24243	0.000708	0.00416	2.3305	4.81e-06	7.22e-05	2.04653	7.33e-05	0.000882
Fom5190a_05621	core		Non-effector	0.969	Scaffold_6	1523163	1524155	-	331	N	GH33	DHDPS	F:GO:0016829; P:GO:0008152	-	dihydrodipicolinate synthase		1778	1	1928	1	2017	1	4	0.346425	5	0.291037	10	0.532729	22	0.961732	26	0.830816	0	0				3.74131	1.54e-20	1.14e-18	2.3187	0.000352	0.00239	3.03754	0.000159	0.00164
Fom5190a_01828	core		Effector	0.709	Scaffold_2	1443162	1443960	+	225	N			C:GO:0016021	-	tetraspanin		1644	1	1764	1	1924	1	3	0.312891	6	0.357947	10	0.506884	0	0	3	0.269086	0	0				2.72191	1.12e-06	1.53e-05	2.27676	0.000543	0.0034
Fom5190a_15521	dispensable		Non-effector	1	Scaffold_86	34202	36688	-	660	N		AMP-binding	P:GO:0008152; F:GO:0003824	-	acetoacetyl- synthetase		14974	1	16346	1	18019	1	18	0.521914	25	0.495376	105	0.909127	98	0.978689	112	0.948934	19	0.453961	2.58359	2.9e-08	9.23e-07	2.41241	2.09e-10	5.6e-09	2.236	0.000449	0.00292	2.28743	4.54e-05	0.000603
Fom5190a_05481	core	SSP	Non-effector	1	Scaffold_6	1108077	1109052	+	292	Y			-		extracellular serine-rich protein		1395	1	1797	1	1662	1	12	0.651639	22	0.809426	25	0.710041	21	0.862705	22	0.904713	9	0.515369	2.49021	5.37e-07	1.19e-05	2.23083	4.23e-09	9.33e-08	2.18493	4.22e-05	0.000434	1.58993	0.00194	0.0121
Fom5190a_13105	core		Non-effector	1	Scaffold_21	355893	356965	-	342	N	CE10	Abhydrolase_3|Abhydrolase_6|COesterase	F:GO:0016787; P:GO:0008152	-	alpha beta-hydrolase		2694	1	2887	1	3088	1	9	0.541473	9	0.482759	8	0.512582	2	0.181733	2	0.151911	0	0	3.28669	4.8e-09	1.84e-07				2.11507	0.000225	0.00167
Fom5190a_07662	core		Non-effector	1	Scaffold_9	585036	586400	+	438	N	GT2	Aminotran_3|Beta_elim_lyase	P:GO:0006591; F:GO:0030170; C:GO:0005634; C:GO:0005829; F:GO:0004587; P:GO:0006525; P:GO:0006560	(2.6) Transferring nitrogenous groups	ornithine aminotransferase		4522	1	4300	1	4923	1	7	0.299634	8	0.38022	24	0.67326	109	1	70	0.991941	32	0.868132	3.07749	1.01e-09	4.39e-08	5.06423	8.54e-31	1.25e-28	2.08915	0.000496	0.00316	4.04653	5.55e-14	5.41e-12
Fom5190a_09704	core		Non-effector	1	Scaffold_12	1317407	1318922	-	418	Y	GH18	Glyco_hydro_18	P:GO:0005975; F:GO:0004568; F:GO:0043169; P:GO:0006032; P:GO:0016998	(3.2) Glycosylases	acidic mammalian chitinase		51027	1	49261	1	53950	1	163	1	52	0.919525	219	1	1341	1	708	1	349	1	1.97674	6.31e-06	9.83e-05	5.03415	2.98e-35	5.87e-33	2.06974	0.00027	0.00194	4.05654	4.79e-14	4.73e-12
Fom5190a_09186	core		Effector	0.949	Scaffold_11	1573658	1573997	+	94	N			F:GO:0003674; P:GO:0008150; C:GO:0005575		uncharacterized protein ffuj_09742		3099	1	3516	1	3235	1	10	0.688235	13	0.711765	3	0.373529	11	0.852941	19	0.952941	11	0.929412							2.03033	0.00152	0.00779	2.34084	3.94e-05	0.000536
Fom5190a_05238	core		Non-effector	1	Scaffold_6	436522	437863	+	430	N		FAA_hydrolase|FAA_hydrolase_N	F:GO:0004334; P:GO:0006570; P:GO:0042207	EC:3.7.1.2	fumarylacetoacetase		4231	1	4547	1	4906	1	12	0.526826	4	0.255589	14	0.42772	8	0.308495	0	0	2	0.140089	1.78768	0.0027	0.0134				1.69926	0.00409	0.0173
Fom5190a_05840	core		Non-effector	1	Scaffold_6	2188068	2189740	+	520	N		CoA_trans|CoA_trans	P:GO:0046952; C:GO:0005739; F:GO:0008260; P:GO:0006550; P:GO:0006552; P:GO:0006574	EC:2.8.3.5	succinyl- :3-ketoacid-coenzyme a transferase subunit a		5665	1	5776	1	6258	1	6	0.381949	12	0.48954	19	0.570233	10	0.39211	7	0.367603	4	0.127914	1.42088	0.00659	0.0273				1.64039	0.00419	0.0176
Fom5190a_03460	core		Effector	0.779	Scaffold_4	104661	104971	-	86	N			-		hypothetical protein FOXB_14685 [Fusarium oxysporum Fo5176]		3171	1	3554	1	3618	1	14	1	2	0.33119	5	0.40836	37	1	36	1	11	0.620579				3.47682	7.28e-15	3.31e-13	1.6375	0.0151	0.0495	3.14645	5.59e-09	2.44e-07
Fom5190a_10260	core		Effector	0.614	Scaffold_13	1412759	1413761	+	255	N		Flavodoxin_1|FMN_red	P:GO:0055114; F:GO:0016491; P:GO:0045892; C:GO:0005737; F:GO:0010181	-	minor allergen alt a 7		4642	1	4692	1	4977	1	10	0.742772	12	0.783649	8	0.38684	32	0.926221	30	0.961117	5	0.325025	2.21662	0.000618	0.00412	3.30941	5.95e-15	2.72e-13	1.58059	0.0043	0.018	2.17522	0.000138	0.00147
Fom5190a_11991	core		Non-effector	1	Scaffold_17	491744	492991	-	416	N		FAD_binding_6|Globin|NAD_binding_1	F:GO:0020037; F:GO:0005344; F:GO:0016491; P:GO:0015671; F:GO:0005506; P:GO:0055114; F:GO:0019825	-	flavohemoglobin		8296	1	8005	1	9062	1	21	0.807692	13	0.549679	14	0.500801	35	0.798077	47	0.9375	8	0.450321	2.13647	0.00122	0.00716	1.93419	1.02e-05	0.000108	1.44294	0.00511	0.0207	1.83181	0.000986	0.00714
Fom5190a_05587	core		Non-effector	1	Scaffold_6	1407352	1409280	-	381	Y		2-Hacid_dh|2-Hacid_dh_C	F:GO:0051287; C:GO:0005829; P:GO:0055114; F:GO:0016616; F:GO:0008863; C:GO:0009326; P:GO:0015942; P:GO:0015947; P:GO:0046487	EC:1.1.1.0; EC:1.2.1.2	formate dehydrogenase		19409	1	19041	1	20778	1	37	0.784863	18	0.682737	45	0.823743	113	0.856402	94	0.865734	35	0.761016				1.83373	3.76e-06	4.5e-05	1.29859	0.0109	0.038	2.08492	2.17e-05	0.000332
count				107

## Sheet: down 2dpi A17 vs IV
Fom genes downregulated in A17 2 dpi vs IV
FDR <0.05 (5.0E-02), >log2fold, ≥ 25% coverage in all A17 2 dpi (root) replicates
Ranked by A17 2dpi fold change over IV																	Vegetative (IV)						2 dpi A17						7 dpi A17						DAZ315 (susceptible)						A17 (resistant)
					Previously determined and published in Williams et al. (2016) [5]												rep1		rep2		iv4		rep1		rep2		rep3		rep1		rep2		rep3		Vegetative (IV) vs DZA315 2 dpi			Vegetative (IV) vs DZA315 7 dpi			Vegetative (IV) vs A17 2 dpi			Vegetative (IV) vs A17 7 dpi
Gene ID	Scaffold prediction	SSP	EffectorP Prediction	EffectorP Probability	Scaffold	start	end	strand	protein length	Signalp prediction	CAZy Families	pfam domains	GOs	Enzyme Codes	Sequence Description	protein orthology 150605	number of reads overlapping gene	proportion of RNAseq gene coverage	number of reads overlapping gene	proportion of RNAseq gene coverage	number of reads overlapping gene	proportion of RNAseq gene coverage	number of reads overlapping gene	proportion of RNAseq gene coverage	number of reads overlapping gene	proportion of RNAseq gene coverage	number of reads overlapping gene	proportion of RNAseq gene coverage	number of reads overlapping gene	proportion of RNAseq gene coverage	number of reads overlapping gene	proportion of RNAseq gene coverage	number of reads overlapping gene	proportion of RNAseq gene coverage	log2 fold change	Pvalue	FDR	log2 fold change	Pvalue	FDR	log2 fold change	Pvalue	FDR	log2 fold change	Pvalue	FDR
Fom5190a_00417	core		Non-effector	1	Scaffold_1	1206465	1208337	+	512	N		ATP-synt_ab|ATP-synt_ab_C|ATP-synt_ab_N	P:GO:0046034; C:GO:0000329; C:GO:0000221; P:GO:0006874; F:GO:0005524; F:GO:0016820; P:GO:0007035; P:GO:0015991	(3.6) Acting on acid anhydrides	vacuolar atp synthase subunit b		37029	1	40006	1	42990	1	10	0.4063	10	0.355045	14	0.328884	28	0.821143	19	0.550988	0	0	-1.84812	0.00144	0.00814				-1.27615	0.0128	0.0435
Fom5190a_11541	core		Effector	0.999	Scaffold_16	413241	413568	-	75	N			-		uncharacterized protein ffuj_08207		45509	1	47085	1	48461	1	8	0.948171	12	0.954268	18	1	21	1	22	1	3	0.743902	-1.57318	0.00305	0.0148				-1.27836	0.015	0.0493	-1.54513	0.00474	0.0245
Fom5190a_09463	core	SSP	Non-effector	0.79	Scaffold_12	703483	704314	-	245	Y	CBM50	CAP	C:GO:0005576		pathogenesis-related protein 1a		41027	1	42323	1	42558	1	12	0.606971	8	0.663462	14	0.651442	40	0.926683	32	0.947115	15	0.671875							-1.29697	0.0116	0.0403
Fom5190a_02764	core		Non-effector	1	Scaffold_3	1196457	1197881	-	397	N	CE11	DEAD|Helicase_C	F:GO:0008026; P:GO:0043581; F:GO:0005524; F:GO:0003743; C:GO:0005840; P:GO:0006446	-	atp-dependent rna helicase eif4a		60574	1	59520	1	66127	1	22	0.762105	13	0.258246	15	0.464561	25	0.804211	20	0.725614	11	0.437895	-1.71048	0.00131	0.00758				-1.30969	0.00893	0.0325	-1.57066	0.00155	0.0103
Fom5190a_01075	core		Non-effector	1	Scaffold_1	3329083	3330680	+	491	N	GT30	6PGD|NAD_binding_2	C:GO:0005739; P:GO:0034599; P:GO:0009051; F:GO:0004616; F:GO:0050661; P:GO:0019521	(1.1) Acting on the CH-OH group of donors	6-phosphogluconate dehydrogenase		44686	1	47107	1	48056	1	17	0.409887	12	0.391114	10	0.323529	25	0.598874	19	0.686483	2	0.0763454	-1.7561	0.00335	0.016				-1.31762	0.0121	0.0414	-1.50991	0.0078	0.036
Fom5190a_11771	core		Non-effector	1	Scaffold_16	1124221	1125285	-	355	Y			-		related to lustrin a		39082	1	38356	1	41917	1	10	0.541784	10	0.548357	11	0.62723	34	0.901408	47	0.832864	10	0.453521							-1.33119	0.00953	0.0342
Fom5190a_04514	core		Effector	0.775	Scaffold_5	792736	793390	-	125	N		Ribosomal_L22e	C:GO:0005840; F:GO:0003735; P:GO:0006412; P:GO:0042254	-	60s ribosomal protein l22		47961	1	53597	1	53658	1	12	1	9	0.734351	19	1	44	1	28	1	5	0.764885							-1.35372	0.00866	0.0317
Fom5190a_00462	core		Non-effector	1	Scaffold_1	1363764	1364939	+	374	Y		DUF4448	-		uncharacterized protein ffuj_00664		40018	1	39726	1	40347	1	6	0.260204	15	0.806122	8	0.365646	14	0.60119	3	0.154762	0	0	-3.71796	1.44e-06	2.78e-05	-2.37601	8.81e-08	1.53e-06	-1.36794	0.013	0.0439	-2.81781	7.54e-05	0.000898
Fom5190a_11575	core		Effector	0.888	Scaffold_16	497888	498619	-	118	N		Ribosomal_S26e	C:GO:0005840; F:GO:0003735; P:GO:0006412; P:GO:0042254	-	40s ribosomal protein s26e		75230	1	79962	1	80075	1	13	0.418033	11	0.773224	35	0.739071	54	1	71	1	16	0.98224							-1.38503	0.0118	0.0407
Fom5190a_03064	core		Effector	0.629	Scaffold_3	2239469	2240317	+	190	N		Arf|Gtr1_RagA|Miro|MMR_HSR1|Ras|SRPRB	P:GO:0016192; C:GO:0012507; P:GO:0043581; C:GO:0000139; P:GO:0006886; F:GO:0016787; C:GO:0005789; F:GO:0005525	-	small monomeric gtpase		39561	1	41379	1	43158	1	11	0.726737	7	0.391048	13	0.811543	62	1	31	1	12	0.660777	-1.4497	0.00914	0.0354				-1.38732	0.00771	0.0289
Fom5190a_05478	core		Effector	0.996	Scaffold_6	1099033	1099537	+	117	N		Ribosomal_S25	C:GO:0005840	-	40s ribosomal protein s25		48179	1	52233	1	51320	1	20	1	5	0.754455	13	0.651485	36	0.873267	28	1	1	0.308911							-1.39156	0.0131	0.0441
Fom5190a_06442	core		Non-effector	0.999	Scaffold_7	1371603	1372424	-	236	N		ETC_C1_NDUFA5	C:GO:0005743; F:GO:0016651; P:GO:0022904	-	nadh-ubiquinone oxidoreductase kda subunit		29927	1	32927	1	32508	1	10	0.714112	6	0.367397	8	0.374696	19	0.855231	33	0.970803	4	0.321168							-1.42607	0.00766	0.0287
Fom5190a_04359	core		Non-effector	0.614	Scaffold_5	234356	235929	-	284	N		Porin_3	F:GO:0015288; F:GO:0008308; P:GO:0055085; P:GO:0044070; C:GO:0005741; C:GO:0046930	-	outer mitochondrial membrane protein porin		74317	1	73103	1	78762	1	17	0.717281	11	0.343075	24	0.487929	55	1	48	0.964422	38	1	-1.73516	0.000677	0.00441				-1.47192	0.00311	0.0138
Fom5190a_02094	core		Effector	0.921	Scaffold_2	2327520	2328027	-	148	N		Ribosomal_L14e	C:GO:0005840; F:GO:0003735; P:GO:0006412; P:GO:0042254	-	ribosomal protein l14		30508	1	33740	1	33865	1	7	0.419291	5	0.765748	12	0.57874	43	0.948819	24	0.816929	3	0.283465							-1.50402	0.00588	0.0232
Fom5190a_05479	core		Non-effector	0.999	Scaffold_6	1103585	1104932	+	312	N		Mito_carr|Mito_carr|Mito_carr	C:GO:0005743; P:GO:0055085; C:GO:0016021; F:GO:0005215	-	carrier protein		420665	1	419733	1	454316	1	152	1	61	0.697329	80	0.92359	222	0.917656	218	1	144	1	-1.43067	0.00235	0.0121				-1.50933	0.00322	0.0142
Fom5190a_01870	core		Non-effector	0.937	Scaffold_2	1566180	1566900	-	159	N		eIF-1a	F:GO:0003743; C:GO:0005840; P:GO:0006446	-	eukaryotic translation initiation factor eif-1a		37920	1	42043	1	41814	1	16	0.71706	3	0.31068	9	0.377254	17	0.919556	16	0.859917	2	0.124827	-2.06367	0.000111	0.00103				-1.53165	0.0088	0.0321	-1.73907	0.0018	0.0115
Fom5190a_06887	core		Effector	0.814	Scaffold_8	222363	222928	-	158	N		NDUF_B8	C:GO:0005739; F:GO:0008137; P:GO:0006120; P:GO:0006744; P:GO:0006814; P:GO:0015992	(1.6) Acting on NADH or NADPH	nadh:ubiquinone oxidoreductase subunit		20899	1	22003	1	23059	1	5	0.553003	2	0.328622	8	0.929329	7	0.765018	8	0.90636	1	0.0176678							-1.53274	0.00991	0.0354	-1.92678	0.000931	0.00682
Fom5190a_11667	core		Non-effector	0.95	Scaffold_16	778341	779583	-	354	N	GH76	ADH_N|ADH_zinc_N	F:GO:0008270; C:GO:0005739; F:GO:0046872; P:GO:0006116; F:GO:0019170; P:GO:0000947; P:GO:0043458; F:GO:0004022; F:GO:0000166; C:GO:0005634; P:GO:0006090	(1.1) Acting on the CH-OH group of donors; (1.1) Acting on the CH-OH group of donors	alcohol dehydrogenase i		107472	1	106536	1	109699	1	20	0.613838	31	0.711987	21	0.678198	102	1	19	0.579244	42	0.895414				1.34276	0.000217	0.00153	-1.53463	0.00202	0.00979
Fom5190a_04818	core		Non-effector	1	Scaffold_5	1730192	1731734	-	461	Y	GH76	Glyco_hydro_76	F:GO:0008496; P:GO:0016052	(3.2) Glycosylases	glycoside hydrolase family 76 protein		75944	1	75729	1	82280	1	24	0.570966	16	0.682437	12	0.390797	42	0.983798	35	0.817887	7	0.310434	-1.48165	0.00326	0.0156				-1.5501	0.00252	0.0117	-1.41911	0.00682	0.0323
Fom5190a_02729	core		Non-effector	0.715	Scaffold_3	1090489	1091790	-	302	N		ATP-synt	F:GO:0046961; F:GO:0046933; C:GO:0005756; P:GO:0015986; P:GO:0006119	-	atp synthase gamma chain		82891	1	82066	1	88729	1	12	0.40169	10	0.436252	32	0.627496	53	1	25	0.56298	24	0.87404	-1.28298	0.0106	0.0399				-1.56726	0.00487	0.0199
Fom5190a_11718	core		Effector	0.902	Scaffold_16	958366	959314	-	148	N		UQ_con	P:GO:0016567; F:GO:0005524; F:GO:0004842	(6.3) Forming carbon-nitrogen bonds	ubiquitin conjugating enzyme		48929	1	53984	1	58004	1	8	0.307692	8	0.386723	19	0.631191	42	1	17	0.683878	8	0.306639	-2.0489	0.000212	0.00174	-1.08856	0.0029	0.0136	-1.60578	0.00289	0.0131
Fom5190a_08376	core		Effector	0.99	Scaffold_10	947802	948476	-	152	N		Ribosomal_S11	C:GO:0005840; F:GO:0003735; P:GO:0006412; P:GO:0042254	-	40s ribosomal protein s14		29907	1	33365	1	30970	1	11	0.798519	5	0.477037	4	0.58963	15	0.903704	18	0.807407	11	0.884444							-1.62147	0.00479	0.0197
Fom5190a_13109	core		Non-effector	1	Scaffold_21	365884	367030	-	350	N		Aldo_ket_red	F:GO:0005216; P:GO:0006811	-	voltage-gated potassium channel subunit beta-3		61974	1	69867	1	70821	1	17	0.50218	14	0.468178	12	0.557977	23	0.846556	13	0.491717	0	0	-1.31376	0.00917	0.0355	-1.38109	0.000756	0.00439	-1.6236	0.00125	0.00666	-2.48678	0.000519	0.00427
Fom5190a_08299	core	SSP	Effector	0.942	Scaffold_10	712870	713359	+	142	Y			-		uncharacterized protein ffuj_07852		21086	1	22939	1	22153	1	4	0.489796	2	0.281633	8	0.581633	31	0.77551	13	0.942857	15	0.777551				1.9065	1.12e-07	1.9e-06	-1.63386	0.00661	0.0255
Fom5190a_02665	core		Non-effector	0.84	Scaffold_3	877920	878596	-	125	N		Complex1_LYR_1|Complex1_LYR_2	P:GO:0008150		nadh-ubiquinone oxidoreductase kda subunit		25201	1	27270	1	27050	1	6	0.514033	4	0.363368	6	0.60709	11	1	7	0.977843	1	0.189069	-2.01567	0.00211	0.0111	-1.52814	0.000108	0.000843	-1.63535	0.00324	0.0143	-2.00487	0.000503	0.00416
Fom5190a_03061	core		Effector	0.953	Scaffold_3	2225160	2225977	-	166	N		ATP-synt_DE_N	F:GO:0046961; F:GO:0046933; C:GO:0005756; P:GO:0015986; P:GO:0006200; P:GO:0006119	-	atp synthase delta mitochondrial		57312	1	55677	1	61607	1	10	0.647922	4	0.466993	23	0.828851	48	1	34	1	16	0.828851	-1.57253	0.000939	0.00577				-1.63538	0.00566	0.0225
Fom5190a_06425	core		Non-effector	0.895	Scaffold_7	1311938	1312832	-	165	N		eIF-5a	F:GO:0003743; F:GO:0003746; P:GO:0006452; P:GO:0008612; P:GO:0045905; F:GO:0043022; P:GO:0045901; C:GO:0005840; P:GO:0006446	-	eukaryotic translation initiation factor 5a-2		82118	1	89249	1	90995	1	13	0.767598	13	0.684916	26	0.928492	64	1	77	1	14	0.601117							-1.65129	0.0015	0.00774
Fom5190a_08331	core		Effector	0.804	Scaffold_10	797574	798200	-	153	N		Ribosomal_L23|Ribosomal_L23eN	C:GO:0005840; F:GO:0003735; P:GO:0006412; F:GO:0000166; P:GO:0042254	-	60s ribosomal protein l25		21947	1	21942	1	22709	1	5	0.502392	2	0.350877	7	0.401914	2	0.370016	3	0.556619	0	0							-1.69707	0.00429	0.018	-3.65341	4.59e-07	1.29e-05
Fom5190a_05346	core		Effector	0.782	Scaffold_6	711462	711872	+	80	N		Ribosomal_L38e	C:GO:0005840; F:GO:0003735; P:GO:0006412; P:GO:0042254	-	60s ribosomal protein l38		39628	1	47743	1	47320	1	6	0.914842	4	0.364963	16	1	27	1	47	1	4	0.29927							-1.76681	0.00222	0.0106
Fom5190a_10308	core		Non-effector	1	Scaffold_14	100387	101484	-	366	N			-		hypothetical protein FOC4_g10005936 [Fusarium oxysporum f. sp. cubense race 4]		93871	1	99141	1	106247	1	29	0.750455	5	0.315118	23	0.743169	123	1	86	1	28	0.909836	-1.75816	0.000458	0.00325				-1.78995	0.0024	0.0112
Fom5190a_04606	core		Effector	0.988	Scaffold_5	1114284	1114790	+	153	N		HTH_3|MBF1	C:GO:0005739; P:GO:0045944; F:GO:0043565; F:GO:0003713; C:GO:0005667; P:GO:0045941	-	multiprotein-bridging factor 1		33375	1	36056	1	37074	1	4	0.321499	10	0.938856	5	0.272189	19	1	6	0.633136	2	0.143984	-3.17293	2.34e-07	5.87e-06	-1.2498	0.00104	0.00577	-1.79004	0.00164	0.00828	-1.83043	0.00139	0.00937
Fom5190a_04682	core	SSP	Non-effector	0.91	Scaffold_5	1354776	1355654	+	293	Y			-		related to rasp f 7 allergen		45632	1	45850	1	46625	1	11	0.546075	6	0.565415	8	0.517634	18	0.871445	40	0.870307	11	0.389078	-1.49644	0.00224	0.0117				-1.80284	0.000748	0.00439
Fom5190a_04519	core		Non-effector	1	Scaffold_5	816257	817564	-	399	Y			-		related to sporulation-specific gene sps2		174899	1	178874	1	196506	1	43	0.833333	14	0.589449	44	0.864679	127	1	89	0.999236	25	0.727064	-1.77348	0.000104	0.000982				-1.8233	0.000587	0.00361
Fom5190a_01762	core		Effector	0.571	Scaffold_2	1149020	1149957	-	256	N		DLH	F:GO:0016787	-	dienelactone hydrolase		26576	1	27722	1	28744	1	6	0.433902	4	0.340085	7	0.361407	8	0.504264	5	0.373134	2	0.1258	-2.01438	0.00037	0.00275	-2.1036	6.72e-07	9.78e-06	-1.8316	0.00114	0.00618	-2.48624	1.67e-05	0.000267
Fom5190a_01213	core		Non-effector	1	Scaffold_1	3763072	3764717	+	511	Y	GT90	Calsequestrin|Thioredoxin|Thioredoxin|Thioredoxin_6|Thioredoxin_6	F:GO:0009055; P:GO:0045454; P:GO:0006662; F:GO:0010181; F:GO:0016853; F:GO:0015035; C:GO:0005783; P:GO:0055114; P:GO:0006118	-	protein disulfide isomerase		48466	1	51148	1	53793	1	14	0.565006	5	0.279465	7	0.274605	96	0.95808	84	0.947145	14	0.278858	-1.96985	7.26e-05	0.000735				-1.84236	0.000866	0.00496
Fom5190a_11638	core		Non-effector	1	Scaffold_16	698627	700215	+	448	N		ATP-grasp_2|ATP-grasp_5|Ligase_CoA	F:GO:0004776; F:GO:0046872; F:GO:0005525; F:GO:0005524; P:GO:0006099; C:GO:0005739; C:GO:0042709	(6.2) Forming carbon-sulfur bonds	succinyl- ligase		35081	1	35770	1	38062	1	9	0.446193	3	0.251101	7	0.260541	13	0.417873	14	0.468219	2	0.0459408	-3.64927	8.31e-07	1.75e-05				-1.86144	0.000978	0.00547	-1.83672	0.000925	0.0068
Fom5190a_00266	core		Effector	0.997	Scaffold_1	713495	714428	-	181	N	GT66	Pro_isomerase	P:GO:0006457; P:GO:0000413; F:GO:0003755	(5.2) Cis-trans-isomerases	peptidyl-prolyl cis-trans mitochondrial		217678	1	226641	1	225429	1	49	0.942184	20	0.990364	52	1	158	1	158	1	40	0.921842	-1.98906	1.01e-05	0.000146				-1.8618	0.000282	0.002
Fom5190a_11437	core		Non-effector	1	Scaffold_16	138911	141095	+	431	N	AA7	FAD_binding_4	F:GO:0003824	-	fad binding domain-containing protein		404155	1	444047	1	452092	1	87	0.289245	40	0.275973	103	0.280549	382	0.323112	335	0.279176	136	0.343707	-1.85461	0.000117	0.00108				-1.87274	0.000228	0.00169
Fom5190a_09108	core	SSP	Effector	0.902	Scaffold_11	1371719	1372273	+	185	Y			-		uncharacterized protein ffuj_09664		41253	1	42629	1	45376	1	8	0.545946	3	0.441441	12	0.74955	3	0.324324	5	0.371171	0	0	-1.51362	0.0101	0.0386	-1.8914	8.89e-06	9.58e-05	-1.88095	0.000953	0.00536	-3.88855	4.18e-08	1.53e-06
Fom5190a_07727	core		Effector	0.857	Scaffold_9	797409	798368	-	279	N		Fer2_3|Fer4_17|Fer4_8	F:GO:0016491; P:GO:0006099; F:GO:0009055; F:GO:0051537; P:GO:0006118	-	succinate dehydrogenase iron-sulfur subunit		38685	1	37183	1	42117	1	5	0.395833	7	0.503125	9	0.544792	15	0.690625	5	0.439583	5	0.310417	-1.76738	0.0018	0.00978	-1.1671	0.00151	0.00793	-1.8962	0.000508	0.00323	-2.11193	0.000174	0.00176
Fom5190a_13365	core		Non-effector	1	Scaffold_23	168969	170600	-	376	N		Actin	C:GO:0030479; P:GO:0006357; C:GO:0032432; P:GO:0030476; C:GO:0000812; P:GO:0000916; C:GO:0000142; P:GO:0006897; C:GO:0031011; C:GO:0035267; F:GO:0005524; P:GO:0034599; P:GO:0001300; P:GO:0000011; P:GO:0016573; P:GO:0006281	-	actin		149740	1	149101	1	162286	1	35	0.760417	20	0.391544	21	0.498775	75	1	102	0.941789	31	0.377451	-1.93415	7.75e-05	0.000773				-1.90754	0.00017	0.00133
Fom5190a_02669	core		Non-effector	0.999	Scaffold_3	886229	887616	-	348	N	GH32	PfkB	F:GO:0004001; P:GO:0006166; P:GO:0006144; F:GO:0016773; P:GO:0006167; P:GO:0016310; C:GO:0005737; C:GO:0005634	(2.7) Transferring phosphorous-containing groups; (2.7) Transferring phosphorous-containing groups	adenosine kinase		29226	1	29246	1	32210	1	6	0.393372	4	0.262248	6	0.45317	23	0.634726	18	0.592939	1	0.0165706							-1.9414	0.000508	0.00323
Fom5190a_04714	core		Non-effector	1	Scaffold_5	1444228	1445938	+	515	N		Acyl-CoA_dh_1|Acyl-CoA_dh_2|Acyl-CoA_dh_M|Acyl-CoA_dh_N|Cyt-b5	F:GO:0020037; F:GO:0050660; F:GO:0046872; F:GO:0003995; P:GO:0055114; P:GO:0006118	(1.3) Acting on the CH-CH group of donors	acyl- dehydrogenase		35486	1	35402	1	36987	1	8	0.289889	4	0.255991	7	0.282291	6	0.241964	4	0.179427	0	0				-2.73713	1.88e-09	4.41e-08	-1.94358	0.000422	0.00277	-3.39849	8.26e-07	2.16e-05
Fom5190a_03887	core		Non-effector	0.997	Scaffold_4	1561643	1562737	+	314	N			F:GO:0003700; F:GO:0043565; P:GO:0006355; C:GO:0005667; P:GO:0045449	-	cross-pathway control protein 1		123296	1	122671	1	134047	1	17	0.706849	20	0.778082	26	0.915068	59	1	79	1	17	0.536986	-1.82924	0.000115	0.00106				-1.97261	6.08e-05	0.000584
Fom5190a_07044	core		Effector	0.999	Scaffold_8	616873	617235	-	121	N			-		uv-induced protein	Fom unique gene, no orthologs or paralogs	39567	1	40358	1	42086	1	12	0.878788	3	0.429752	5	0.859504	19	1	11	0.826446	3	0.195592	-2.66781	1.19e-06	2.37e-05	-1.56027	0.000372	0.00242	-1.99126	0.000696	0.00414	-1.79179	0.000921	0.00678
Fom5190a_00798	core	SSP	Non-effector	1	Scaffold_1	2432681	2433330	-	198	Y			-		uncharacterized protein ffuj_01011		76411	1	75842	1	76158	1	8	0.358461	7	0.823077	23	0.816923	22	0.98	40	1	18	0.732308	-2.11872	1.99e-05	0.000258				-1.99582	0.000394	0.00262	-1.28878	0.0117	0.0491
Fom5190a_07226	core		Effector	0.715	Scaffold_8	1208987	1209322	-	73	N		DUF2611	F:GO:0005488	-	uncharacterized protein cpur_05124		52486	1	61225	1	64445	1	7	0.815476	4	0.952381	18	1	22	1	39	1	7	0.657738	-2.07891	9.87e-05	0.00094				-2.02305	0.000495	0.00316
Fom5190a_02582	core		Effector	0.837	Scaffold_3	559103	559661	+	119	N		LSM	F:GO:0003676; C:GO:0030529	-	small nuclear ribonucleoprotein sm d2		13447	1	15041	1	14840	1	2	0.26297	3	0.402504	2	0.252236	4	0.629696	11	0.932021	0	0							-2.03205	0.00224	0.0106
Fom5190a_00440	core		Non-effector	1	Scaffold_1	1287410	1288999	+	494	N		Aldedh	F:GO:0016620; P:GO:0055114	(1.2) Acting on the aldehyde or oxo group of donors	aldehyde dehydrogenase		334931	1	335403	1	367153	1	58	0.971698	67	0.992453	36	0.816981	147	1	81	0.956604	124	1							-2.03905	4.86e-05	0.000488
Fom5190a_11757	core	SSP	Non-effector	1	Scaffold_16	1078324	1078955	+	195	Y			-		cell wall protein sed1		42858	1	43886	1	42435	1	5	0.379747	4	0.363924	11	0.802215	20	1	28	0.780063	1	0.0221519	-1.35143	0.0059	0.0249				-2.08196	0.00023	0.0017
Fom5190a_02335	core		Effector	0.589	Scaffold_2	3063530	3064291	-	128	N		COX6A	P:GO:0043581; C:GO:0005751; F:GO:0004129; P:GO:0006123; P:GO:0015992	(1.9) Acting on a heme group of donors	cytochrome c oxidase subunit via		52404	1	54277	1	53485	1	7	0.305774	3	0.295276	14	0.65748	37	0.723097	23	0.675853	2	0.308399	-2.48849	2.39e-06	4.28e-05	-1.45863	0.000289	0.00195	-2.08944	0.00029	0.00205
Fom5190a_00301	core		Effector	0.77	Scaffold_1	803719	804397	+	183	N		CybS	C:GO:0005740; F:GO:0005506; F:GO:0020037; P:GO:0006099; P:GO:0006121; C:GO:0016021	-	succinate dehydrogenase cytochrome b small subunit		32045	1	32828	1	34067	1	6	0.300442	6	0.505155	3	0.324006	6	0.673049	11	0.686303	0	0	-2.92974	4.77e-07	1.08e-05	-1.53578	0.000199	0.00142	-2.11147	0.00027	0.00193	-2.40941	0.000442	0.00373
Fom5190a_12157	core		Non-effector	1	Scaffold_17	1029012	1030927	+	515	N		ATP-synt_ab|ATP-synt_ab_C|ATP-synt_ab_N	F:GO:0008553; F:GO:0046933; P:GO:0015991; C:GO:0005754; P:GO:0015986; P:GO:0006200; F:GO:0005524; P:GO:0006119	(3.6) Acting on acid anhydrides	atp synthase beta mitochondrial precursor		200046	1	213792	1	213257	1	51	0.76096	21	0.378914	23	0.451983	91	0.876827	69	0.782881	35	0.643528	-2.96496	6.64e-10	3.04e-08	-1.04496	0.00567	0.0238	-2.1392	5.4e-05	0.000529	-1.49164	0.00158	0.0104
Fom5190a_08232	core		Non-effector	0.772	Scaffold_10	477883	479235	-	337	N		3Beta_HSD|Ldh_1_C|Ldh_1_N	P:GO:0044262; P:GO:0001302; F:GO:0003729; F:GO:0030060; P:GO:0006108; P:GO:0001300; C:GO:0005739; F:GO:0000166; P:GO:0006090; P:GO:0019643; P:GO:0046487	(1.1) Acting on the CH-OH group of donors	malate dehydrogenase		64618	1	65845	1	67744	1	8	0.460458	8	0.543237	13	0.624538	43	0.970436	16	0.767923	11	0.661493	-1.99853	0.000221	0.00179				-2.16422	3.49e-05	0.000372	-1.36677	0.0085	0.0385
Fom5190a_04294	core		Effector	1	Scaffold_5	19427	20617	+	196	N		RRM_1|RRM_5|RRM_6	F:GO:0003676; F:GO:0000166	-	pre-mrna-splicing factor srp1		38294	1	40200	1	42139	1	5	0.342569	7	0.329975	6	0.680101	12	0.618808	23	0.738035	6	0.350126	-3.60887	3.26e-09	1.3e-07				-2.18819	7.04e-05	0.000652	-1.46689	0.00644	0.0309
Fom5190a_00088	core		Non-effector	1	Scaffold_1	232285	233934	+	533	Y		Inhibitor_I9|Peptidase_S8	P:GO:0043086; P:GO:0006508; F:GO:0042802; F:GO:0004252	(3.4) Acting on peptide bonds (peptide hydrolases)	sublitisin-like protease		95726	1	94579	1	101623	1	13	0.394545	14	0.460606	14	0.468485	48	0.934546	42	0.849091	18	0.56303	-2.22782	4.78e-05	0.000525	-1.01109	0.00845	0.0329	-2.21183	9.85e-06	0.000132	-1.2949	0.00694	0.0327
Fom5190a_09989	core		Non-effector	0.998	Scaffold_13	473750	474878	-	343	N		NMT1	-		thiamine biosynthesis protein		326766	1	334375	1	349422	1	64	0.966342	24	0.464128	62	1	145	1	91	0.890168	18	0.80248	-1.8007	5.71e-05	0.000608				-2.21434	2.35e-05	0.00027	-2.03996	0.000253	0.00241
Fom5190a_04672	core		Effector	0.979	Scaffold_5	1318540	1319122	+	111	N		Ribosomal_L7Ae	C:GO:0005840; F:GO:0003735; P:GO:0006412; P:GO:0042254	-	60s ribosomal protein l30		25987	1	27034	1	28699	1	6	0.626072	4	0.312178	2	0.310463	20	1	17	0.662093	4	0.38422	-1.39029	0.00888	0.0346				-2.22107	0.000246	0.0018
Fom5190a_05761	core		Non-effector	0.995	Scaffold_6	1958074	1958665	-	107	N			-		hypothetical protein FOC4_g10012954 [Fusarium oxysporum f. sp. cubense race 4]	Fom unique gene, no orthologs or paralogs	68344	1	75728	1	74565	1	18	0.589527	4	0.439189	8	0.528716	15	0.623311	32	0.827703	24	0.787162	-1.63729	0.00052	0.00359				-2.27546	9.39e-05	0.000823
Fom5190a_02000	core		Effector	0.759	Scaffold_2	2029148	2029846	+	126	N		NTF2	P:GO:0006606; F:GO:0008536; C:GO:0005635	-	nuclear transport factor 2		41995	1	43786	1	47581	1	5	0.37196	6	0.648069	6	0.32475	12	0.864092	27	0.758226	3	0.307582	-1.95164	0.00011	0.00103				-2.37723	1.56e-05	0.000193	-1.58999	0.0058	0.0287
Fom5190a_00606	core		Effector	0.986	Scaffold_1	1829362	1829745	-	73	N		ATP-synt_Eps	F:GO:0046961; F:GO:0008270; F:GO:0046933; F:GO:0046872; F:GO:0004222; P:GO:0015986; P:GO:0006508; C:GO:0000275; P:GO:0006119	(3.4) Acting on peptide bonds (peptide hydrolases)	mitochondrial atp synthase epsilon chain domain-containing protein		34995	1	38152	1	38605	1	4	0.84375	4	0.955729	6	1	20	1	14	1	8	1	-2.14013	0.000124	0.00113	-1.47688	0.000241	0.00167	-2.38183	2.64e-05	0.000297
Fom5190a_01782	core		Non-effector	1	Scaffold_2	1237266	1239808	+	559	N			F:GO:0003746; P:GO:0006452; P:GO:0008612; P:GO:0045905; F:GO:0043022; P:GO:0045901; C:GO:0005840	-	woronin body major protein		180849	1	176782	1	195309	1	23	0.513173	20	0.467558	26	0.679512	76	0.901691	96	0.895399	8	0.0908376	-2.71697	3.64e-07	8.52e-06				-2.38593	9.14e-07	1.78e-05	-1.59504	0.0081	0.0371
Fom5190a_01847	core		Effector	0.963	Scaffold_2	1495214	1495836	+	168	N	GH18	AhpC-TSA|Redoxin	P:GO:0055114; F:GO:0016491	-	probable peroxisomal membrane protein		96559	1	99018	1	102350	1	11	0.953451	12	0.727127	14	0.930979	50	1	28	1	19	1	-2.74455	4e-06	6.64e-05	-1.49851	4.3e-05	0.00038	-2.3905	2.3e-06	3.9e-05	-1.50223	0.00218	0.0133
Fom5190a_00686	core		Effector	0.835	Scaffold_1	2104207	2104668	+	103	N		HMG_box|HMG_box_2	P:GO:0070898; P:GO:0006281; C:GO:0032301; P:GO:0006355; F:GO:0008301; F:GO:0043565; F:GO:0031491; P:GO:0034724; P:GO:0051123; P:GO:0006338; C:GO:0000785	-	nucleosome binding protein		36124	1	39335	1	39825	1	5	0.439394	2	0.638528	10	0.651515	31	0.805195	22	0.850649	0	0	-2.33807	5.33e-05	0.000575				-2.41551	0.000197	0.0015
Fom5190a_05429	core		Non-effector	0.695	Scaffold_6	930103	931160	-	239	N		NDK	P:GO:0006165; F:GO:0004550; C:GO:0005829; P:GO:0006228; C:GO:0005758; F:GO:0005524; P:GO:0006183; P:GO:0006241; P:GO:0006144; P:GO:0006206	(2.7) Transferring phosphorous-containing groups	nucleoside diphosphate kinase		127771	1	133442	1	142886	1	18	0.670132	11	0.50189	22	0.688091	31	0.683365	40	0.851607	19	0.614367	-2.31595	9.08e-06	0.000133	-1.17714	0.000775	0.0045	-2.43004	1.82e-06	3.21e-05	-1.99367	6.22e-05	0.000773
Fom5190a_07211	core		Effector	0.796	Scaffold_8	1165010	1165947	-	236	N		Rieske|UCR_TM	F:GO:0046872; F:GO:0008121; P:GO:0043581; C:GO:0070469; F:GO:0051537; C:GO:0005739; P:GO:0022900; P:GO:0006118; P:GO:0006119; P:GO:0015992; C:GO:0045285	(1.1) Acting on the CH-OH group of donors	cytochrome b-c1 complex subunit rieske		64924	1	70101	1	70758	1	14	0.853944	3	0.297441	8	0.547974	39	1	26	0.866738	2	0.314499	-2.33631	3.19e-06	5.46e-05	-0.969032	0.00704	0.0283	-2.43882	2.79e-05	0.00031	-1.60057	0.00799	0.0367
Fom5190a_12505	core		Non-effector	1	Scaffold_18	892421	893461	+	330	Y			-		cell wall glycoprotein		149798	1	147843	1	148741	1	12	0.638809	8	0.530259	34	0.82901	53	0.943324	50	0.888569	8	0.292027	-2.94607	2.4e-07	5.99e-06				-2.45133	2.57e-05	0.00029	-1.95491	0.000347	0.00308
Fom5190a_11551	core	SSP	Effector	0.781	Scaffold_16	437541	438152	+	204	Y			F:GO:0020037; F:GO:0016705; F:GO:0005506; F:GO:0004601; F:GO:0009055; P:GO:0055114; P:GO:0006979; P:GO:0006804; P:GO:0006118	(1.1) Acting on the CH-OH group of donors	uncharacterized protein ffuj_08222		24000	1	24198	1	26534	1	3	0.380719	2	0.320261	4	0.336601	30	1	20	0.931373	14	0.772876				1.27387	0.00103	0.00574	-2.46988	5.39e-05	0.000528
Fom5190a_10923	core		Non-effector	1	Scaffold_15	172214	174195	+	572	N	GT48	AA_permease|AA_permease_2	P:GO:0003333; F:GO:0015171; C:GO:0016021	-	amino-acid permease inda1		82853	1	83242	1	94111	1	8	0.275479	8	0.26892	15	0.413219	42	0.85217	39	0.801211	16	0.382947	-1.81259	0.000215	0.00175				-2.47992	2.75e-06	4.55e-05	-1.28987	0.00748	0.0348
Fom5190a_02092	core		Effector	0.956	Scaffold_2	2324745	2325491	-	174	N		Mt_ATP-synt_D	F:GO:0046961; P:GO:0006461; F:GO:0046933; P:GO:0015986; P:GO:0006200; C:GO:0000274; P:GO:0006119	-	atp synthase subunit d		67109	1	74266	1	73308	1	6	0.453815	3	0.314592	17	0.991968	51	1	32	0.804551	9	0.871486							-2.48012	3.83e-05	0.000402
Fom5190a_11642	core		Effector	0.863	Scaffold_16	710372	711000	-	161	N		Cytochrome_CBB3|Cytochrom_C	P:GO:0006123; C:GO:0005758; C:GO:0070469; F:GO:0009055; F:GO:0005506; F:GO:0020037; P:GO:0006122; P:GO:0006118	-	cytochrome c		95659	1	102835	1	103371	1	24	1	6	0.680445	6	0.936407	34	1	23	0.895072	6	0.562798	-2.52414	2.72e-07	6.67e-06	-1.74701	1.89e-06	2.44e-05	-2.48796	3.57e-05	0.000378	-2.1779	3.72e-05	0.000513
Fom5190a_14515	core		Non-effector	1	Scaffold_36	89289	91272	+	556	N	GT48	AA_permease|AA_permease_2	P:GO:0003333; F:GO:0015171; C:GO:0016021	-	amino-acid permease inda1		137334	1	131988	1	151219	1	21	0.550907	7	0.357359	20	0.708669	60	0.81502	44	0.751512	21	0.5625	-1.80358	0.000565	0.00384				-2.52483	2.29e-06	3.89e-05	-1.63009	0.000701	0.00545
Fom5190a_04183	core		Effector	0.737	Scaffold_4	2345794	2346650	+	267	N	GH92	adh_short|adh_short_C2|KR	P:GO:0019569; F:GO:0050085; P:GO:0042732; P:GO:0006006; F:GO:0050038; P:GO:0005997; P:GO:0055114; F:GO:0000166; P:GO:0051289; P:GO:0006000; P:GO:0006013	(1.1) Acting on the CH-OH group of donors; (1.1) Acting on the CH-OH group of donors	l-xylulose reductase		125970	1	140553	1	135435	1	20	0.926488	4	0.369895	18	0.844807	43	1	38	1	24	0.997666	-2.4024	5.62e-07	1.23e-05				-2.60305	1.19e-05	0.000155	-1.73177	0.000346	0.00308
Fom5190a_10068	core		Non-effector	0.943	Scaffold_13	747249	748532	-	322	N		Mito_carr|Mito_carr|Mito_carr	C:GO:0031305; F:GO:0005315; P:GO:0035435	-	mitochondrial phosphate carrier protein		76879	1	78592	1	80484	1	7	0.478972	11	0.577882	6	0.324766	32	0.957944	22	0.657321	4	0.212617	-2.16265	6.23e-05	0.000653	-1.00056	0.00531	0.0225	-2.67917	1.01e-06	1.94e-05	-1.96514	0.000343	0.00305
Fom5190a_01046	core		Non-effector	1	Scaffold_1	3241066	3243659	-	625	N		ATP-synt_ab|ATP-synt_ab_C|ATP-synt_ab_N	F:GO:0046961; F:GO:0046933; P:GO:0015991; C:GO:0042645; C:GO:0005754; P:GO:0015986; P:GO:0006200; F:GO:0005524; P:GO:0006119	-	atp synthase subunit mitochondrial		247326	1	251072	1	270707	1	37	0.54202	16	0.385505	25	0.459522	121	0.912105	111	0.853508	33	0.586353	-2.89423	1.28e-09	5.5e-08	-0.987265	0.00564	0.0237	-2.6966	1.29e-07	3.39e-06	-1.41579	0.00409	0.0218
Fom5190a_01798	core		Non-effector	0.989	Scaffold_2	1310129	1311659	-	324	N		Transaldolase	C:GO:0005737; F:GO:0004801; P:GO:0043581; P:GO:0006098; C:GO:0005634	(2.2) Transferring aldehyde or ketone residues	transaldolase		116137	1	120264	1	129366	1	14	0.562377	7	0.298498	15	0.476812	40	0.775963	36	0.774657	10	0.281515	-3.09478	3.83e-09	1.5e-07				-2.77392	1.43e-07	3.69e-06	-2.0106	7.72e-05	0.000915
Fom5190a_05505	core		Non-effector	0.602	Scaffold_6	1167160	1169359	+	168	N		ATP-synt_C	F:GO:0015078; C:GO:0031966; C:GO:0016021; P:GO:0015986; F:GO:0008289; C:GO:0045263; P:GO:0015991	-	h+-transporting two-sector atpase lipid-binding protein precursor		282196	1	311425	1	299579	1	23	0.363636	15	0.428636	41	0.379091	48	0.455909	24	0.438636	17	0.366818	-3.40389	1.81e-11	1.1e-09	-1.14016	0.00449	0.0196	-2.90575	6.4e-08	1.85e-06	-3.15803	7.3e-10	3.72e-08
Fom5190a_00367	core		Effector	1	Scaffold_1	1048799	1049025	+	58	N			-		uncharacterized protein ffuj_00563		248662	1	261050	1	250375	1	22	1	14	0.964758	27	1	93	1	40	1	24	1	-2.20901	1.05e-06	2.13e-05	-0.997829	0.00342	0.0156	-2.97975	5.35e-09	2e-07	-2.1703	2.32e-05	0.00035
Fom5190a_08241	core		Non-effector	0.994	Scaffold_10	501860	502872	-	321	N		DAO|Thi4	P:GO:0009228; C:GO:0005737; F:GO:0046872; P:GO:0006950; C:GO:0005634	-	thiazole biosynthetic enzyme variant 1		210751	1	221498	1	226989	1	30	0.753208	7	0.517275	18	0.626851	96	1	64	0.981244	15	0.727542	-2.31399	4.87e-07	1.1e-05	-1.27699	0.000719	0.00422	-2.98934	2.36e-07	5.58e-06	-1.8729	0.000428	0.00363
Fom5190a_02760	core		Effector	0.658	Scaffold_3	1182602	1182923	+	85	N		IATP	F:GO:0004857; P:GO:0045980; P:GO:0043086; C:GO:0005739	-	atpase mitochondrial		82417	1	89699	1	81773	1	10	0.993789	2	0.599379	8	0.670808	34	1	18	1	2	0.232919	-2.43433	4.01e-05	0.000457	-1.86309	6.94e-07	1e-05	-3.02181	3.85e-07	8.61e-06	-2.07161	0.000213	0.00208
Fom5190a_05751	core		Non-effector	0.844	Scaffold_6	1928433	1929785	+	339	N		Gp_dh_C|Gp_dh_N	C:GO:0005737; F:GO:0051287; F:GO:0050661; P:GO:0006096; F:GO:0004365; P:GO:0055114; P:GO:0006094	(1.2) Acting on the aldehyde or oxo group of donors	glyceraldehyde-3-phosphate dehydrogenase		308362	1	322042	1	297010	1	19	0.799704	13	0.459719	40	0.980784	70	1	63	1	8	0.620104	-3.23521	1.16e-09	5.02e-08	-2.03401	1.14e-08	2.34e-07	-3.06678	1.84e-08	6.1e-07	-2.62255	7.14e-06	0.000133
Fom5190a_04695	core		Effector	1	Scaffold_5	1392267	1392680	+	58	N		Pmp3	C:GO:0005886; C:GO:0016021	-	plasma membrane proteolipid 3		102069	1	90543	1	110007	1	8	0.874396	4	0.304348	10	1	57	1	28	1	26	1	-3.35231	2.9e-10	1.43e-08	-1.77645	2.7e-06	3.34e-05	-3.09986	2.03e-08	6.68e-07
Fom5190a_07146	core		Non-effector	0.75	Scaffold_8	965894	966156	+	68	N			-		uncharacterized protein cpur_01588		170269	1	184361	1	198266	1	7	0.958175	7	0.8327	28	1	24	1	8	1	8	1	-3.2747	5.41e-10	2.51e-08	-3.2411	9.63e-17	5.34e-15	-3.1156	3.25e-07	7.4e-06	-3.63138	1.15e-10	6.78e-09
Fom5190a_04185	core		Non-effector	1	Scaffold_4	2353695	2355704	+	670	Y			-		surface-exposed virulence protein		216487	1	213747	1	212349	1	20	0.479104	6	0.279602	20	0.537811	91	0.974627	114	0.916418	30	0.647264	-4.75734	3.74e-09	1.47e-07				-3.18752	2.03e-08	6.68e-07	-1.32048	0.00775	0.0358
Fom5190a_08561	core	SSP	Non-effector	0.899	Scaffold_10	1453891	1454522	-	155	Y			P:GO:0052051	-	alkaline foam protein b		252307	1	274483	1	288373	1	13	0.756329	12	0.786392	18	0.783228	111	1	69	0.919304	17	0.734177	-3.11236	8.98e-11	4.92e-09				-3.32993	1.27e-10	6.8e-09	-1.78255	0.000649	0.00512
Fom5190a_10235	core		Non-effector	1	Scaffold_13	1318188	1321684	-	924	N		Cation_ATPase_N|E1-E2_ATPase|HAD|Hydrolase	P:GO:0015992; F:GO:0008553; C:GO:0016021; F:GO:0046872; P:GO:0006754; P:GO:0006200; C:GO:0005886; F:GO:0005524; P:GO:0006119	(3.6) Acting on acid anhydrides	plasma membrane atpase		573663	1	577555	1	611528	1	48	0.55133	29	0.508722	29	0.476122	96	0.8839	99	0.964827	31	0.48127	-3.54962	1.28e-13	1.03e-11	-2.40044	7.76e-11	2.2e-09	-3.43042	4.21e-11	2.46e-09	-2.88042	1.41e-08	5.66e-07
Fom5190a_04453	core		Effector	1	Scaffold_5	553632	553881	+	65	N		PMP1_2	-		uncharacterized protein ffuj_07431		192462	1	192244	1	190394	1	25	1	2	0.464	8	1	54	1	41	1	15	1	-2.60721	1.43e-07	3.74e-06	-1.42917	0.000632	0.00377	-3.46017	1.86e-06	3.28e-05	-2.17369	1.24e-05	0.000209
Fom5190a_04705	core	SSP	Effector	0.997	Scaffold_5	1414063	1414538	-	140	Y		Cerato-platanin	-		eliciting plant response protein		170724	1	156541	1	174454	1	8	0.371849	4	0.518907	16	1	51	1	59	1	2	0.220588	-2.57256	1.14e-07	3.08e-06	-1.73067	6.11e-05	0.000515	-3.51151	2.28e-09	9.27e-08	-2.17084	0.00137	0.00927
Fom5190a_04562	core		Non-effector	0.993	Scaffold_5	977520	978372	-	265	N			-		uncharacterized protein ffuj_07317		157677	1	152062	1	171828	1	5	0.404455	4	0.290739	12	0.575615	10	0.470106	27	0.950762	0	0	-4.34278	1.25e-13	1.01e-11	-2.88382	4.86e-07	7.34e-06	-3.90948	1.69e-11	1.06e-09	-3.58373	5.86e-06	0.000113
Fom5190a_03200	core		Non-effector	0.631	Scaffold_3	2647217	2648133	-	282	N			-		uncharacterized protein ffuj_03484		192019	1	191097	1	204627	1	12	0.730643	5	0.449291	7	0.454744	26	0.732824	11	0.641221	8	0.534351	-4.91294	4.91e-16	5.43e-14	-2.03392	7.56e-08	1.33e-06	-4.01427	8.97e-13	6.82e-11	-3.55383	4.58e-11	2.95e-09
count				90

## Sheet: up 7dpi A17 vs IV
Fom genes upregulated in A17 7 dpi vs IV
FDR <0.05 (5.0E-02), >log2fold, ≥ 25% coverage in all A17 7 dpi (root) replicates
Ranked by A17 7dpi fold change over IV																	Vegetative (IV)						2 dpi A17						7 dpi A17						DAZ315 (susceptible)						A17 (resistant)
					Previously determined and published in Williams et al. (2016) [5]												rep1		rep2		iv4		rep1		rep2		rep3		rep1		rep2		rep3		Vegetative (IV) vs DZA315 2 dpi			Vegetative (IV) vs DZA315 7 dpi			Vegetative (IV) vs A17 2 dpi			Vegetative (IV) vs A17 7 dpi
Gene ID	Scaffold prediction	SSP	EffectorP Prediction	EffectorP Probability	Scaffold	start	end	strand	protein length	Signalp prediction	CAZy Families	pfam domains	GOs	Enzyme Codes	Sequence Description	protein orthology 150605	number of reads overlapping gene	proportion of RNAseq gene coverage	number of reads overlapping gene	proportion of RNAseq gene coverage	number of reads overlapping gene	proportion of RNAseq gene coverage	number of reads overlapping gene	proportion of RNAseq gene coverage	number of reads overlapping gene	proportion of RNAseq gene coverage	number of reads overlapping gene	proportion of RNAseq gene coverage	number of reads overlapping gene	proportion of RNAseq gene coverage	number of reads overlapping gene	proportion of RNAseq gene coverage	number of reads overlapping gene	proportion of RNAseq gene coverage	log2 fold change	Pvalue	FDR	log2 fold change	Pvalue	FDR	log2 fold change	Pvalue	FDR	log2 fold change	Pvalue	FDR
Fom5190a_SIX13	dispensable	SSP	Non-effector	0.996	Scaffold_306	477	755	+	292	Y					secreted in xylem		0	0	0	0	0	0	15	0.65233	29	0.885305	94	0.97491	622	1	213	1	26	0.985663	18.5531	1.74e-44	3.81e-41	20.3174	1e-60	5.97e-58	18.0886	1.01e-25	5.46e-23	20.0565	2.77e-27	1.14e-24
Fom5190a_16301	dispensable	SSP	Effector	0.997	Scaffold_461	187	618	-	144	Y		LysM	P:GO:0016998		ecp7		0	0	2	0.381944	0	0	99	1	36	0.946759	125	1	771	1	368	1	213	1	17.289	1.15e-46	2.93e-43	19.823	7.92e-99	2.07e-95	16.8178	2.91e-35	5.68e-32	18.7487	7.37e-50	3.16e-46
Fom5190a_16257	dispensable	SSP	Effector	1	Scaffold_364	274	597	+	91	Y			-		---NA---	Fom unique gene, no orthologs or paralogs	0	0	0	0	0	0	43	1	6	0.981482	27	1	105	1	64	1	36	1	17.383	1.38e-37	1.79e-34	19.4749	3.37e-62	2.1e-59	17.2287	3.57e-24	1.54e-21	18.2019	1.55e-40	2.06e-37
Fom5190a_16235	dispensable	SSP	Effector	0.508	Scaffold_322	1203	2046	-	264	Y			-		hypothetical protein FOXB_16439 [Fusarium oxysporum Fo5176]		10	0.611374	18	0.92891	7	0.619668	342	1	128	1	443	1	2859	1	1649	1	435	1	15.2375	2.31e-58	2.31e-54	17.3638	6.78e-117	7.71e-113	15.1379	2.77e-43	2.94e-39	16.9914	7.95e-52	5.97e-48
Fom5190a_16729	core		Non-effector	0.978	Scaffold_1945	98	261	+	54	N			C:GO:0016020; C:GO:0005618; P:GO:0006508; F:GO:0004252	(3.4) Acting on peptide bonds (peptide hydrolases)	probable subtilisin-like serine protease	paralog in Fom, no otholog in other species	1	0.103659	0	0	0	0	7	0.841463	1	0.609756	19	1	89	1	84	1	21	1	13.541	4.86e-10	2.28e-08	17.7217	5.86e-76	6.75e-73	14.4931	1.04e-16	1.52e-14	16.8387	1.39e-36	1.3e-33
Fom5190a_SIX8	dispensable	SSP	Effector	0.994	Scaffold_420	207	793	-	141	Y					secreted in xylem		34	1	58	0.882453	42	0.896082	324	1	114	1	316	1	4450	1	2396	1	1530	1	13.0958	2.74e-58	2.31e-54	16.7245	9.76e-110	4.39e-106	13.0483	2.24e-44	3.8e-40	16.0563	5.97e-68	2.01e-63
Fom5190a_16326	dispensable	SSP	Effector	1	Scaffold_531	318	805	+	111	Y			-		hypothetical protein FOXB_13263 [Fusarium oxysporum Fo5176]		23	1	3	0.266394	17	0.807377	54	0.993852	18	0.717213	143	1	1452	1	772	1	258	1	13.52	1.15e-38	1.64e-35	16.6581	2.18e-114	1.33e-110	12.8321	3.22e-27	2.42e-24	15.8107	5.12e-50	2.9e-46
Fom5190a_SIX1	dispensable	SSP	Non-effector	0.575	Scaffold_696	1	645	-	279	Y					secreted in xylem		62	0.981395	79	0.976744	112	0.990698	510	1	248	0.99845	985	1	5872	1	3292	1	846	0.995349	13.4973	2.66e-67	4.49e-63	15.9187	5.69e-130	9.89e-126	13.3507	4.36e-43	2.94e-39	15.2965	5.33e-53	5.15e-49
Fom5190a_12303	core	SSP	Effector	1	Scaffold_18	386975	387589	+	169	Y			-		uncharacterized protein ffuj_12836		0	0	4	0.479675	2	0.403252	14	0.996748	10	0.663415	26	0.965854	327	1	180	1	154	1	11.1085	5.39e-33	3.76e-30	15.9462	1.17e-84	1.73e-81	11.1733	1.5e-28	1.21e-25	14.4624	4.81e-49	1.56e-45
Fom5190a_16208	core		Non-effector	0.804	Scaffold_286	3208	3764	+	185	N		Peptidase_S8	C:GO:0016020; C:GO:0005618; P:GO:0006508; F:GO:0004252	(3.4) Acting on peptide bonds (peptide hydrolases)	minor extracellular protease vpr	Fom unique gene, no orthologs or paralogs	6	0.229802	15	0.414722	5	0.378815	14	0.782765	2	0.359066	21	0.956912	207	1	118	1	49	1	11.5284	8.53e-33	5.64e-30	15.1784	8.18e-85	1.31e-81	11.0177	5.09e-20	1.15e-17	13.8745	2.19e-42	3.38e-39
Fom5190a_16154	dispensable		Non-effector	1	Scaffold_238	2870	5064	-	610	Y	AA3	GMC_oxred_C|GMC_oxred_N|NAD_binding_8|Thi4	F:GO:0050660; F:GO:0008812; P:GO:0055114; P:GO:0006066; P:GO:0006544; P:GO:0006563; P:GO:0006566	(1.1) Acting on the CH-OH group of donors	alcohol dehydrogenase		46	0.710251	45	0.764009	44	0.813212	105	0.903872	57	0.74943	160	1	920	1	578	1	108	1	12.117	2.2e-55	1.14e-51	14.3262	2.94e-110	1.56e-106	11.8469	8.72e-42	4.9e-38	13.569	2.86e-41	4.04e-38
Fom5190a_15517	dispensable		Non-effector	1	Scaffold_86	19352	21167	-	567	N		Abhydrolase_6|Peptidase_S15|PepX_C	F:GO:0008239; F:GO:0004177; P:GO:0006508	(3.4) Acting on peptide bonds (peptide hydrolases)	acyl esterase		10	0.378304	25	0.515969	19	0.518172	50	0.85848	26	0.673458	207	1	223	1	213	1	33	0.5413	13.5583	4.58e-53	1.83e-49	12.8497	1.79e-68	1.6e-65	12.8934	4.71e-26	2.72e-23	13.0796	2.46e-36	2.24e-33
Fom5190a_15948	dispensable	SSP	Effector	0.683	Scaffold_149	14748	15589	+	215	Y	AA2	peroxidase	F:GO:0046872; P:GO:0042744; F:GO:0020037; C:GO:0005576; F:GO:0004096; P:GO:0055114; P:GO:0006568; P:GO:0006804; P:GO:0015947	(1.1) Acting on the CH-OH group of donors	catalase-peroxidase 2		15	0.574822	9	0.663895	10	0.541568	12	0.738717	3	0.283848	12	0.853919	125	1	75	1	26	0.795724	10.9324	6.78e-25	1.97e-22	14.0397	2.02e-73	2.19e-70	10.1214	4.59e-21	1.22e-18	12.6584	1.11e-37	1.17e-34
Fom5190a_16263	dispensable		Non-effector	1	Scaffold_376	453	1159	+	235	N			-		---NA---	Fom unique gene, no orthologs or paralogs	83	0.925035	72	0.92645	80	1	120	0.944837	40	0.929279	128	0.929279	852	0.954738	411	0.944837	174	0.944837	11.0752	1.85e-52	5.96e-49	13.7832	6.75e-99	1.99e-95	10.8517	1.08e-35	2.35e-32	12.6332	9.15e-48	2.49e-44
Fom5190a_10354	core		Non-effector	0.999	Scaffold_14	214125	215238	-	338	Y		Carb_anhydrase|Carb_anhydrase	C:GO:0005575		carbonic anhydrase		6	0.256732	2	0.166068	2	0.115799	14	0.807899	2	0.227109	9	0.614004	16	0.824955	30	0.792639	10	0.475763	10.6431	2.33e-11	1.38e-09	12.5342	3.58e-56	1.73e-53	11.3295	4.49e-19	8.79e-17	12.0743	5.12e-28	2.22e-25
Fom5190a_15949	dispensable		Non-effector	1	Scaffold_149	17392	18510	+	373	N	AA2	peroxidase	F:GO:0046872; P:GO:0042744; F:GO:0020037; C:GO:0005576; F:GO:0004096; P:GO:0055114; P:GO:0006568; P:GO:0006804; P:GO:0015947	(1.1) Acting on the CH-OH group of donors	catalase-peroxidase 2		26	0.919571	57	0.925827	57	0.999106	28	0.806077	17	0.652368	27	0.823056	268	1	177	1	72	1	9.56304	7.97e-37	7.49e-34	13.0265	5.59e-85	9.77e-82	9.60631	4.58e-34	6.86e-31	11.966	4.17e-46	9.72e-43
Fom5190a_09550	core		Non-effector	0.571	Scaffold_12	932161	932481	-	87	N			-		uncharacterized protein ffuj_10831		28	1	24	1	23	1	25	1	15	1	15	1	154	1	86	1	36	1	8.82384	7.98e-19	1.21e-16	11.7889	1.92e-66	1.58e-63	10.1431	5.2e-31	5.48e-28	11.9211	3.71e-40	4.72e-37
Fom5190a_16592	dispensable		Effector	0.841	Scaffold_1246	19	336	-	87	N			-		related to integral membrane protein		15	1	14	1	15	1	2	0.308176	2	0.688679	15	1	73	1	60	1	13	0.974843	10.3364	3.06e-28	1.32e-25	12.3058	2.17e-69	2e-66	9.32212	1.27e-15	1.62e-13	11.7553	5.42e-33	3.98e-30
Fom5190a_01937	core		Non-effector	0.99	Scaffold_2	1795992	1797118	+	354	N	GH109	GFO_IDH_MocA|GFO_IDH_MocA_C	F:GO:0016491; P:GO:0055114; F:GO:0000166	-	nad binding rossmann fold		2	0.136646	2	0.114463	0	0	0	0	0	0	0	0	129	1	114	1	36	0.783496	6.62093	3.19e-05	0.000379	12.2278	2.24e-68	1.95e-65				11.6913	9.44e-42	1.38e-38
Fom5190a_15791	dispensable		Non-effector	1	Scaffold_122	6794	8171	+	386	N		TauD	P:GO:0055114; F:GO:0016491		taurine catabolism dioxygenase		4	0.240929	4	0.125544	2	0.143686	0	0	0	0	6	0.406386	19	0.835268	41	0.849057	10	0.314949				11.0839	8.59e-43	2.37e-40	8.33022	9.47e-06	0.000129	11.4723	4.27e-28	1.89e-25
Fom5190a_10610	core		Non-effector	1	Scaffold_14	848197	849630	-	478	Y		Amino_oxidase|DAO|FAD_binding_2|FAD_oxidored|HI0933_like|NAD_binding_8|Pyr_redox_2|Thi4	-		fad dependent oxidoreductase family protein		62	0.92887	70	0.974198	28	0.791492	37	0.834728	42	0.895397	80	1	272	1	151	1	47	0.909345	10.6039	3.78e-44	7.32e-41	12.5218	9.22e-90	1.84e-86	10.4663	8.05e-36	2.03e-32	11.4624	9.31e-38	1.02e-34
Fom5190a_13638	core		Non-effector	1	Scaffold_25	189181	191562	-	678	N	AA3	GMC_oxred_C|GMC_oxred_N	F:GO:0050660; F:GO:0008812; P:GO:0055114; P:GO:0006066; P:GO:0006544; P:GO:0006563; P:GO:0006566	(1.1) Acting on the CH-OH group of donors	alcohol oxidase		43	0.526029	49	0.442905	42	0.542401	6	0.222922	15	0.371956	49	0.651553	134	0.975231	166	0.966835	14	0.378673	9.89105	3.17e-29	1.51e-26	11.288	4.05e-81	5.64e-78	9.34208	1.99e-21	5.72e-19	10.9241	1.81e-28	8.25e-26
Fom5190a_09343	core		Non-effector	0.968	Scaffold_12	382326	383230	+	231	N		Grp1_Fun34_YaaH	C:GO:0016020	-	glyoxylate pathway regulator		5	0.517127	7	0.349171	7	0.437569	1	0.0618785	0	0	0	0	12	0.731492	11	0.724862	10	0.60663	9.43922	1.88e-10	9.73e-09	11.256	5.09e-28	6.14e-26				10.3795	6.55e-24	1.98e-21
Fom5190a_16718	core		Effector	0.622	Scaffold_1856	41	279	-	79	N			C:GO:0016020; C:GO:0005618; P:GO:0006508; F:GO:0004252	(3.4) Acting on peptide bonds (peptide hydrolases)	probable subtilisin-like serine protease	Fom unique gene, no orthologs or paralogs	39	1	37	1	40	1	4	0.794979	3	0.422594	9	0.995816	75	1	51	1	11	1	6.80795	2.87e-08	9.15e-07	11.4441	2.88e-71	2.79e-68	7.71054	3.18e-14	3.1e-12	10.2381	4.3e-32	2.75e-29
Fom5190a_16230	dispensable		Effector	0.711	Scaffold_314	1846	2253	-	119	N			-		uncharacterized protein ffuj_08020	paralog in Fom, no otholog in other species	8	0.60049	18	0.92402	13	0.936275	2	0.0441176	0	0	4	0.720588	24	0.938725	17	0.821078	3	0.375	9.21128	4.36e-12	2.95e-10	9.89679	3.69e-32	5.99e-30	7.84182	2.26e-05	0.000261	10.1779	9.95e-24	2.92e-21
Fom5190a_SIX9	dispensable	SSP	Effector	1	Scaffold_270	231	958	-	122	Y					secreted in xylem		541	1	511	1	553	1	63	1	34	0.934066	117	0.990385	857	1	472	1	229	0.989011	7.87446	8.54619e-38	1.1761e-34	10.6145	4.58929e-92	1.10523e-88	7.68796	3.16028e-25	1.59033e-22	10.0169	2.50219e-44	4.96257e-41
Fom5190a_15826	dispensable		Non-effector	0.996	Scaffold_127	5337	6019	+	209	N			-		uncharacterized protein ffuj_10924	Fom unique gene, no orthologs or paralogs	76	1	63	1	88	1	2	0.219619	7	0.490483	7	0.677892	120	1	50	1	14	0.931186	5.26478	0.000135	0.00121	10.025	2.12e-59	1.2e-56	6.76319	9.99e-14	8.91e-12	9.66568	5.23e-29	2.49e-26
Fom5190a_16749	dispensable		Non-effector	0.674	Scaffold_2134	12	244	+	60	N			F:GO:0004497	-	steroid monooxygenase	Fom unique gene, no orthologs or paralogs	8	0.93133	6	1	14	0.978541	2	0.83691	1	0.124464	0	0	7	1	6	0.935622	2	0.660944				9.15752	1.42e-21	1.14e-19	7.34987	0.00188	0.00928	9.27697	4.54e-12	3.4e-10
Fom5190a_15730	dispensable		Effector	0.922	Scaffold_113	3609	4253	+	199	N		GST_N|GST_N_2|GST_N_3	F:GO:0016740		glutathione s-		23	0.916279	23	1	30	0.882171	2	0.291473	6	0.489922	6	0.545736	19	0.76124	21	0.889922	3	0.486822	9.59491	2.5e-23	6.16e-21	9.78673	4.85e-48	1.71e-45	8.3208	1.54e-14	1.62e-12	9.19595	6.76e-24	2.02e-21
Fom5190a_12429	core		Non-effector	1	Scaffold_18	723785	725733	-	602	Y	GH47	PA|Peptidase_S8	C:GO:0016020; C:GO:0005618; P:GO:0006508; F:GO:0004252	(3.4) Acting on peptide bonds (peptide hydrolases)	minor extracellular protease vpr		88	0.923037	93	0.873781	140	0.988199	17	0.21293	5	0.147768	17	0.320164	157	0.482812	93	0.596716	30	0.370446	6.321	2.95e-21	5.81e-19	10.3158	6.68e-71	6.27e-68	6.83535	8.73e-20	1.94e-17	8.97978	2.56e-33	1.96e-30
Fom5190a_01398	core		Non-effector	1	Scaffold_2	137725	139350	+	526	N	GT34	p450	F:GO:0020037; F:GO:0016705; F:GO:0004497; F:GO:0005506; F:GO:0009055; P:GO:0055114; P:GO:0006118	-	benzoate 4-monooxygenase cytochrome p450		2	0.0750308	0	0	0	0	4	0.102706	0	0	0	0	26	0.690037	25	0.615621	8	0.346863				8.8154	4.34e-35	8.42e-33	5.98515	5.48e-05	0.000535	8.85054	1.3e-29	6.87e-27
Fom5190a_01933	core		Non-effector	1	Scaffold_2	1784463	1786640	-	709	N	AA6/GH130	FAD_binding_1|Flavodoxin_1|NAD_binding_1	C:GO:0005789; F:GO:0003958; F:GO:0005506; F:GO:0010181; P:GO:0055114; P:GO:0006118	(1.6) Acting on NADH or NADPH	nadph-cytochrome p450 reductase		44	0.530762	63	0.693297	76	0.784665	0	0	0	0	2	0.0651974	68	0.871442	61	0.853994	27	0.518825				8.84059	6.44e-52	2.95e-49				8.6888	2.97e-35	2.57e-32
Fom5190a_06849	core	SSP	Effector	0.973	Scaffold_8	106592	107235	+	182	Y			F:GO:0003674; P:GO:0008150; C:GO:0005575		hypothetical protein FOC1_g10002183 [Fusarium oxysporum f. sp. cubense race 1]		13	0.569876	16	0.790373	15	0.826087	7	0.439441	1	0.155279	0	0	51	1	9	0.673913	15	0.945652	6.36656	3.83e-09	1.5e-07	8.95028	2.09e-47	6.99e-45	5.90655	2.01e-06	3.49e-05	8.64875	2.03e-23	5.71e-21
Fom5190a_01934	core		Non-effector	1	Scaffold_2	1787313	1788899	+	529	N	GT34	p450	F:GO:0020037; F:GO:0016705; F:GO:0004497; F:GO:0005506; F:GO:0009055; P:GO:0055114; P:GO:0006118	-	benzoate 4-monooxygenase cytochrome p450		100	0.964713	137	1	120	0.964713	2	0.0976686	0	0	0	0	127	1	46	0.867045	11	0.404537				8.46827	6.31e-57	3.09e-54				8.53434	1.61e-23	4.62e-21
Fom5190a_04900	core		Non-effector	1	Scaffold_5	1937878	1939656	+	560	N	GT48	MFS_1|Sugar_tr	F:GO:0022891; C:GO:0016021; P:GO:0055085	-	quinate permease		50	0.753232	30	0.779652	35	0.663294	4	0.196178	22	0.703766	9	0.399101	12	0.404722	52	0.851602	31	0.703766	7.8032	9.32e-23	2.18e-20	8.93568	1.43e-55	6.78e-53	7.32029	1.23e-17	1.99e-15	8.45179	4.89e-22	1.23e-19
Fom5190a_10284	core		Effector	0.571	Scaffold_13	1475029	1475364	+	112	N			F:GO:0016874; P:GO:0008152	-	4-coumarate:coenzyme a ligase		70	1	81	1	80	1	8	0.699405	9	0.854167	8	0.78869	94	1	119	1	26	1	5.88508	5.02e-14	4.33e-12	7.89062	3.94e-51	1.67e-48	5.59765	2.79e-14	2.74e-12	8.39911	5.82e-32	3.59e-29
Fom5190a_10978	core		Non-effector	1	Scaffold_15	297850	299525	+	522	N	GT48	MFS_1	P:GO:0055085; C:GO:0016021	-	related to allantoate permease		10	0.315632	8	0.399761	8	0.311456	8	0.242243	0	0	0	0	16	0.435561	10	0.371122	8	0.252983	7.32844	1.98e-11	1.19e-09	7.84562	8.47e-33	1.4e-30	6.56337	3.86e-06	6.03e-05	8.30992	1.13e-25	4.02e-23
Fom5190a_16085	dispensable		Non-effector	1	Scaffold_200	3145	4469	+	403	N		2OG-FeII_Oxy|2OG-FeII_Oxy|DIOX_N	P:GO:0055114; F:GO:0016706	(1.1) Acting on the CH-OH group of donors	2-oxoglutarate-dependent ethylene succinate-forming enzyme		2382	1	2461	1	2668	1	87	0.923019	38	0.8	137	0.954717	1325	1	863	0.964528	145	0.962264	5.94	1.92e-25	5.99e-23	8.83463	2.47e-77	3e-74	5.71134	5.23e-19	1.02e-16	8.26715	6.38e-27	2.59e-24
Fom5190a_15614	dispensable	SSP	Non-effector	0.935	Scaffold_97	20715	21723	+	221	Y		Glyco_hydro_16	P:GO:0005975; F:GO:0004553	(3.2) Glycosylases	endo- -beta-glucanase		107	1	118	0.992071	115	1	8	0.637265	14	0.616452	18	0.765114	49	0.940535	34	0.958375	8	0.267592	7.81575	1.29e-30	6.94e-28	8.88821	1.34e-41	3.5e-39	7.48737	1.64e-24	7.45e-22	8.12263	1.03e-26	4.09e-24
Fom5190a_11210	core		Non-effector	0.543	Scaffold_15	878742	879216	+	110	N		Dabb	F:GO:0003674; C:GO:0005575		stress responsive a b barrel domain-containing protein		13	0.966316	17	0.825263	7	0.932632	26	1	13	1	20	1	5	0.383158	2	0.378947	2	0.541053	11.9868	1.28e-30	6.94e-28	6.3631	4.42e-06	5.19e-05	11.3121	1.16e-32	1.33e-29	8.06501	1.07e-07	3.58e-06
Fom5190a_08752	core		Non-effector	1	Scaffold_11	353718	355346	-	543	Y	GH47	Glyco_hydro_47	F:GO:0004571; F:GO:0005509; C:GO:0016020; P:GO:0005975	(3.2) Glycosylases	glycoside hydrolase family 47 protein		58	0.786372	58	0.819521	53	0.962554	12	0.225292	0	0	0	0	50	0.925721	22	0.639656	24	0.58318	5.67311	2.82e-10	1.4e-08	9.23072	2e-62	1.29e-59	5.44695	5.27e-06	7.84e-05	8.04295	9.43e-29	4.37e-26
Fom5190a_09820	core		Non-effector	1	Scaffold_13	32892	34673	-	545	N	GT34	p450	F:GO:0020037; F:GO:0016705; F:GO:0004497; F:GO:0005506; P:GO:0032259; F:GO:0009055; P:GO:0055114; F:GO:0008168; P:GO:0006118	(2.1) Transferring one-carbon groups	cytochrome p450		14	0.454545	19	0.535915	20	0.631874	42	0.871493	29	0.742424	81	0.933221	91	0.952862	38	0.937149	12	0.539843	8.988	9.11e-37	8.3e-34	7.91322	8.16e-51	3.4e-48	8.5853	8.11e-31	8.04e-28	7.91818	1.37e-24	4.33e-22
Fom5190a_12909	core		Non-effector	1	Scaffold_20	388662	390114	-	401	Y		Arylesterase|SGL	F:GO:0016787	-	evolved d-pantonohydrolase		22	0.834824	12	0.57192	22	0.582932	66	0.91053	5	0.240881	25	0.631108	26	0.781831	55	0.890571	4	0.28011	7.77248	2.26e-28	9.92e-26	8.22139	9.33e-45	2.89e-42	8.50545	3.35e-18	5.79e-16	7.76276	1.41e-19	2.76e-17
Fom5190a_09362	core	SSP	Non-effector	0.512	Scaffold_12	429615	430343	-	243	Y	AA9	Glyco_hydro_61	F:GO:0016787; F:GO:0004553; F:GO:0030248; P:GO:0005975; C:GO:0005576		glycoside hydrolase family 61 protein		2	0.222222	2	0.0644719	2	0.196159	0	0	0	0	0	0	8	0.685871	6	0.54321	4	0.277092				8.75601	2.59e-12	8.93e-11				7.50095	5.62e-16	7.44e-14
Fom5190a_15999	core		Non-effector	1	Scaffold_164	12802	14629	+	524	N		Transp_cyt_pur	C:GO:0016020; P:GO:0015851; F:GO:0015205	-	ncs family nucleoside		139	0.984683	131	0.996171	204	1	8	0.240153	2	0.0568928	12	0.357768	64	0.97593	26	0.715536	8	0.306346	5.68771	1.81e-15	1.85e-13	8.36585	1.2e-61	7.4e-59	5.64036	3.8e-13	3.07e-11	7.32694	1.03e-21	2.5e-19
Fom5190a_04092	core	SSP	Effector	0.692	Scaffold_4	2106742	2107539	-	266	Y		LysM|LysM	P:GO:0016998	-	domain-containing protein		74	1	86	1	85	1	10	0.466165	4	0.169173	8	0.323308	17	0.874687	12	0.734336	6	0.353384	7.19477	1.65e-20	2.97e-18	9.10309	1.56e-57	7.99e-55	7.10104	5.47e-19	1.05e-16	7.30838	1.13e-22	3.11e-20
Fom5190a_15733	dispensable		Non-effector	1	Scaffold_113	10384	12805	-	671	N		Fungal_trans|Zn_clus	F:GO:0043169; P:GO:0006355; P:GO:0006366	-	fungal specific transcription factor domain-containing protein		595	1	531	1	658	1	33	0.482246	17	0.301404	44	0.744426	154	0.971511	61	0.720479	14	0.298101	5.59511	2.94e-17	3.69e-15	7.50246	1.54e-57	7.99e-55	6.34185	3.89e-23	1.43e-20	7.02946	2.24e-20	4.82e-18
Fom5190a_06101	core		Non-effector	1	Scaffold_7	490866	492221	-	420	N			-		uncharacterized protein ffuj_14612	Fom unique gene, no orthologs or paralogs	73	0.897493	69	0.890118	89	0.978614	10	0.406342	14	0.542035	19	0.674779	13	0.387906	21	0.662242	8	0.283923	7.57834	4.03e-27	1.52e-24	7.92372	4.49e-50	1.76e-47	7.45186	1.8e-25	9.28e-23	6.98467	2.89e-22	7.44e-20
Fom5190a_05133	core	SSP	Effector	0.98	Scaffold_6	163618	164106	-	163	Y			-		hypothetical protein FG04661.1 [Fusarium graminearum PH-1]		27	1	2	0.151329	25	0.817996	6	0.190184	0	0	0	0	8	0.777096	3	0.296523	2	0.368098				6.03374	2.06e-11	6.34e-10	6.21068	6.67e-05	0.000626	6.85646	1.96e-11	1.34e-09
Fom5190a_07856	core		Non-effector	1	Scaffold_9	1189620	1191427	+	533	N	GT48	MFS_1|Sugar_tr	P:GO:0055085; C:GO:0016021	-	major facilitator superfamily transporter		244	0.996128	219	1	229	0.987279	32	0.607301	10	0.362279	11	0.367257	16	0.456858	38	0.71792	8	0.299226	7.20113	3.53e-25	1.06e-22	7.41239	1.95e-50	7.9e-48	6.60494	3.36e-19	6.66e-17	6.35868	4.97e-19	9.41e-17
Fom5190a_10484	core		Non-effector	0.999	Scaffold_14	562374	563390	-	339	N		2OG-FeII_Oxy|DIOX_N	P:GO:0055114; F:GO:0016706	(1.1) Acting on the CH-OH group of donors	2og-fe oxygenase		441	1	591	1	572	1	0	0	0	0	4	0.262537	79	1	28	0.857424	10	0.470993				5.71682	2.58e-30	3.65e-28				6.21307	1.74e-18	3.08e-16
Fom5190a_13872	core		Non-effector	0.993	Scaffold_27	199466	200374	-	303	Y		Glyco_hydro_16	F:GO:0004553; P:GO:0005975; P:GO:0043581	(3.2) Glycosylases	carbohydrate binding family 6		1180	1	1337	1	1306	1	40	0.933993	4	0.239824	15	0.812981	127	1	78	0.969197	27	0.856986	4.02645	8.8e-12	5.68e-10	6.91922	1.52e-49	5.83e-47	4.55009	9.36e-10	4.23e-08	5.99722	2.88e-22	7.44e-20
Fom5190a_15167	dispensable		Non-effector	1	Scaffold_57	62866	64218	-	451	N		PIF1	-		dna helicase pif1 atp-dependent		175	1	165	1	160	1	0	0	0	0	2	0.0495196	17	0.519586	8	0.326681	6	0.252032				6.01043	3.03e-28	3.77e-26				5.9648	2.66e-17	4.18e-15
Fom5190a_00040	core		Non-effector	1	Scaffold_1	105316	106891	+	476	N		Aa_trans	C:GO:0016021	-	amino acid		1416	1	1299	1	1520	1	11	0.443528	27	0.844543	28	0.725888	106	1	56	0.88198	63	0.918782	4.30176	1.07e-08	3.82e-07	6.327	1.33e-28	1.67e-26	4.55551	7.2e-14	6.62e-12	5.96038	1.25e-22	3.4e-20
Fom5190a_16134	dispensable		Non-effector	0.997	Scaffold_225	5134	5926	-	264	N			F:GO:0008270; F:GO:0003676; C:GO:0005622	-	zinc finger protein msn4		538	1	542	1	688	1	2	0.252207	6	0.532156	2	0.252207	55	0.982345	46	1	3	0.364439	4.31286	5.13e-10	2.39e-08	5.92935	6.04e-38	1.41e-35	3.20307	0.000183	0.00141	5.87724	2.5e-14	2.6e-12
Fom5190a_16759	dispensable		Non-effector	0.939	Scaffold_2208	17	238	-	74	N			F:GO:0005488; P:GO:0006351	-	related to transcriptional activator mut3p	Fom unique gene, no orthologs or paralogs	65	0.981982	50	1	58	1	4	0.522523	0	0	3	0.864865	3	0.806306	5	0.554054	1	0.45045				7.28512	4.17e-31	6.27e-29	5.93489	6.36e-06	9.17e-05	5.85599	1.63e-07	5.21e-06
Fom5190a_03937	core		Non-effector	1	Scaffold_4	1719412	1721154	+	565	N	GT48	AA_permease|AA_permease_2	P:GO:0003333; F:GO:0015171; C:GO:0016021	-	general amino acid permease agp2		261	1	188	1	286	1	27	0.569134	28	0.684452	9	0.230637	13	0.349971	13	0.602983	10	0.329317	6.25426	1.63e-18	2.32e-16	5.97308	1.3e-22	1.13e-20	7.02712	4.51e-21	1.21e-18	5.78639	8.6e-18	1.4e-15
Fom5190a_15788	dispensable	SSP	Effector	0.985	Scaffold_122	277	931	+	199	Y			-		cell wall protein		648	1	662	1	594	1	4	0.413741	4	0.387786	6	0.615267	53	1	35	1	4	0.264122	4.1772	2.18e-10	1.11e-08	6.10962	3.62e-38	8.57e-36	3.49047	2.87e-06	4.71e-05	5.59301	9.08e-15	1e-12
Fom5190a_13233	core		Non-effector	0.976	Scaffold_22	195210	196119	+	286	N		HPP	-		hpp family protein		161	1	234	1	215	1	4	0.275824	4	0.331868	0	0	10	0.53956	13	0.858242	10	0.30989	4.33376	5.03e-06	8.08e-05	4.79081	1.59e-18	1.02e-16	3.86646	0.000291	0.00205	5.52642	6.77e-16	8.74e-14
Fom5190a_14503	core		Effector	0.9	Scaffold_36	58492	58905	-	138	N		SnoaL|SnoaL_2	-		ester cyclase		178	1	169	1	208	1	48	1	7	0.794686	28	0.990338	3	0.483092	18	1	2	0.338164	7.40446	2.37e-24	6.46e-22	6.94984	1.16e-23	1.06e-21	7.8222	1.01e-20	2.55e-18	5.52235	5.34e-11	3.39e-09
Fom5190a_09982	core		Non-effector	1	Scaffold_13	456229	458067	-	578	N	GT48	AA_permease|AA_permease_2	P:GO:0003333; F:GO:0015171; C:GO:0016021	-	dicarboxylic amino acid permease		685	1	663	1	791	1	10	0.258836	6	0.242523	2	0.0358891	40	0.763458	64	0.94236	19	0.569331	2.31336	0.00318	0.0152	5.48831	3.51e-27	4.04e-25	3.20536	7.46e-06	0.000105	5.50992	1.09e-19	2.18e-17
Fom5190a_04087	core	SSP	Effector	0.507	Scaffold_4	2095187	2095660	-	158	Y			-		hypothetical protein FOC4_g10001405 [Fusarium oxysporum f. sp. cubense race 4]		1214	1	1333	1	1395	1	14	0.886076	6	0.592827	16	1	107	1	44	0.924051	18	0.913502	3.96398	3.67e-13	2.84e-11	6.49129	1.42e-48	5.34e-46	3.7328	7.03e-10	3.27e-08	5.4045	1.65e-17	2.63e-15
Fom5190a_08559	core		Non-effector	1	Scaffold_10	1448993	1450439	+	433	Y	GH18	Glyco_hydro_18	F:GO:0004568; P:GO:0005975; P:GO:0006032; F:GO:0043169; P:GO:0043581; F:GO:0008061; P:GO:0016998	(3.2) Glycosylases	glycosyl hydrolase family 18		27366	1	28028	1	30481	1	200	0.968901	90	0.933656	223	1	1543	1	990	1	452	1	2.95617	3.76e-10	1.82e-08	6.01767	4.01e-35	7.82e-33	3.11811	4.09e-09	1.57e-07	5.1538	1.47e-20	3.21e-18
Fom5190a_07688	core		Non-effector	1	Scaffold_9	682624	684284	+	537	N	GT48	AA_permease|AA_permease_2	P:GO:0003333; F:GO:0015171; C:GO:0016021	-	amino-acid permease inda1		240	1	252	1	249	1	10	0.4413	27	0.695966	5	0.198676	23	0.550873	14	0.450933	12	0.458158	6.03443	1.41e-17	1.8e-15	6.46738	6.98e-31	1.03e-28	5.39471	6.01e-13	4.64e-11	5.15227	6.18e-17	9.18e-15
Fom5190a_16155	dispensable		Non-effector	0.894	Scaffold_239	390	1064	+	225	N			F:GO:0046872; F:GO:0008270		ectomycorrhiza-upregulated zf-mynd domain-containing protein		253	1	249	1	287	1	0	0	0	0	0	0	6	0.346667	14	0.779259	4	0.355556				4.92936	1.13e-15	5.59e-14				5.11207	1.69e-12	1.35e-10
Fom5190a_07866	core		Effector	0.984	Scaffold_9	1207913	1208324	-	123	N			F:GO:0003674; P:GO:0008150; C:GO:0005575		uncharacterized protein ffuj_08890		439	1	488	1	495	1	36	1	7	0.519417	14	0.968447	14	0.973301	15	1	12	0.59466	6.28049	2.71e-26	9.26e-24	6.12673	2.51e-34	4.55e-32	5.93351	7.04e-16	9.38e-14	5.07521	1.01e-15	1.27e-13
Fom5190a_16385	dispensable		Effector	0.998	Scaffold_650	14	652	-	195	N	GH28	Glyco_hydro_28	C:GO:0005576; F:GO:0004650; P:GO:0045490; P:GO:0005982; P:GO:0005985	(3.2) Glycosylases	glycoside hydrolase family 28 protein		15614	1	17066	1	17524	1	139	1	46	1	134	1	828	1	469	1	128	1	3.17775	5.04e-11	2.85e-09	5.29499	1.17e-38	2.83e-36	3.26864	6.4e-09	2.36e-07	4.85611	1.71e-15	2.07e-13
Fom5190a_10931	core		Non-effector	1	Scaffold_15	190477	191562	+	330	Y	CE8	Pectinesterase	F:GO:0030599; P:GO:0042545; P:GO:0052051; F:GO:0045330; C:GO:0005618; P:GO:0005982; P:GO:0005985	(3.1) Acting on ester bonds	pectinesterase		2966	1	3168	1	3557	1	46	1	28	0.805709	50	0.973297	157	1	88	1	16	0.767956	3.51434	8.3e-12	5.43e-10	5.93762	2.53e-45	8.02e-43	4.27571	2.72e-15	3.31e-13	4.74725	5.68e-13	4.86e-11
Fom5190a_02574	core	SSP	Effector	0.994	Scaffold_3	538266	538580	-	87	Y			-		uncharacterized protein ffuj_02828		715	1	921	1	850	1	21	1	10	0.850794	20	0.87619	20	1	30	1	7	0.790476	5.63313	8.83e-24	2.21e-21	4.95397	1.62e-24	1.57e-22	4.95502	3.76e-16	5.23e-14	4.6364	6.39e-14	6.22e-12
Fom5190a_01704	core		Non-effector	1	Scaffold_2	970293	971535	+	398	N		Meth_synt_1|Meth_synt_2|Meth_synt_2	P:GO:0009086; F:GO:0003871	(2.1) Transferring one-carbon groups	5-methyltetrahydropteroyltriglutamate-homocysteine methyltransferase		1268	1	1487	1	1474	1	53	0.970233	13	0.644409	26	0.807723	34	0.913113	44	0.925986	11	0.51247	4.61789	3.09e-16	3.54e-14	4.72761	5.32e-26	5.66e-24	4.99982	2.05e-14	2.1e-12	4.49492	1.93e-14	2.05e-12
Fom5190a_16221	dispensable		Non-effector	0.902	Scaffold_301	3259	3508	+	83	N	GH28	Glyco_hydro_28	C:GO:0005576; F:GO:0004650; P:GO:0045490; P:GO:0005982; P:GO:0005985	(3.2) Glycosylases	endopolygalacturonase 4	Fom unique gene, no orthologs or paralogs	6049	1	6683	1	6485	1	24	1	8	0.964	45	1	221	1	143	1	40	0.992	2.37456	1.61e-06	3.07e-05	5.20158	9.93e-35	1.88e-32	2.61313	1.28e-05	0.000164	4.46186	2.87e-14	2.94e-12
Fom5190a_02353	core	SSP	Non-effector	0.895	Scaffold_2	3131436	3132421	+	295	Y			-		related to endoglucanase c		5527	1	5709	1	5903	1	122	1	35	0.984787	124	1	117	1	173	1	72	1	4.35661	1.88e-16	2.22e-14	5.32144	3.81e-29	4.97e-27	4.49926	1.93e-13	1.67e-11	4.45944	2.61e-16	3.65e-14
Fom5190a_12076	core		Non-effector	0.993	Scaffold_17	761103	762175	+	324	Y			-		serine-threonine rich		1901	1	1927	1	2143	1	37	0.970177	27	0.770736	51	0.993476	39	0.937558	42	0.966449	33	0.802423	4.41751	2.36e-15	2.38e-13	5.47709	2.25e-26	2.46e-24	4.66301	3.73e-17	5.71e-15	4.31735	1.22e-14	1.32e-12
Fom5190a_07740	core		Non-effector	1	Scaffold_9	830129	832350	-	688	Y	GH37	Trehalase	P:GO:0005991; F:GO:0004555; P:GO:0005982; P:GO:0005985	(3.2) Glycosylases	glycoside hydrolase family 37 protein		467	0.959496	447	1	579	1	2	0.0756076	0	0	0	0	29	0.713771	20	0.551305	8	0.273177				4.3172	3.51e-24	3.36e-22				4.21576	4.16e-13	3.62e-11
Fom5190a_11406	core		Effector	0.767	Scaffold_16	30978	31700	+	241	N	GH65	HAD_2	F:GO:0018784	(3.8) Acting on halide bonds	2-haloalkanoic acid dehalogenase		558	1	579	1	561	1	2	0.251729	2	0.149378	2	0.179806	8	0.502075	16	0.900415	4	0.29184				4.23955	4.26e-17	2.44e-15	2.39901	0.0129	0.0437	4.16133	5.45e-10	2.85e-08
Fom5190a_15996	core		Effector	0.873	Scaffold_164	3276	3764	+	123	N		AMP-binding	P:GO:0008152; F:GO:0003824	-	l-aminoadipate-semialdehyde dehydrogenase	Fom unique gene, no orthologs or paralogs	1067	1	1174	1	1190	1	7	0.621677	0	0	0	0	28	0.99591	19	0.989775	9	0.717791				4.30095	7.73e-20	5.54e-18				4.14299	5.42e-13	4.65e-11
Fom5190a_09704	core		Non-effector	1	Scaffold_12	1317407	1318922	-	418	Y	GH18	Glyco_hydro_18	P:GO:0005975; F:GO:0004568; F:GO:0043169; P:GO:0006032; P:GO:0016998	(3.2) Glycosylases	acidic mammalian chitinase		51027	1	49261	1	53950	1	163	1	52	0.919525	219	1	1341	1	708	1	349	1	1.97674	6.31e-06	9.83e-05	5.03415	2.98e-35	5.87e-33	2.06974	0.00027	0.00194	4.05654	4.79e-14	4.73e-12
Fom5190a_07662	core		Non-effector	1	Scaffold_9	585036	586400	+	438	N	GT2	Aminotran_3|Beta_elim_lyase	P:GO:0006591; F:GO:0030170; C:GO:0005634; C:GO:0005829; F:GO:0004587; P:GO:0006525; P:GO:0006560	(2.6) Transferring nitrogenous groups	ornithine aminotransferase		4522	1	4300	1	4923	1	7	0.299634	8	0.38022	24	0.67326	109	1	70	0.991941	32	0.868132	3.07749	1.01e-09	4.39e-08	5.06423	8.54e-31	1.25e-28	2.08915	0.000496	0.00316	4.04653	5.55e-14	5.41e-12
Fom5190a_13201	core		Non-effector	0.998	Scaffold_22	107102	108268	+	290	N			-		uncharacterized protein ffuj_05476		360	1	323	1	378	1	0	0	0	0	0	0	10	0.544987	8	0.51671	3	0.302485				3.91624	3.69e-11	1.09e-09				4.04082	4.44e-09	1.97e-07
Fom5190a_09897	core	SSP	Effector	1	Scaffold_13	218928	219312	-	111	Y			-		hydrophobin 1		416	1	516	1	471	1	32	1	5	0.677922	0	0	5	0.875325	9	0.74026	5	0.54026	3.09767	0.00102	0.00616	3.05561	1.19e-05	0.000124	5.3164	1.48e-07	3.76e-06	3.96272	2.99e-08	1.12e-06
Fom5190a_11471	core		Effector	0.895	Scaffold_16	238769	239547	+	242	N		AIM24	-		duf124 domain-containing protein		790	1	824	1	903	1	4	0.360719	2	0.124519	6	0.562259	10	0.614891	15	0.73941	6	0.377407				4.00814	2.14e-10	5.74e-09	2.85447	0.000195	0.00149	3.79806	1.39e-09	6.7e-08
Fom5190a_16753	dispensable		Effector	1	Scaffold_2154	70	252	-	61	N			-		---NA---	Fom unique gene, no orthologs or paralogs	248	1	267	1	288	1	4	0.459016	3	0.79235	4	0.939891	3	0.836066	3	0.939891	3	0.923497	4.68696	4.74e-07	1.07e-05	3.80552	1.18e-08	2.4e-07	4.40043	1.04e-06	2e-05	3.70849	5.49e-05	0.000703
Fom5190a_12315	core	SSP	Non-effector	0.993	Scaffold_18	436801	437700	+	253	Y		Peptidase_A4|Peptidase_A4	F:GO:0004190; P:GO:0006508	(3.4) Acting on peptide bonds (peptide hydrolases)	aspergillopepsin-2		910	1	1037	1	1017	1	4	0.277778	4	0.165556	14	0.526667	17	0.885556	14	0.637778	4	0.32	2.55667	0.00456	0.0204	5.39146	1.43e-35	2.92e-33	3.48093	4.77e-07	1.03e-05	3.66267	2.4e-09	1.12e-07
Fom5190a_13701	core		Non-effector	1	Scaffold_26	50615	51787	+	391	N	AA3	Pyr_redox|Pyr_redox_2	F:GO:0050660; F:GO:0016491; P:GO:0055114	-	apoptosis-inducing factor 2		1717	1	1678	1	1948	1	18	0.510656	14	0.468031	46	0.998295	36	0.991475	22	0.630008	6	0.356351	4.61628	2.54e-18	3.52e-16	4.61439	2.17e-29	2.92e-27	4.32885	2.62e-12	1.86e-10	3.51641	2.15e-09	1.01e-07
Fom5190a_09908	core		Non-effector	1	Scaffold_13	245692	248496	+	526	N		MmgE_PrpD	P:GO:0019543; F:GO:0047547		family protein		7138	0.575758	7844	0.537255	8078	0.578253	21	0.278431	0	0	12	0.189661	107	0.411052	55	0.390018	61	0.424599				3.98946	2.36e-22	1.99e-20				3.47706	9.2e-11	5.56e-09
Fom5190a_07859	core		Non-effector	0.99	Scaffold_9	1196195	1197123	+	292	N		LigB	F:GO:0008198; P:GO:0006725; F:GO:0016702; P:GO:0055114; F:GO:0008270	(1.1) Acting on the CH-OH group of donors	aromatic ring-opening dioxygenase family protein		1106	1	1207	1	1224	1	12	0.662002	7	0.44887	5	0.372443	14	0.755651	20	0.935414	4	0.273412	5.18924	8.42e-22	1.8e-19	4.05544	5.65e-20	4.07e-18	3.38745	8.05e-08	2.24e-06	3.43469	2.37e-08	9.03e-07
Fom5190a_08034	core		Non-effector	1	Scaffold_9	1681819	1683352	-	496	N		IDO	F:GO:0020037	-	indoleamine -dioxygenase family protein		12491	1	12977	1	13615	1	8	0.270535	2	0.0899609	20	0.58279	117	0.981095	160	0.995437	58	0.906128				3.15577	1.21e-12	4.28e-11				3.26105	2.48e-10	1.39e-08
Fom5190a_14507	core	SSP	Effector	0.999	Scaffold_36	70253	70580	+	92	Y			-		uncharacterized protein ffuj_09128		542	1	610	1	620	1	0	0	2	0.173781	2	0.582317	4	0.560976	5	0.557927	5	0.810976				3.50244	8.94e-11	2.5e-09				3.23405	1.9e-05	0.000297
Fom5190a_07317	core	SSP	Non-effector	1	Scaffold_8	1488331	1489170	+	262	Y			-		prp 4 c domain-containing protein		621	1	610	1	726	1	1	0.117857	4	0.402381	0	0	6	0.519048	7	0.365476	4	0.492857				3.15112	4.42e-09	9.72e-08				3.22001	3.52e-06	7.39e-05
Fom5190a_03460	core		Effector	0.779	Scaffold_4	104661	104971	-	86	N			-		hypothetical protein FOXB_14685 [Fusarium oxysporum Fo5176]		3171	1	3554	1	3618	1	14	1	2	0.33119	5	0.40836	37	1	36	1	11	0.620579				3.47682	7.28e-15	3.31e-13	1.6375	0.0151	0.0495	3.14645	5.59e-09	2.44e-07
Fom5190a_04867	core		Non-effector	0.76	Scaffold_5	1849299	1850198	-	300	N	GH10	NAD_binding_10|NmrA	F:GO:0000166	-	eugenol synthase 1		2184	1	2045	1	2297	1	70	0.911111	20	0.685556	48	0.886667	35	0.958889	17	0.751111	4	0.26	5.29954	1.15e-21	2.39e-19	4.47897	1.31e-22	1.14e-20	4.97696	1.64e-15	2.06e-13	3.11701	3.54e-07	1.03e-05
Fom5190a_10513	core	SSP	Non-effector	1	Scaffold_14	627393	628242	+	249	Y		Trypsin|Trypsin_2	C:GO:0005576; P:GO:0006508; F:GO:0004252	(3.4) Acting on peptide bonds (peptide hydrolases)	a chain fusarium oxysporum trypsin at atomic resolution		0	0	0	0	2	0.0823529	0	0	32	0.983529	0	0	6	0.382353	28	0.941176	14	0.830588				4.14244	0.00046	0.00289				3.08221	0.00877	0.0395
Fom5190a_01040	core		Effector	0.969	Scaffold_1	3222376	3223008	-	124	N			-		hypothetical protein FOC4_g10015249 [Fusarium oxysporum f. sp. cubense race 4]		4956	0.774092	5502	0.693523	6126	0.921011	69	0.794629	24	0.668246	41	0.693523	46	0.690363	30	0.693523	37	0.676145	2.46706	1.59e-05	0.000215	2.9062	2.18e-13	8.56e-12	3.63465	1.88e-10	9.7e-09	3.04408	2.42e-08	9.19e-07
Fom5190a_02590	core		Non-effector	0.991	Scaffold_3	581125	582142	-	321	Y		Ferritin_2	F:GO:0016491; P:GO:0055114; F:GO:0046914	-	twin-arginine translocation pathway signal		784	1	854	1	947	1	4	0.247544	2	0.0933202	18	0.509823	5	0.267191	13	0.634578	6	0.280943	3.46706	2.72e-08	8.72e-07	4.01093	2.29e-16	1.23e-14	3.32558	6.62e-06	9.46e-05	2.96889	7.46e-06	0.000138
Fom5190a_11255	core		Non-effector	0.997	Scaffold_15	981400	982347	+	316	Y	GH43	Glyco_hydro_43	P:GO:0031222; F:GO:0046558	(3.2) Glycosylases	arabinan endo- -alpha-l-arabinosidase		945	1	865	1	982	1	2	0.147679	0	0	0	0	4	0.357595	8	0.253165	6	0.296413				2.29457	4.13e-05	0.000368				2.93581	2.4e-05	0.000359
Fom5190a_03255	core	SSP	Non-effector	0.846	Scaffold_3	2797319	2798081	+	237	Y			P:GO:0050832; P:GO:0042742		carbohydrate-binding module family 63 protein		3251	1	3671	1	3362	1	39	0.740498	8	0.737877	8	0.584535	11	0.592398	44	0.844037	8	0.363041				3.3079	2.75e-14	1.18e-12	3.0451	7.15e-06	0.000101	2.78231	1.39e-05	0.00023
Fom5190a_04824	core		Non-effector	1	Scaffold_5	1751065	1752846	+	529	N	GT48	AA_permease|AA_permease_2	P:GO:0003333; F:GO:0015171; C:GO:0016021	-	amino acid permease		1180	1	1221	1	1360	1	0	0	0	0	0	0	12	0.569585	5	0.256453	6	0.317621				3.28208	3.29e-12	1.12e-10				2.70594	1.51e-05	0.000246
Fom5190a_05662	core		Non-effector	1	Scaffold_6	1640084	1641307	-	356	N		FTR1	P:GO:0055085; F:GO:0016740; C:GO:0016020	-	plasma membrane iron permease		3870	1	4292	1	4566	1	0	0	3	0.168301	8	0.456699	44	0.985294	25	0.610294	10	0.376634				2.58207	1.06e-10	2.93e-09				2.70224	5.7e-07	1.56e-05
Fom5190a_09819	core		Effector	0.973	Scaffold_13	32202	32833	+	194	N		Isochorismatase	P:GO:0008152; F:GO:0016787	-	isochorismatase hydrolase		1515	1	1718	1	1719	1	2	0.30538	0	0	0	0	12	0.938291	10	0.71519	7	0.356013				2.52728	6.98e-08	1.24e-06				2.69819	5.05e-06	9.99e-05
Fom5190a_03877	core		Non-effector	0.937	Scaffold_4	1522512	1523270	-	219	N		CIA30	F:GO:0003674; C:GO:0005829; P:GO:0008150; C:GO:0005634		cia30 family protein		13760	1	15247	1	15327	1	18	0.956522	9	0.690382	12	0.807642	112	1	75	1	39	1				3.18774	2.27e-14	9.87e-13				2.4849	4.68e-07	1.31e-05
Fom5190a_07540	core		Effector	1	Scaffold_9	175297	175609	-	83	N			F:GO:0020037; F:GO:0016705; F:GO:0004497; F:GO:0005506; F:GO:0009055; P:GO:0055114; P:GO:0006118	-	uncharacterized protein ffuj_14917		765	1	923	1	991	1	0	0	1	0.105431	0	0	8	0.865815	4	0.753994	2	0.543131										2.46876	0.000524	0.00431
Fom5190a_04883	core		Non-effector	1	Scaffold_5	1894681	1896269	+	514	N	GT34	p450	F:GO:0020037; F:GO:0016705; F:GO:0004497; F:GO:0005506; F:GO:0009055; P:GO:0055114; P:GO:0006118	-	benzoate 4-monooxygenase		5943	1	6606	1	6638	1	26	0.688483	18	0.587791	51	0.895532	49	0.798616	44	0.90623	8	0.399622	2.80613	5.21e-08	1.53e-06	3.15415	3.17e-15	1.49e-13	2.91623	1.42e-07	3.65e-06	2.44865	1.33e-05	0.000221
Fom5190a_04178	core		Effector	0.855	Scaffold_4	2330128	2330604	-	159	N			-		hypothetical protein FOC4_g10001647 [Fusarium oxysporum f. sp. cubense race 4]		3187	1	3596	1	3502	1	7	0.262055	5	0.503145	3	0.236897	16	0.800839	23	0.914046	9	0.928721										2.41275	1.06e-05	0.000183
Fom5190a_09186	core		Effector	0.949	Scaffold_11	1573658	1573997	+	94	N			F:GO:0003674; P:GO:0008150; C:GO:0005575		uncharacterized protein ffuj_09742		3099	1	3516	1	3235	1	10	0.688235	13	0.711765	3	0.373529	11	0.852941	19	0.952941	11	0.929412							2.03033	0.00152	0.00779	2.34084	3.94e-05	0.000536
Fom5190a_15521	dispensable		Non-effector	1	Scaffold_86	34202	36688	-	660	N		AMP-binding	P:GO:0008152; F:GO:0003824	-	acetoacetyl- synthetase		14974	1	16346	1	18019	1	18	0.521914	25	0.495376	105	0.909127	98	0.978689	112	0.948934	19	0.453961	2.58359	2.9e-08	9.23e-07	2.41241	2.09e-10	5.6e-09	2.236	0.000449	0.00292	2.28743	4.54e-05	0.000603
Fom5190a_08395	core	SSP	Non-effector	0.958	Scaffold_10	998420	999292	+	291	Y	GT4	Abhydrolase_1|Abhydrolase_5|Abhydrolase_6|Hydrolase_4	F:GO:0016787; F:GO:0016740	-	alpha beta hydrolase		4349	1	4395	1	4533	1	13	0.571592	8	0.388316	34	0.985109	39	0.993127	18	0.687285	4	0.268041	3.19907	2.8e-10	1.4e-08	4.05493	1.12e-23	1.02e-21	2.64584	1.02e-05	0.000136	2.2312	0.000191	0.00191
Fom5190a_10260	core		Effector	0.614	Scaffold_13	1412759	1413761	+	255	N		Flavodoxin_1|FMN_red	P:GO:0055114; F:GO:0016491; P:GO:0045892; C:GO:0005737; F:GO:0010181	-	minor allergen alt a 7		4642	1	4692	1	4977	1	10	0.742772	12	0.783649	8	0.38684	32	0.926221	30	0.961117	5	0.325025	2.21662	0.000618	0.00412	3.30941	5.95e-15	2.72e-13	1.58059	0.0043	0.018	2.17522	0.000138	0.00147
Fom5190a_03369	core		Non-effector	1	Scaffold_3	3077580	3079035	+	409	Y		Asp	F:GO:0004190; P:GO:0006508	(3.4) Acting on peptide bonds (peptide hydrolases)	secreted aspartic proteinase		5288	1	5147	1	6200	1	8	0.309066	1	0.101648	4	0.212225	62	0.993132	36	0.826236	8	0.307005				3.11044	3.64e-15	1.7e-13				2.16012	0.000155	0.00161
Fom5190a_00777	core		Non-effector	1	Scaffold_1	2372176	2373475	+	392	Y		DUF2427	F:GO:0030246; F:GO:0003824; P:GO:0016052	-	integral membrane protein		4376	1	4559	1	4927	1	2	0.153077	2	0.0676923	6	0.308461	24	0.673077	21	0.847692	12	0.279231				3.26069	3.62e-17	2.09e-15				2.12635	4.14e-05	0.000558
Fom5190a_05587	core		Non-effector	1	Scaffold_6	1407352	1409280	-	381	Y		2-Hacid_dh|2-Hacid_dh_C	F:GO:0051287; C:GO:0005829; P:GO:0055114; F:GO:0016616; F:GO:0008863; C:GO:0009326; P:GO:0015942; P:GO:0015947; P:GO:0046487	(1.1) Acting on the CH-OH group of donors; (1.2) Acting on the aldehyde or oxo group of donors	formate dehydrogenase		19409	1	19041	1	20778	1	37	0.784863	18	0.682737	45	0.823743	113	0.856402	94	0.865734	35	0.761016				1.83373	3.76e-06	4.5e-05	1.29859	0.0109	0.038	2.08492	2.17e-05	0.000332
Fom5190a_03580	core		Non-effector	1	Scaffold_4	512226	513354	-	323	N		FtsJ|Methyltransf_11|Methyltransf_12|Methyltransf_18|Methyltransf_23|Methyltransf_31	F:GO:0016740	-	umta methyltransferase family protein		4588	1	4891	1	5136	1	2	0.085031	2	0.0797166	5	0.304694	42	0.824624	12	0.585474	6	0.338353				2.46839	1.64e-09	3.89e-08				2.06286	0.000537	0.00439
Fom5190a_16350	core		Non-effector	0.816	Scaffold_582	71	709	+	174	N	CE10	Abhydrolase_3|Abhydrolase_5	F:GO:0016787; P:GO:0008152	-	polyketide synthase		13257	1	14285	1	15047	1	51	1	28	0.960876	63	1	88	0.998435	36	1	32	1	2.24303	1.21e-05	0.00017	1.24243	0.000708	0.00416	2.3305	4.81e-06	7.22e-05	2.04653	7.33e-05	0.000882
Fom5190a_06339	core		Non-effector	1	Scaffold_7	1079083	1080348	-	406	N		Meth_synt_2	P:GO:0009086; P:GO:0032259; C:GO:0016021; F:GO:0003871	(2.1) Transferring one-carbon groups	5-methyltetrahydropteroyltriglutamate-homocysteine methyltransferase		3181	1	3458	1	3465	1	6	0.342812	2	0.0418641	8	0.387836	11	0.579779	20	0.808847	6	0.384676	1.90675	0.000954	0.00585	2.4184	9.57e-08	1.66e-06				1.98779	0.000518	0.00427
Fom5190a_14252	dispensable		Non-effector	1	Scaffold_31	176556	178014	+	470	Y		DAO|FAD_binding_2|FAD_binding_3|NAD_binding_8|Thi4	F:GO:0045735		amine oxidase		27870	1	30692	1	31792	1	27	0.858122	13	0.41878	48	0.928033	223	1	77	0.957505	43	0.858122				3.23615	3.39e-17	1.96e-15				1.97907	0.000254	0.00241
Fom5190a_15104	dispensable		Non-effector	0.661	Scaffold_54	2354	2954	-	182	N			-		uncharacterized protein ffuj_08083		8180	1	8887	1	8934	1	15	0.648918	2	0.0415973	6	0.424293	31	0.978369	21	0.767055	28	0.863561				2.85013	8.87e-11	2.49e-09				1.93097	0.000332	0.00298
Fom5190a_03130	core		Non-effector	0.99	Scaffold_3	2439550	2440386	+	248	N			-		uncharacterized protein ffuj_03413		4072	1	4518	1	4874	1	2	0.167264	1	0.083632	3	0.30227	32	0.823178	12	0.831541	5	0.431302				2.3382	1.35e-09	3.24e-08				1.91506	0.00103	0.00742
Fom5190a_08235	core		Non-effector	0.977	Scaffold_10	485937	486802	-	271	N			-		uncharacterized protein ffuj_07789		4768	1	4796	1	5176	1	0	0	0	0	2	0.199769	27	0.959584	19	0.720554	5	0.333718				2.14085	1.04e-07	1.78e-06	-2.28808	0.0108	0.0379	1.83569	0.000958	0.00697
Fom5190a_11991	core		Non-effector	1	Scaffold_17	491744	492991	-	416	N		FAD_binding_6|Globin|NAD_binding_1	F:GO:0020037; F:GO:0005344; F:GO:0016491; P:GO:0015671; F:GO:0005506; P:GO:0055114; F:GO:0019825	-	flavohemoglobin		8296	1	8005	1	9062	1	21	0.807692	13	0.549679	14	0.500801	35	0.798077	47	0.9375	8	0.450321	2.13647	0.00122	0.00716	1.93419	1.02e-05	0.000108	1.44294	0.00511	0.0207	1.83181	0.000986	0.00714
Fom5190a_02150	core	SSP	Effector	0.821	Scaffold_2	2527592	2528221	+	191	Y			F:GO:0003674; P:GO:0008150; C:GO:0005575		uncharacterized protein ffuj_05875		1135	1	1069	1	1338	1	3	0.326984	3	0.42381	2	0.212698	4	0.525397	4	0.404762	4	0.330159				1.77046	0.00333	0.0153				1.80528	0.0104	0.0449
Fom5190a_02162	core		Non-effector	0.999	Scaffold_2	2560051	2561102	+	333	N		Mito_carr|Mito_carr|Mito_carr	P:GO:0055085; F:GO:0003684; C:GO:0016021; P:GO:0006289; C:GO:0005634	-	mitochondrial 2-oxoglutarate malate carrier protein		5652	1	5644	1	6130	1	8	0.557985	2	0.11692	2	0.122624	39	0.938213	12	0.59981	8	0.329848				1.50571	0.000165	0.00122				1.79475	0.00165	0.0108
Fom5190a_05605	core		Non-effector	0.953	Scaffold_6	1472662	1473602	+	298	N			P:GO:0043581	-	uncharacterized protein ffuj_13341		6446	1	6745	1	7094	1	4	0.380446	0	0	8	0.274176	45	1	15	0.715197	6	0.381509				2.38171	5.2e-10	1.32e-08				1.71915	0.00331	0.0185
Fom5190a_08321	core		Non-effector	0.995	Scaffold_10	781002	781660	-	177	N		AraC_binding|ARD|Cupin_2	P:GO:0019509; F:GO:0010309; P:GO:0055114; F:GO:0046872; F:GO:0000166; C:GO:0005737; C:GO:0005634	(1.1) Acting on the CH-OH group of donors	ard ard family		14267	1	15536	1	16504	1	27	0.415782	41	0.197269	40	0.350531	58	0.955994	31	0.732929	37	0.370258	1.86384	9.47e-05	0.000909				1.84354	0.000188	0.00145	1.68705	0.000993	0.00718
Fom5190a_13748	core	SSP	Effector	0.944	Scaffold_26	188676	189655	+	248	Y	GT66	Pro_isomerase	P:GO:0006457; C:GO:0005788; F:GO:0042277; C:GO:0016021; P:GO:0000413; F:GO:0003755	(5.2) Cis-trans-isomerases	peptidyl-prolyl cis-trans isomerase b		32368	1	33182	1	34084	1	43	1	40	1	41	1	145	1	109	1	39	0.757143				2.3955	2.36e-08	4.56e-07				1.63676	0.000837	0.00628
Fom5190a_01250	core		Non-effector	1	Scaffold_1	3896436	3898327	+	584	Y	GH20	Glycohydro_20b2|Glyco_hydro_20|Glyco_hydro_20b	P:GO:0005975; F:GO:0043169; F:GO:0004563; P:GO:0001575; P:GO:0006027; P:GO:0006040	(3.2) Glycosylases	glycoside hydrolase family 20		8405	1	8596	1	9518	1	2	0.0998943	6	0.184461	8	0.322939	30	0.618922	42	0.83351	8	0.285941				2.673	1.24e-12	4.4e-11				1.59821	0.00336	0.0187
Fom5190a_05481	core	SSP	Non-effector	1	Scaffold_6	1108077	1109052	+	292	Y			-		extracellular serine-rich protein		1395	1	1797	1	1662	1	12	0.651639	22	0.809426	25	0.710041	21	0.862705	22	0.904713	9	0.515369	2.49021	5.37e-07	1.19e-05	2.23083	4.23e-09	9.33e-08	2.18493	4.22e-05	0.000434	1.58993	0.00194	0.0121
Fom5190a_09601	core	SSP	Non-effector	0.985	Scaffold_12	1040614	1041177	-	188	Y			-		uncharacterized protein ffuj_10868		3168	1	3123	1	3184	1	8	0.730496	3	0.368794	4	0.489362	12	0.666667	7	0.597518	6	0.613475				1.59834	0.000176	0.00128				1.5017	0.00959	0.0422
Fom5190a_02799	core		Non-effector	1	Scaffold_3	1328342	1330411	-	671	N	CE11	DEAD|Helicase_C	F:GO:0008026; F:GO:0005524; F:GO:0003743; C:GO:0005840; P:GO:0006446	-	atp-dependent rna helicase ded1		6565	1	6686	1	7700	1	11	0.230918	7	0.205797	2	0.0618357	33	0.542512	12	0.322705	10	0.32029				1.54819	0.000113	0.000877				1.48241	0.00487	0.0251
Fom5190a_11586	core		Non-effector	1	Scaffold_16	523704	525333	+	528	N	CE9	Amidohydro_1|Amidohydro_4|Amidohydro_5	F:GO:0046872; F:GO:0016812; F:GO:0016888; P:GO:0009442; P:GO:0006308	(3.5) Acting on carbon-nitrogen bonds, other than peptide bonds; (3.1) Acting on ester bonds	allantoinase		6995	1	6537	1	7818	1	0	0	2	0.0208589	4	0.236196	33	0.578528	18	0.587117	8	0.350307										1.47863	0.0057	0.0283
count				128

## Sheet: down 7dpi A17 vs IV
Fom genes downregulated in A17 7 dpi vs IV
FDR <0.05 (5.0E-02), >log2fold, ≥ 25% coverage in all A17 7 dpi (root) replicates
Ranked by A17 7dpi fold change over IV																	Vegetative (IV)						2 dpi A17						7 dpi A17						DAZ315 (susceptible)						A17 (resistant)
					Previously determined and published in Williams et al. (2016) [5]												rep1		rep2		iv4		rep1		rep2		rep3		rep1		rep2		rep3		Vegetative (IV) vs DZA315 2 dpi			Vegetative (IV) vs DZA315 7 dpi			Vegetative (IV) vs A17 2 dpi			Vegetative (IV) vs A17 7 dpi
Gene ID	Scaffold prediction	SSP	EffectorP Prediction	EffectorP Probability	Scaffold	start	end	strand	protein length	Signalp prediction	CAZy Families	pfam domains	GOs	Enzyme Codes	Sequence Description	protein orthology 150605	number of reads overlapping gene	proportion of RNAseq gene coverage	number of reads overlapping gene	proportion of RNAseq gene coverage	number of reads overlapping gene	proportion of RNAseq gene coverage	number of reads overlapping gene	proportion of RNAseq gene coverage	number of reads overlapping gene	proportion of RNAseq gene coverage	number of reads overlapping gene	proportion of RNAseq gene coverage	number of reads overlapping gene	proportion of RNAseq gene coverage	number of reads overlapping gene	proportion of RNAseq gene coverage	number of reads overlapping gene	proportion of RNAseq gene coverage	log2 fold change	Pvalue	FDR	log2 fold change	Pvalue	FDR	log2 fold change	Pvalue	FDR	log2 fold change	Pvalue	FDR
Fom5190a_04559	core		Non-effector	1	Scaffold_5	971229	972188	-	320	N			F:GO:0003674; P:GO:0008150; C:GO:0005575		gtp-binding protein		64860	1	65083	1	66832	1	0	0	1	0.101042	8	0.445833	35	0.879167	32	0.876042	8	0.440625	-3.60734	1.75e-06	3.28e-05	-0.985213	0.0136	0.0485	-3.85606	1.14e-06	2.15e-05	-1.28006	0.0119	0.0497
Fom5190a_11649	core		Effector	0.838	Scaffold_16	727664	728725	+	203	N		Arf|GTP_EFTU|Gtr1_RagA|Miro|Ras	F:GO:0005525; P:GO:0007264; P:GO:0015031	-	gtp-binding protein ypt1		39492	1	43340	1	43859	1	20	0.515066	0	0	6	0.390772	22	0.989642	17	0.56403	8	0.348399	-1.97366	0.000742	0.00476							-1.28604	0.0105	0.0453
Fom5190a_00798	core	SSP	Non-effector	1	Scaffold_1	2432681	2433330	-	198	Y			-		uncharacterized protein ffuj_01011		76411	1	75842	1	76158	1	8	0.358461	7	0.823077	23	0.816923	22	0.98	40	1	18	0.732308	-2.11872	1.99e-05	0.000258				-1.99582	0.000394	0.00262	-1.28878	0.0117	0.0491
Fom5190a_10923	core		Non-effector	1	Scaffold_15	172214	174195	+	572	N	GT48	AA_permease|AA_permease_2	P:GO:0003333; F:GO:0015171; C:GO:0016021	-	amino-acid permease inda1		82853	1	83242	1	94111	1	8	0.275479	8	0.26892	15	0.413219	42	0.85217	39	0.801211	16	0.382947	-1.81259	0.000215	0.00175				-2.47992	2.75e-06	4.55e-05	-1.28987	0.00748	0.0348
Fom5190a_00088	core		Non-effector	1	Scaffold_1	232285	233934	+	533	Y		Inhibitor_I9|Peptidase_S8	P:GO:0043086; P:GO:0006508; F:GO:0042802; F:GO:0004252	(3.4) Acting on peptide bonds (peptide hydrolases)	sublitisin-like protease		95726	1	94579	1	101623	1	13	0.394545	14	0.460606	14	0.468485	48	0.934546	42	0.849091	18	0.56303	-2.22782	4.78e-05	0.000525	-1.01109	0.00845	0.0329	-2.21183	9.85e-06	0.000132	-1.2949	0.00694	0.0327
Fom5190a_05762	core		Effector	0.993	Scaffold_6	1959060	1959679	+	66	N	GH31	COX6B	C:GO:0005739	-	cytochrome c oxidase subunit 6b		51322	1	66010	1	53400	1	6	0.491936	2	0.0887097	7	0.169355	34	0.993548	22	0.562903	9	0.612903	-2.61791	2.83e-05	0.000343				-2.95113	5.28e-07	1.12e-05	-1.30857	0.00942	0.0416
Fom5190a_04185	core		Non-effector	1	Scaffold_4	2353695	2355704	+	670	Y			-		surface-exposed virulence protein		216487	1	213747	1	212349	1	20	0.479104	6	0.279602	20	0.537811	91	0.974627	114	0.916418	30	0.647264	-4.75734	3.74e-09	1.47e-07				-3.18752	2.03e-08	6.68e-07	-1.32048	0.00775	0.0358
Fom5190a_13141	core		Non-effector	1	Scaffold_21	441307	442939	+	510	N		Transp_cyt_pur	C:GO:0016020; P:GO:0015851; F:GO:0015205	-	vitamin b6		36967	1	38207	1	42020	1	14	0.279241	4	0.189835	15	0.576852	18	0.470912	13	0.594611	12	0.475811	-2.20289	2.57e-05	0.000315				-1.41212	0.0114	0.0396	-1.32956	0.0113	0.0479
Fom5190a_03658	core		Non-effector	1	Scaffold_4	769161	770930	-	573	Y		Tyrosinase	F:GO:0046872; F:GO:0016491; P:GO:0055114	-	tyrosinase 2		88256	1	84233	1	93954	1	16	0.476836	4	0.167797	7	0.21017	25	0.594915	49	0.766667	18	0.492655	-3.0468	3.57e-05	0.000417				-2.69054	3.65e-06	5.75e-05	-1.33596	0.00958	0.0421
Fom5190a_11798	core		Effector	0.588	Scaffold_16	1208740	1209748	+	257	N		ADK|ADK_lid	P:GO:0046939; F:GO:0004017; C:GO:0005758; F:GO:0005524; P:GO:0006270; P:GO:0044209; P:GO:0006172; P:GO:0006144; P:GO:0046034	(2.7) Transferring phosphorous-containing groups	adenylate kinase cytosolic		29131	1	29325	1	31365	1	5	0.301288	4	0.400396	5	0.242815	14	0.414272	9	0.521308	8	0.307235	-1.95562	0.000465	0.00329				-2.14122	0.000154	0.00123	-1.36669	0.0105	0.0451
Fom5190a_08232	core		Non-effector	0.772	Scaffold_10	477883	479235	-	337	N		3Beta_HSD|Ldh_1_C|Ldh_1_N	P:GO:0044262; P:GO:0001302; F:GO:0003729; F:GO:0030060; P:GO:0006108; P:GO:0001300; C:GO:0005739; F:GO:0000166; P:GO:0006090; P:GO:0019643; P:GO:0046487	(1.1) Acting on the CH-OH group of donors	malate dehydrogenase		64618	1	65845	1	67744	1	8	0.460458	8	0.543237	13	0.624538	43	0.970436	16	0.767923	11	0.661493	-1.99853	0.000221	0.00179				-2.16422	3.49e-05	0.000372	-1.36677	0.0085	0.0385
Fom5190a_04422	core		Effector	0.999	Scaffold_5	432443	433000	-	127	N		SCP2	F:GO:0032934	-	fatty acid-binding protein		58161	1	61599	1	62825	1	2	0.430107	1	0.0143369	6	0.697133	25	0.790323	21	0.989247	16	0.960573	-1.42288	0.00262	0.0131				-3.73707	4.65e-09	1.77e-07	-1.37799	0.0065	0.0311
Fom5190a_03003	core		Effector	0.714	Scaffold_3	2018384	2019423	-	248	N		TIM	F:GO:0004807; P:GO:0006096; P:GO:0006094; P:GO:0006000; P:GO:0006013; P:GO:0006020; P:GO:0015976; P:GO:0046486	(5.3) Intramolecular oxidoreductases	triosephosphate isomerase		77380	1	83382	1	82407	1	8	0.608654	2	0.180769	6	0.5375	36	0.825	28	0.791346	15	0.597115	-2.08358	1.8e-05	0.000238	-1.10271	0.00261	0.0125	-3.24794	4.38e-08	1.33e-06	-1.41038	0.0036	0.0198
Fom5190a_01046	core		Non-effector	1	Scaffold_1	3241066	3243659	-	625	N		ATP-synt_ab|ATP-synt_ab_C|ATP-synt_ab_N	F:GO:0046961; F:GO:0046933; P:GO:0015991; C:GO:0042645; C:GO:0005754; P:GO:0015986; P:GO:0006200; F:GO:0005524; P:GO:0006119	-	atp synthase subunit mitochondrial		247326	1	251072	1	270707	1	37	0.54202	16	0.385505	25	0.459522	121	0.912105	111	0.853508	33	0.586353	-2.89423	1.28e-09	5.5e-08	-0.987265	0.00564	0.0237	-2.6966	1.29e-07	3.39e-06	-1.41579	0.00409	0.0218
Fom5190a_04818	core		Non-effector	1	Scaffold_5	1730192	1731734	-	461	Y	GH76	Glyco_hydro_76	F:GO:0008496; P:GO:0016052	(3.2) Glycosylases	glycoside hydrolase family 76 protein		75944	1	75729	1	82280	1	24	0.570966	16	0.682437	12	0.390797	42	0.983798	35	0.817887	7	0.310434	-1.48165	0.00326	0.0156				-1.5501	0.00252	0.0117	-1.41911	0.00682	0.0323
Fom5190a_02678	core		Effector	0.585	Scaffold_3	913438	914232	+	218	N		Ribosomal_L1	F:GO:0003735; F:GO:0003723; C:GO:0015934; P:GO:0006412; P:GO:0042254	-	60s ribosomal protein l10a		47004	1	45177	1	47408	1	20	0.769811	15	0.805031	13	0.681761	16	0.683019	26	0.991195	6	0.438994										-1.43497	0.00666	0.0317
Fom5190a_09045	core		Effector	0.736	Scaffold_11	1181391	1182173	-	229	N		Pribosyltran|UPRTase	P:GO:0009116; F:GO:0016757	-	uracil phosphoribosyltransferase		25652	1	27491	1	28641	1	0	0	2	0.265645	2	0.273308	12	0.696041	6	0.301405	8	0.365262	-2.33185	0.00139	0.00792	-1.19176	0.00306	0.0142	-3.73955	1.83e-06	3.21e-05	-1.43719	0.0116	0.0487
Fom5190a_03880	core		Non-effector	0.995	Scaffold_4	1544561	1545695	-	343	N		FBPase	P:GO:0006094; F:GO:0042132; C:GO:0005829; P:GO:0072593; P:GO:0006000; P:GO:0006013; P:GO:0006096; P:GO:0006098; P:GO:0015976	(3.1) Acting on ester bonds	fructose- -bisphosphatase		52962	1	51974	1	58109	1	6	0.503965	1	0.0881057	18	0.577093	28	0.761234	12	0.530397	13	0.515419	-1.66224	0.000681	0.00444	-1.47685	6.63e-05	0.000554	-2.07962	0.00193	0.00941	-1.44382	0.00603	0.0295
Fom5190a_12936	core		Effector	0.928	Scaffold_20	443401	443837	-	109	N		Tmemb_14	C:GO:0005739; C:GO:0016021	-	transmembrane protein 14		18813	1	19968	1	20217	1	2	0.340961	0	0	3	0.434783	12	0.97254	6	0.670481	2	0.265446	-2.36122	0.00094	0.00578				-2.95333	0.000102	0.000879	-1.44948	0.00997	0.0434
Fom5190a_04294	core		Effector	1	Scaffold_5	19427	20617	+	196	N		RRM_1|RRM_5|RRM_6	F:GO:0003676; F:GO:0000166	-	pre-mrna-splicing factor srp1		38294	1	40200	1	42139	1	5	0.342569	7	0.329975	6	0.680101	12	0.618808	23	0.738035	6	0.350126	-3.60887	3.26e-09	1.3e-07				-2.18819	7.04e-05	0.000652	-1.46689	0.00644	0.0309
Fom5190a_12157	core		Non-effector	1	Scaffold_17	1029012	1030927	+	515	N		ATP-synt_ab|ATP-synt_ab_C|ATP-synt_ab_N	F:GO:0008553; F:GO:0046933; P:GO:0015991; C:GO:0005754; P:GO:0015986; P:GO:0006200; F:GO:0005524; P:GO:0006119	(3.6) Acting on acid anhydrides	atp synthase beta mitochondrial precursor		200046	1	213792	1	213257	1	51	0.76096	21	0.378914	23	0.451983	91	0.876827	69	0.782881	35	0.643528	-2.96496	6.64e-10	3.04e-08	-1.04496	0.00567	0.0238	-2.1392	5.4e-05	0.000529	-1.49164	0.00158	0.0104
Fom5190a_01847	core		Effector	0.963	Scaffold_2	1495214	1495836	+	168	N	GH18	AhpC-TSA|Redoxin	P:GO:0055114; F:GO:0016491	-	probable peroxisomal membrane protein		96559	1	99018	1	102350	1	11	0.953451	12	0.727127	14	0.930979	50	1	28	1	19	1	-2.74455	4e-06	6.64e-05	-1.49851	4.3e-05	0.00038	-2.3905	2.3e-06	3.9e-05	-1.50223	0.00218	0.0133
Fom5190a_13350	core		Effector	0.836	Scaffold_23	115521	116489	+	147	N		COX5A	P:GO:0006123; C:GO:0005751; F:GO:0004129; P:GO:0015992	(1.9) Acting on a heme group of donors	cytochrome c oxidase polypeptide vi		41010	1	41997	1	42412	1	8	0.44582	3	0.18679	14	0.844169	28	1	8	0.437565	3	0.402477	-1.90085	0.000326	0.00247				-1.75229	0.00235	0.0111	-1.50349	0.00642	0.0309
Fom5190a_06408	core		Non-effector	1	Scaffold_7	1258163	1258614	-	91	N			-		uncharacterized protein ffuj_12302		15993	1	17483	1	17150	1	0	0	0	0	0	0	10	0.59292	3	0.254425	3	0.553097	-2.36885	0.000888	0.00551	-1.2263	0.00271	0.0129	-16.0657	1.03e-10	5.6e-09	-1.52896	0.0104	0.045
Fom5190a_11541	core		Effector	0.999	Scaffold_16	413241	413568	-	75	N			-		uncharacterized protein ffuj_08207		45509	1	47085	1	48461	1	8	0.948171	12	0.954268	18	1	21	1	22	1	3	0.743902	-1.57318	0.00305	0.0148				-1.27836	0.015	0.0493	-1.54513	0.00474	0.0245
Fom5190a_08146	core		Effector	0.947	Scaffold_10	271987	272845	-	202	N		COX5B	C:GO:0005740; F:GO:0004129; P:GO:0006123; P:GO:0015992; C:GO:0045277	(1.9) Acting on a heme group of donors	cytochrome c oxidase polypeptide iv		44277	1	42788	1	40302	1	4	0.153667	7	0.358556	4	0.281723	13	0.653085	13	0.547148	9	0.63213	-2.12822	4.18e-05	0.00047				-2.46664	1.94e-05	0.000231	-1.55126	0.00397	0.0214
Fom5190a_05374	core	SSP	Effector	0.991	Scaffold_6	795925	796443	-	112	Y			F:GO:0003674; P:GO:0008150; C:GO:0005575		uncharacterized protein ffuj_13103		19724	1	21519	1	21549	1	6	0.196532	0	0	1	0.138728	11	0.709056	4	0.368015	4	0.298651	-1.46192	0.0106	0.0399	-2.01696	3.23e-05	0.000297	-2.55619	0.000874	0.00499	-1.56212	0.00693	0.0327
Fom5190a_03588	core	SSP	Effector	0.987	Scaffold_4	533802	534448	-	181	Y		E1_DerP2_DerF2	P:GO:0006810	-	phosphatidylglycerol phosphatidylinositol transfer protein		54566	1	57872	1	61094	1	14	0.803709	3	0.185471	10	0.625966	19	0.706337	19	0.789799	13	0.789799	-2.80718	1.06e-07	2.9e-06				-2.09878	0.000273	0.00196	-1.56571	0.00215	0.0132
Fom5190a_02764	core		Non-effector	1	Scaffold_3	1196457	1197881	-	397	N	CE11	DEAD|Helicase_C	F:GO:0008026; P:GO:0043581; F:GO:0005524; F:GO:0003743; C:GO:0005840; P:GO:0006446	-	atp-dependent rna helicase eif4a		60574	1	59520	1	66127	1	22	0.762105	13	0.258246	15	0.464561	25	0.804211	20	0.725614	11	0.437895	-1.71048	0.00131	0.00758				-1.30969	0.00893	0.0325	-1.57066	0.00155	0.0103
Fom5190a_00696	core		Effector	0.862	Scaffold_1	2128696	2129552	+	218	N			-		nadh-ubiquinone oxidoreductase kda subunit		23662	1	26087	1	26198	0.985998	4	0.359393	6	0.481914	0	0	15	0.763127	4	0.536756	6	0.340724							-2.1504	0.00463	0.0192	-1.57348	0.0067	0.0318
Fom5190a_02000	core		Effector	0.759	Scaffold_2	2029148	2029846	+	126	N		NTF2	P:GO:0006606; F:GO:0008536; C:GO:0005635	-	nuclear transport factor 2		41995	1	43786	1	47581	1	5	0.37196	6	0.648069	6	0.32475	12	0.864092	27	0.758226	3	0.307582	-1.95164	0.00011	0.00103				-2.37723	1.56e-05	0.000193	-1.58999	0.0058	0.0287
Fom5190a_07074	core		Non-effector	1	Scaffold_8	726671	727800	-	360	N			-		ubiquitin conjugating		42603	1	40984	1	47373	1	1	0.040708	1	0.0053097	11	0.587611	10	0.685841	14	0.525664	12	0.610619	-1.62677	0.00112	0.00666				-2.75381	7.1e-05	0.000657	-1.5995	0.0041	0.0218
Fom5190a_07211	core		Effector	0.796	Scaffold_8	1165010	1165947	-	236	N		Rieske|UCR_TM	F:GO:0046872; F:GO:0008121; P:GO:0043581; C:GO:0070469; F:GO:0051537; C:GO:0005739; P:GO:0022900; P:GO:0006118; P:GO:0006119; P:GO:0015992; C:GO:0045285	(1.1) Acting on the CH-OH group of donors	cytochrome b-c1 complex subunit rieske		64924	1	70101	1	70758	1	14	0.853944	3	0.297441	8	0.547974	39	1	26	0.866738	2	0.314499	-2.33631	3.19e-06	5.46e-05	-0.969032	0.00704	0.0283	-2.43882	2.79e-05	0.00031	-1.60057	0.00799	0.0367
Fom5190a_14515	core		Non-effector	1	Scaffold_36	89289	91272	+	556	N	GT48	AA_permease|AA_permease_2	P:GO:0003333; F:GO:0015171; C:GO:0016021	-	amino-acid permease inda1		137334	1	131988	1	151219	1	21	0.550907	7	0.357359	20	0.708669	60	0.81502	44	0.751512	21	0.5625	-1.80358	0.000565	0.00384				-2.52483	2.29e-06	3.89e-05	-1.63009	0.000701	0.00545
Fom5190a_06476	core		Effector	0.996	Scaffold_7	1479145	1479611	-	105	N		Ndufs5	-		nadh:ubiquinone oxidoreductase subunit		18571	1	20927	1	20222	1	0	0	4	0.717345	6	0.792291	2	0.571735	13	0.755889	2	0.353319	-1.88345	0.00126	0.0073	-1.02378	0.0117	0.0428	-1.95967	0.00826	0.0305	-1.64116	0.011	0.0468
Fom5190a_05969	core		Non-effector	1	Scaffold_7	150117	151862	+	582	N		DUF2434	-		uncharacterized protein ffuj_13705		64344	1	62863	1	72161	1	11	0.293814	6	0.233104	18	0.588774	26	0.710767	21	0.539519	8	0.32016	-1.70901	0.000375	0.00277				-1.90343	0.000422	0.00277	-1.72521	0.000599	0.00482
Fom5190a_04183	core		Effector	0.737	Scaffold_4	2345794	2346650	+	267	N	GH92	adh_short|adh_short_C2|KR	P:GO:0019569; F:GO:0050085; P:GO:0042732; P:GO:0006006; F:GO:0050038; P:GO:0005997; P:GO:0055114; F:GO:0000166; P:GO:0051289; P:GO:0006000; P:GO:0006013	(1.1) Acting on the CH-OH group of donors; (1.1) Acting on the CH-OH group of donors	l-xylulose reductase		125970	1	140553	1	135435	1	20	0.926488	4	0.369895	18	0.844807	43	1	38	1	24	0.997666	-2.4024	5.62e-07	1.23e-05				-2.60305	1.19e-05	0.000155	-1.73177	0.000346	0.00308
Fom5190a_01657	core		Effector	0.98	Scaffold_2	832993	833378	-	93	N		DPM3	F:GO:0016757	-	dolichyl-phosphate mannosyltransferase polypeptide 3		16555	1	18077	1	18734	1	2	0.432642	0	0	0	0	6	0.582901	6	0.987047	2	0.34456							-4.11628	4.54e-06	6.9e-05	-1.77089	0.00246	0.0146
Fom5190a_08561	core	SSP	Non-effector	0.899	Scaffold_10	1453891	1454522	-	155	Y			P:GO:0052051	-	alkaline foam protein b		252307	1	274483	1	288373	1	13	0.756329	12	0.786392	18	0.783228	111	1	69	0.919304	17	0.734177	-3.11236	8.98e-11	4.92e-09				-3.32993	1.27e-10	6.8e-09	-1.78255	0.000649	0.00512
Fom5190a_11716	core		Non-effector	1	Scaffold_16	949899	951479	-	527	Y			-		uncharacterized protein ffuj_08396		35175	1	34427	1	36633	1	2	0.104364	6	0.192283	2	0.0524984	6	0.282732	12	0.401645	8	0.289058	-2.76268	0.000107	0.00101	-1.31722	0.00137	0.00729	-2.79349	9.81e-06	0.000132	-1.79438	0.00194	0.0121
Fom5190a_08371	core		Non-effector	0.938	Scaffold_10	923684	924075	-	73	N			-		nadh:ubiquinone oxidoreductase subunit		15908	1	16638	1	16814	1	3	0.954082	5	0.561225	8	1	7	0.798469	4	0.658163	2	0.497449				-1.15263	0.00631	0.0258				-1.80463	0.00237	0.0141
Fom5190a_04721	core		Non-effector	0.653	Scaffold_5	1466717	1467318	-	124	N		UCR_14kD	P:GO:0034551; F:GO:0008121; C:GO:0005750; P:GO:0006122; P:GO:0009060; P:GO:0006118; P:GO:0015992; C:GO:0045285	(1.1) Acting on the CH-OH group of donors	cytochrome b-c1 complex subunit 7		29810	1	33440	1	29851	1	1	0.0249169	3	0.727575	0	0	15	0.966777	5	0.370432	4	0.36711	-2.66886	5.2e-06	8.31e-05	-1.4828	0.000158	0.00117	-3.90819	1.04e-06	2e-05	-1.82867	0.00119	0.00829
Fom5190a_08241	core		Non-effector	0.994	Scaffold_10	501860	502872	-	321	N		DAO|Thi4	P:GO:0009228; C:GO:0005737; F:GO:0046872; P:GO:0006950; C:GO:0005634	-	thiazole biosynthetic enzyme variant 1		210751	1	221498	1	226989	1	30	0.753208	7	0.517275	18	0.626851	96	1	64	0.981244	15	0.727542	-2.31399	4.87e-07	1.1e-05	-1.27699	0.000719	0.00422	-2.98934	2.36e-07	5.58e-06	-1.8729	0.000428	0.00363
Fom5190a_00219	core		Non-effector	1	Scaffold_1	584409	585491	+	342	N		Bax1-I	C:GO:0016021; P:GO:0043581	-	bax inhibitor family protein		57229	1	56614	1	63403	1	6	0.228993	2	0.0572484	0	0	19	0.786704	6	0.291782	14	0.589104	-3.91025	1.05e-10	5.71e-09	-2.67671	2.29e-09	5.32e-08	-3.86028	5.81e-07	1.22e-05	-1.9289	0.00102	0.00732
Fom5190a_14827	dispensable		Non-effector	0.87	Scaffold_44	16065	17458	+	343	N	GH76	ADH_N|ADH_zinc_N	F:GO:0046872; P:GO:0055114; F:GO:0000166; F:GO:0016616; F:GO:0008270	(1.1) Acting on the CH-OH group of donors	alcohol dehydrogenase		37189	1	38735	1	42112	1	6	0.43472	2	0.0918221	0	0	14	0.556671	10	0.37231	4	0.251076	-3.66246	3.28e-05	0.000389	-4.27132	3.69e-19	2.49e-17	-3.26397	2.05e-05	0.000241	-1.94581	0.000249	0.00237
Fom5190a_12505	core		Non-effector	1	Scaffold_18	892421	893461	+	330	Y			-		cell wall glycoprotein		149798	1	147843	1	148741	1	12	0.638809	8	0.530259	34	0.82901	53	0.943324	50	0.888569	8	0.292027	-2.94607	2.4e-07	5.99e-06				-2.45133	2.57e-05	0.00029	-1.95491	0.000347	0.00308
Fom5190a_08339	core		Effector	0.898	Scaffold_10	823694	824086	-	131	N		DUF2015	-		protein precursor		9762	1	10577	1	10651	1	4	0.35369	0	0	1	0.0916031	2	0.262087	3	0.508906	2	0.272265	-4.40965	7.72e-06	0.000116				-2.04122	0.00877	0.032	-1.96356	0.00521	0.0263
Fom5190a_10004	core		Non-effector	0.985	Scaffold_13	514162	514783	+	189	N		COX7C	F:GO:0004129; P:GO:0006123; P:GO:0015992; C:GO:0045277	(1.9) Acting on a heme group of donors	cytochrome-c oxidase chain viic	Fom unique gene, no orthologs or paralogs	60492	0.916399	58705	0.966238	58128	0.763666	5	0.480707	3	0.200965	3	0.197749	15	0.654341	20	0.638264	6	0.483923	-3.01342	3.22e-08	1.01e-06	-1.04451	0.00402	0.0178	-3.40871	5.63e-09	2.1e-07	-1.98093	0.000153	0.00159
Fom5190a_07318	core		Effector	0.923	Scaffold_8	1490468	1490875	-	102	N		ACBP	F:GO:0000062	-	acyl binding protein		67427	1	71677	1	72412	1	14	1	0	0	12	0.607843	22	0.870098	17	1	9	0.813725	-2.43605	9.64e-07	1.97e-05				-2.44973	0.00122	0.00656	-1.98914	8.01e-05	0.000942
Fom5190a_05429	core		Non-effector	0.695	Scaffold_6	930103	931160	-	239	N		NDK	P:GO:0006165; F:GO:0004550; C:GO:0005829; P:GO:0006228; C:GO:0005758; F:GO:0005524; P:GO:0006183; P:GO:0006241; P:GO:0006144; P:GO:0006206	(2.7) Transferring phosphorous-containing groups	nucleoside diphosphate kinase		127771	1	133442	1	142886	1	18	0.670132	11	0.50189	22	0.688091	31	0.683365	40	0.851607	19	0.614367	-2.31595	9.08e-06	0.000133	-1.17714	0.000775	0.0045	-2.43004	1.82e-06	3.21e-05	-1.99367	6.22e-05	0.000773
Fom5190a_01798	core		Non-effector	0.989	Scaffold_2	1310129	1311659	-	324	N		Transaldolase	C:GO:0005737; F:GO:0004801; P:GO:0043581; P:GO:0006098; C:GO:0005634	(2.2) Transferring aldehyde or ketone residues	transaldolase		116137	1	120264	1	129366	1	14	0.562377	7	0.298498	15	0.476812	40	0.775963	36	0.774657	10	0.281515	-3.09478	3.83e-09	1.5e-07				-2.77392	1.43e-07	3.69e-06	-2.0106	7.72e-05	0.000915
Fom5190a_09989	core		Non-effector	0.998	Scaffold_13	473750	474878	-	343	N		NMT1	-		thiamine biosynthesis protein		326766	1	334375	1	349422	1	64	0.966342	24	0.464128	62	1	145	1	91	0.890168	18	0.80248	-1.8007	5.71e-05	0.000608				-2.21434	2.35e-05	0.00027	-2.03996	0.000253	0.00241
Fom5190a_13678	core		Non-effector	0.883	Scaffold_25	314831	315363	+	157	N		MARVEL	P:GO:0043581	-	uncharacterized protein ffuj_02429		46752	1	49462	1	50948	1	4	0.365854	3	0.651032	1	0.15197	13	0.953096	14	0.902439	5	0.371482	-3.50374	1.44e-09	6.14e-08	-2.26505	7.75e-07	1.11e-05	-3.58114	1.75e-08	5.84e-07	-2.05441	9.04e-05	0.00104
Fom5190a_07484	core		Non-effector	1	Scaffold_9	7406	7787	-	66	N		Ribosomal_L29e	C:GO:0005840; F:GO:0003735; P:GO:0006412; P:GO:0042254	-	60s ribosomal protein l29		36873	1	39737	1	39125	1	8	1	12	1	15	0.709424	11	1	13	1	2	0.431937										-2.05806	0.000219	0.00213
Fom5190a_00174	core	SSP	Effector	0.991	Scaffold_1	447094	447402	-	83	Y			-		uncharacterized protein ffuj_00360		81079	1	82257	1	84126	1	2	0.569579	2	0.15534	3	0.229773	16	0.983819	32	1	5	0.449838	-4.83998	5.08e-15	4.98e-13	-1.73249	1.98e-05	0.000194	-4.52633	1.49e-13	1.31e-11	-2.10871	0.000162	0.00166
Fom5190a_07727	core		Effector	0.857	Scaffold_9	797409	798368	-	279	N		Fer2_3|Fer4_17|Fer4_8	F:GO:0016491; P:GO:0006099; F:GO:0009055; F:GO:0051537; P:GO:0006118	-	succinate dehydrogenase iron-sulfur subunit		38685	1	37183	1	42117	1	5	0.395833	7	0.503125	9	0.544792	15	0.690625	5	0.439583	5	0.310417	-1.76738	0.0018	0.00978	-1.1671	0.00151	0.00793	-1.8962	0.000508	0.00323	-2.11193	0.000174	0.00176
Fom5190a_04366	core		Non-effector	1	Scaffold_5	253164	254842	-	542	N		Inos-1-P_synth|NAD_binding_5	P:GO:0008654; F:GO:0004512; P:GO:0006021; F:GO:0000166; P:GO:0019872	(5.5) Intramolecular lyases	inositol-3-phosphate synthase		85412	1	85778	1	92114	1	8	0.268017	0	0	10	0.398451	24	0.626563	21	0.545563	8	0.303157	-1.84401	0.000533	0.00366	-2.07252	4.33e-07	6.61e-06	-3.29601	1.28e-05	0.000165	-2.13697	2.4e-05	0.000359
Fom5190a_00367	core		Effector	1	Scaffold_1	1048799	1049025	+	58	N			-		uncharacterized protein ffuj_00563		248662	1	261050	1	250375	1	22	1	14	0.964758	27	1	93	1	40	1	24	1	-2.20901	1.05e-06	2.13e-05	-0.997829	0.00342	0.0156	-2.97975	5.35e-09	2e-07	-2.1703	2.32e-05	0.00035
Fom5190a_04453	core		Effector	1	Scaffold_5	553632	553881	+	65	N		PMP1_2	-		uncharacterized protein ffuj_07431		192462	1	192244	1	190394	1	25	1	2	0.464	8	1	54	1	41	1	15	1	-2.60721	1.43e-07	3.74e-06	-1.42917	0.000632	0.00377	-3.46017	1.86e-06	3.28e-05	-2.17369	1.24e-05	0.000209
Fom5190a_11642	core		Effector	0.863	Scaffold_16	710372	711000	-	161	N		Cytochrome_CBB3|Cytochrom_C	P:GO:0006123; C:GO:0005758; C:GO:0070469; F:GO:0009055; F:GO:0005506; F:GO:0020037; P:GO:0006122; P:GO:0006118	-	cytochrome c		95659	1	102835	1	103371	1	24	1	6	0.680445	6	0.936407	34	1	23	0.895072	6	0.562798	-2.52414	2.72e-07	6.67e-06	-1.74701	1.89e-06	2.44e-05	-2.48796	3.57e-05	0.000378	-2.1779	3.72e-05	0.000513
Fom5190a_09419	core		Non-effector	0.973	Scaffold_12	577515	577838	-	108	N			-		uncharacterized protein ffuj_10700		45562	1	49848	1	49038	1	0	0	2	0.441358	4	0.364198	17	1	10	0.984568	2	0.37963	-2.13006	6.88e-05	0.000706	-2.53686	6.44e-09	1.38e-07	-3.96906	2.02e-07	4.93e-06	-2.23431	6.33e-05	0.000783
Fom5190a_08248	core		Non-effector	0.753	Scaffold_10	535162	535828	-	130	N		F1F0-ATPsyn_F	F:GO:0046933; P:GO:0015986; F:GO:0016887; C:GO:0000276	(3.6) Acting on acid anhydrides	mitochondrial f1f0 atp synthase subunit f		42512	1	48040	1	47390	1	4	0.410795	1	0.0584708	7	0.515742	15	0.496252	10	0.487256	2	0.272864	-3.04226	6.02e-08	1.74e-06				-2.86273	4.71e-06	7.09e-05	-2.26799	4.4e-05	0.000587
Fom5190a_13277	core	SSP	Non-effector	0.947	Scaffold_22	316145	316959	-	234	Y			-		uncharacterized protein ffuj_05566		44686	1	43017	1	46673	1	0	0	0	0	2	0.229448	8	0.776687	13	0.692025	4	0.334969	-4.90837	2.16e-08	7.08e-07	-2.44139	6.41e-09	1.38e-07	-5.47082	7.09e-10	3.3e-08	-2.26873	3.78e-05	0.000519
Fom5190a_10461	core	SSP	Effector	0.597	Scaffold_14	501643	502112	-	140	Y		Cerato-platanin	-		epl1 protein		112222	1	121145	1	119956	1	2	0.314894	0	0	1	0.0659574	26	1	33	1	8	0.623404	-5.9772	1.11e-12	8.12e-11	-1.73681	0.000156	0.00116	-6.26113	3.7e-15	4.42e-13	-2.27485	1.26e-05	0.000213
Fom5190a_13140	core		Non-effector	1	Scaffold_21	439324	440697	+	387	N			-		related to integral membrane protein pth11		58157	1	61361	1	64812	1	12	0.418486	3	0.193595	7	0.325327	12	0.499272	12	0.554585	8	0.424309	-3.3139	1.16e-09	5.04e-08				-2.49154	1.5e-05	0.000188	-2.35063	9.32e-06	0.000165
Fom5190a_05658	core		Non-effector	1	Scaffold_6	1629086	1630285	-	384	N		Cyt-b5|FA_hydroxylase	P:GO:0006633; P:GO:0006665; F:GO:0016491; F:GO:0005506; F:GO:0020037; C:GO:0005783; P:GO:0055114	-	inositolphosphorylceramide-b c-26 hydroxylase		91202	1	93623	1	102592	1	4	0.100833	0	0	8	0.380833	31	0.896667	17	0.795	4	0.261667	-4.14912	4.77e-13	3.62e-11	-2.30596	4.67e-06	5.46e-05	-3.99573	1.47e-07	3.75e-06	-2.41408	1.2e-05	0.000203
Fom5190a_00778	core		Effector	0.798	Scaffold_1	2374239	2374973	+	129	N		ATP_sub_h	F:GO:0030246; F:GO:0003824; P:GO:0016052	-	atp synthase h chain		55406	1	51545	1	54079	1	3	0.131973	10	0.278912	7	0.946939	8	0.927891	14	1	3	0.257143	-2.01419	6.81e-05	0.0007	-1.41443	0.000121	0.000936	-2.38288	4.38e-05	0.000448	-2.4442	1.15e-05	0.000197
Fom5190a_06420	core		Non-effector	0.795	Scaffold_7	1298663	1299044	-	72	N		Inhibitor_I9	F:GO:0042802; F:GO:0004252; F:GO:0016301; P:GO:0016310; F:GO:0005524; P:GO:0043086	(3.4) Acting on peptide bonds (peptide hydrolases)	peptidase inhibitor i9		81539	1	84946	1	82232	1	0	0	4	0.424084	4	0.858639	22	1	19	1	2	0.688482	-4.42181	2.2e-14	2.01e-12	-3.79909	1.1e-12	3.92e-11	-4.33696	1.38e-08	4.69e-07	-2.48578	1.7e-05	0.000271
Fom5190a_02093	core		Non-effector	1	Scaffold_2	2326064	2326816	-	210	N		NAC	P:GO:0006355; F:GO:0015078; P:GO:0015031; P:GO:0015986; C:GO:0000276; C:GO:0005634	-	nascent polypeptide-associated complex subunit alpha		35504	1	37986	1	36934	1	1	0.0345286	8	0.305445	15	0.750332	7	0.288181	8	0.63745	2	0.321381	-1.59647	0.00335	0.0159	-1.71176	3.15e-05	0.000292	-1.70794	0.00954	0.0342	-2.48993	6.01e-06	0.000115
Fom5190a_03744	core		Non-effector	0.978	Scaffold_4	1082464	1082882	-	62	N		ATP-synt_J	F:GO:0015078; C:GO:0005753; P:GO:0015986; C:GO:0045263	-	mitochondrial f1f0 atp synthase subunit		43593	1	45873	1	46759	1	1	0.350835	1	0.128878	3	0.350835	4	0.348449	14	1	2	0.560859	-1.76842	0.00572	0.0243	-1.1181	0.002	0.01	-4.18103	2.77e-10	1.41e-08	-2.57487	2.89e-05	0.000419
Fom5190a_05751	core		Non-effector	0.844	Scaffold_6	1928433	1929785	+	339	N		Gp_dh_C|Gp_dh_N	C:GO:0005737; F:GO:0051287; F:GO:0050661; P:GO:0006096; F:GO:0004365; P:GO:0055114; P:GO:0006094	(1.2) Acting on the aldehyde or oxo group of donors	glyceraldehyde-3-phosphate dehydrogenase		308362	1	322042	1	297010	1	19	0.799704	13	0.459719	40	0.980784	70	1	63	1	8	0.620104	-3.23521	1.16e-09	5.02e-08	-2.03401	1.14e-08	2.34e-07	-3.06678	1.84e-08	6.1e-07	-2.62255	7.14e-06	0.000133
Fom5190a_05615	core		Effector	0.82	Scaffold_6	1507304	1507903	-	172	N		GSHPx	P:GO:0034599; C:GO:0031314; F:GO:0047066; F:GO:0004602; C:GO:0005634; P:GO:0055114; C:GO:0031315; P:GO:0006749; P:GO:0006804	(1.1) Acting on the CH-OH group of donors; (1.1) Acting on the CH-OH group of donors	peroxiredoxin hyr1		66392	1	71112	1	71601	1	8	0.276667	2	0.26	2	0.235	8	0.548333	14	0.808333	6	0.698333	-2.06026	2.83e-05	0.000343	-1.55953	2.94e-05	0.000274	-3.50021	2.55e-08	8.14e-07	-2.69371	9.96e-07	2.54e-05
Fom5190a_01515	core	SSP	Effector	0.943	Scaffold_2	475019	475684	-	205	Y			F:GO:0016491; P:GO:0055114; C:GO:0016021	-	cell wall protein		122911	1	120194	1	124454	1	2	0.363363	2	0.181682	8	0.657658	20	0.983483	28	0.894895	4	0.457958	-3.98169	4.08e-12	2.78e-10	-1.61549	8e-06	8.71e-05	-4.34513	5.36e-12	3.64e-10	-2.71836	1.46e-06	3.49e-05
Fom5190a_06607	core		Non-effector	1	Scaffold_7	1925283	1926954	+	541	N	GH72/CBM43	Glyco_hydro_2_C|Glyco_hydro_72|X8	F:GO:0016740; P:GO:0005975; F:GO:0043169	-	glycoside hydrolase family 72 protein		286628	1	297494	1	300638	1	16	0.465311	4	0.139952	26	0.56878	55	0.816986	44	0.806818	20	0.605263	-2.77874	4.53e-08	1.36e-06	-1.93637	1.04e-07	1.78e-06	-3.69119	3.43e-09	1.34e-07	-2.76872	2.27e-08	8.72e-07
Fom5190a_04379	core		Effector	0.705	Scaffold_5	311196	311661	+	130	N		DUF202	C:GO:0031310; F:GO:0003729; P:GO:0016237; P:GO:0006797; C:GO:0033254; P:GO:0042144; P:GO:0007034; C:GO:0005783	-	vacuolar transporter chaperone 1		36087	1	38888	1	40252	1	2	0.369099	0	0	6	0.630901	3	0.306867	3	0.375536	4	0.321888	-2.55714	5.11e-06	8.19e-05	-3.02494	1.51e-11	4.73e-10	-3.29099	1.21e-05	0.000157	-2.78998	2.74e-06	5.98e-05
Fom5190a_01623	core	SSP	Non-effector	0.594	Scaffold_2	757120	757554	-	145	Y			-		small secreted protein		249730	1	268183	1	258193	1	0	0	3	0.395402	4	0.533333	60	1	40	1	8	0.57931	-4.34591	3.94e-08	1.21e-06	-2.99316	7.74e-12	2.51e-10	-6.16569	9.32e-15	1.01e-12	-2.80237	5.67e-07	1.55e-05
Fom5190a_05826	core		Non-effector	1	Scaffold_6	2149309	2151866	+	820	N		XFP|XFP_C|XFP_N	F:GO:0016832; P:GO:0005975	(4.1) Carbon-carbon lyases	probable xylulose-5-phosphate phosphoketolase		344239	1	335972	1	367611	1	3	0.0175919	0	0	2	0.0742768	61	0.67631	56	0.801407	17	0.292025	-5.48896	1.64e-20	2.97e-18	-2.62059	5.48e-12	1.81e-10	-7.10963	7.37e-19	1.38e-16	-2.83499	3.34e-08	1.24e-06
Fom5190a_13773	core		Non-effector	0.885	Scaffold_26	261104	261451	+	60	N			-		uncharacterized protein ffuj_02456		19634	1	19783	1	20004	1	1	0.0258621	0	0	0	0	3	0.672414	1	0.284483	2	0.29023	-2.54724	0.000469	0.00331	-1.62301	0.00824	0.0323	-5.03271	1.8e-07	4.44e-06	-2.8702	3.79e-05	0.000521
Fom5190a_10235	core		Non-effector	1	Scaffold_13	1318188	1321684	-	924	N		Cation_ATPase_N|E1-E2_ATPase|HAD|Hydrolase	P:GO:0015992; F:GO:0008553; C:GO:0016021; F:GO:0046872; P:GO:0006754; P:GO:0006200; C:GO:0005886; F:GO:0005524; P:GO:0006119	(3.6) Acting on acid anhydrides	plasma membrane atpase		573663	1	577555	1	611528	1	48	0.55133	29	0.508722	29	0.476122	96	0.8839	99	0.964827	31	0.48127	-3.54962	1.28e-13	1.03e-11	-2.40044	7.76e-11	2.2e-09	-3.43042	4.21e-11	2.46e-09	-2.88042	1.41e-08	5.66e-07
Fom5190a_01823	core		Non-effector	1	Scaffold_2	1407763	1409566	+	543	N		Malate_synthase	P:GO:0006099; C:GO:0009514; F:GO:0004474; P:GO:0006097; P:GO:0006090	(2.3) Acyltransferases	malate synthase		106571	1	103743	1	117961	1	4	0.211197	5	0.172949	7	0.201219	16	0.440133	8	0.343681	12	0.318182	-1.55912	0.00057	0.00387	-2.1918	4.32e-06	5.09e-05	-3.74145	2.32e-11	1.41e-09	-2.93666	1.84e-07	5.78e-06
Fom5190a_05505	core		Non-effector	0.602	Scaffold_6	1167160	1169359	+	168	N		ATP-synt_C	F:GO:0015078; C:GO:0031966; C:GO:0016021; P:GO:0015986; F:GO:0008289; C:GO:0045263; P:GO:0015991	-	h+-transporting two-sector atpase lipid-binding protein precursor		282196	1	311425	1	299579	1	23	0.363636	15	0.428636	41	0.379091	48	0.455909	24	0.438636	17	0.366818	-3.40389	1.81e-11	1.1e-09	-1.14016	0.00449	0.0196	-2.90575	6.4e-08	1.85e-06	-3.15803	7.3e-10	3.72e-08
Fom5190a_05889	core		Non-effector	1	Scaffold_6	2360838	2362667	+	571	N		TPP_enzyme_C|TPP_enzyme_M|TPP_enzyme_N	P:GO:0008152; F:GO:0003824; F:GO:0000287; F:GO:0030976	-	pyruvate decarboxylase		141680	1	136935	1	151975	1	8	0.365027	4	0.148634	4	0.114208	6	0.267213	11	0.287978	14	0.380874	-5.01843	8.77e-18	1.14e-15	-2.87993	9.09e-09	1.91e-07	-4.13381	6.54e-13	5.04e-11	-3.43759	4.2e-08	1.53e-06
Fom5190a_03200	core		Non-effector	0.631	Scaffold_3	2647217	2648133	-	282	N			-		uncharacterized protein ffuj_03484		192019	1	191097	1	204627	1	12	0.730643	5	0.449291	7	0.454744	26	0.732824	11	0.641221	8	0.534351	-4.91294	4.91e-16	5.43e-14	-2.03392	7.56e-08	1.33e-06	-4.01427	8.97e-13	6.82e-11	-3.55383	4.58e-11	2.95e-09
Fom5190a_09779	core		Effector	0.602	Scaffold_12	1506332	1507020	+	211	N	GH18	1-cysPrx_C|AhpC-TSA|Redoxin	P:GO:0055114; F:GO:0016209; F:GO:0051920	(1.1) Acting on the CH-OH group of donors	thioredoxin-like protein		158473	1	160715	1	161845	1	2	0.143686	8	0.62119	10	0.690856	21	1	12	0.706821	4	0.291727	-4.057	1.38e-11	8.6e-10	-2.86978	9.64e-12	3.1e-10	-3.97978	1.07e-10	5.81e-09	-3.57881	7.78e-11	4.76e-09
Fom5190a_07146	core		Non-effector	0.75	Scaffold_8	965894	966156	+	68	N			-		uncharacterized protein cpur_01588		170269	1	184361	1	198266	1	7	0.958175	7	0.8327	28	1	24	1	8	1	8	1	-3.2747	5.41e-10	2.51e-08	-3.2411	9.63e-17	5.34e-15	-3.1156	3.25e-07	7.4e-06	-3.63138	1.15e-10	6.78e-09
Fom5190a_10218	core		Non-effector	1	Scaffold_13	1260422	1261408	-	294	N		Bac_rhodopsin	C:GO:0016020; F:GO:0005216; P:GO:0006811	-	heat shock protein 30		268012	1	292518	1	312298	1	6	0.446808	4	0.221885	0	0	15	0.857143	29	0.81459	14	0.50152	-7.62313	7.74e-22	1.66e-19	-6.22148	1.03e-32	1.7e-30	-5.81374	5.81e-13	4.5e-11	-3.68249	3.38e-11	2.23e-09
Fom5190a_09987	core	SSP	Effector	1	Scaffold_13	469372	470201	-	161	Y			-		uncharacterized protein ffuj_01887	Fom unique gene, no orthologs or paralogs	387036	1	416979	1	438315	1	2	0.122892	6	0.561446	1	0.053012	16	0.704819	22	0.849398	6	0.43253	-5.53942	2.73e-19	4.4e-17	-3.76526	1.35e-21	1.08e-19	-6.46702	1.12e-20	2.73e-18	-4.64559	2.43e-16	3.41e-14
Fom5190a_11297	core		Non-effector	0.974	Scaffold_15	1090638	1091069	+	109	N		DUF3759	-		phosphoglycerate mutase family		312157	1	391511	1	332162	1	0	0	0	0	7	0.8125	6	0.974537	10	0.990741	2	0.49537	-5.03141	3.56e-16	4.06e-14	-5.07046	6e-21	4.58e-19	-6.65413	3.43e-12	2.39e-10	-5.7302	1.94e-20	4.18e-18
count				88
