# Supplementary material for: Transcriptome analysis of the fungal pathogen Fusarium oxysporum f. sp. medicaginis during colonisation of resistant and susceptible Medicago truncatula hosts identifies differential pathogenicity profiles and novel candidate effectors
Source: BMC Genomics. 2016 Nov 3;17:860. doi: 10.1186/s12864-016-3192-2 (PMC5094085; doi:10.1186/s12864-016-3192-2)
Supplement: Additional file 5: — Gene Ontology (GO) assignments associated with in planta upregulated DEGs. (XLSX 13 kb) [file 12864_2016_3192_MOESM5_ESM.xlsx]

## Sheet: in planta upregulated DEGs
Additional File 5. GO terms associated with in planta upregulated DEGs.
DZA315 2 dpi vs in vitro				A17 2 dpi vs in vitro				DZA315 7 dpi vs in vitro				A17 7 dpi vs in vitro
GO term ID	Definitions	Counts in dataset		GO term ID	Definitions	Counts in dataset		GO term ID	Definitions	Counts in dataset		GO term ID	Definitions	Counts in dataset
	hypothetical_uncharacterised	22			hypothetical_uncharacterised	24			hypothetical_uncharacterised	78			hypothetical_uncharacterised	27
GO:0008152	metabolism	56		GO:0008152	metabolism	53		GO:0008152	metabolism	148		GO:0008152	metabolism	41
GO:0003824	catalytic activity	36		GO:0003824	catalytic activity	32		GO:0003824	catalytic activity	120		GO:0003824	catalytic activity	37
GO:0009056	catabolism	19		GO:0005488	binding	18		GO:0005488	binding	43		GO:0005488	binding	23
GO:0005488	binding	15		GO:0009056	catabolism	17		GO:0009058	biosynthesis	42		GO:0016787	hydrolase activity	18
GO:0016787	hydrolase activity	12		GO:0016787	hydrolase activity	11		GO:0016787	hydrolase activity	39		GO:0009056	catabolism	10
GO:0009058	biosynthesis	10		GO:0009058	biosynthesis	8		GO:0009056	catabolism	37		GO:0005623	cell	9
GO:0005975	carbohydrate metabolism	7		GO:0005623	cell	7		GO:0006139	nucleobase, nucleoside, nucleotide and nucleic acid metabolism	29		GO:0009058	biosynthesis	7
GO:0005623	cell	6		GO:0005975	carbohydrate metabolism	7		GO:0005623	cell	26		GO:0005622	intracellular	7
GO:0006139	nucleobase, nucleoside, nucleotide and nucleic acid metabolism	6		GO:0006139	nucleobase, nucleoside, nucleotide and nucleic acid metabolism	6		GO:0005975	carbohydrate metabolism	22		GO:0005975	carbohydrate metabolism	7
GO:0016740	transferase activity	6		GO:0005622	intracellular	5		GO:0005622	intracellular	21		GO:0006139	nucleobase, nucleoside, nucleotide and nucleic acid metabolism	6
GO:0008233	peptidase activity	5		GO:0016740	transferase activity	5		GO:0016740	transferase activity	21		GO:0005737	cytoplasm	5
GO:0005622	intracellular	5		GO:0008233	peptidase activity	4		GO:0006810	transport	15		GO:0000166	nucleotide binding	5
GO:0006629	lipid metabolism	4		GO:0000166	nucleotide binding	4		GO:0005737	cytoplasm	14		GO:0008233	peptidase activity	4
GO:0005737	cytoplasm	3		GO:0005737	cytoplasm	3		GO:0019538	protein metabolism	13		GO:0016740	transferase activity	4
GO:0005215	transporter activity	3		GO:0006629	lipid metabolism	3		GO:0006629	lipid metabolism	13		GO:0005215	transporter activity	4
GO:0000166	nucleotide binding	3		GO:0006810	transport	3		GO:0005215	transporter activity	12		GO:0006810	transport	4
GO:0003700	transcription factor activity	2		GO:0009607	response to biotic stimulus	2		GO:0008233	peptidase activity	9		GO:0019538	protein metabolism	3
GO:0019538	protein metabolism	2		GO:0009605	response to external stimulus	2		GO:0003676	nucleic acid binding	8		GO:0006950	response to stress	3
GO:0003677	DNA binding	2		GO:0005215	transporter activity	2		GO:0016043	cell organization and biogenesis	8		GO:0003676	nucleic acid binding	3
GO:0006810	transport	2		GO:0006950	response to stress	2		GO:0000166	nucleotide binding	7		GO:0005783	endoplasmic reticulum	2
GO:0003676	nucleic acid binding	2		GO:0003676	nucleic acid binding	2		GO:0006464	protein modification	6		GO:0006259	DNA metabolism	2
GO:0016043	cell organization and biogenesis	1		GO:0016043	cell organization and biogenesis	1		GO:0006811	ion transport	6		GO:0009607	response to biotic stimulus	2
GO:0030312	external encapsulating structure	1		GO:0030312	external encapsulating structure	1		GO:0007165	signal transduction	5		GO:0009605	response to external stimulus	2
GO:0006118	electron transport	1		GO:0006118	electron transport	1		GO:0007154	cell communication	5		GO:0006629	lipid metabolism	2
GO:0006091	generation of precursor metabolites and energy	1		GO:0003700	transcription factor activity	1		GO:0006412	protein biosynthesis	5		GO:0030246	carbohydrate binding	2
GO:0007275	development	1		GO:0006091	generation of precursor metabolites and energy	1		GO:0016209	antioxidant activity	5		GO:0016043	cell organization and biogenesis	1
GO:0016209	antioxidant activity	1		GO:0007275	development	1		GO:0005515	protein binding	5		GO:0030312	external encapsulating structure	1
GO:0005829	cytosol	1		GO:0019538	protein metabolism	1		GO:0006950	response to stress	5		GO:0006118	electron transport	1
GO:0005576	extracellular region	1		GO:0003677	DNA binding	1		GO:0006996	organelle organization and biogenesis	5		GO:0045735	nutrient reservoir activity	1
GO:0005739	mitochondrion	1		GO:0019825	oxygen binding	1		GO:0006091	generation of precursor metabolites and energy	4		GO:0007275	development	1
GO:0005634	nucleus	1		GO:0016209	antioxidant activity	1		GO:0016301	kinase activity	4		GO:0006412	protein biosynthesis	1
GO:0006811	ion transport	1		GO:0005829	cytosol	1		GO:0003723	RNA binding	4		GO:0005840	ribosome	1
GO:0005618	cell wall	1		GO:0005576	extracellular region	1		GO:0003677	DNA binding	3		GO:0003677	DNA binding	1
				GO:0005739	mitochondrion	1		GO:0005739	mitochondrion	3		GO:0003723	RNA binding	1
				GO:0005634	nucleus	1		GO:0005783	endoplasmic reticulum	3		GO:0019825	oxygen binding	1
				GO:0005618	cell wall	1		GO:0005829	cytosol	3		GO:0016209	antioxidant activity	1
								GO:0030312	external encapsulating structure	2		GO:0005829	cytosol	1
								GO:0004871	signal transducer activity	2		GO:0005576	extracellular region	1
								GO:0009607	response to biotic stimulus	2		GO:0008135	translation factor activity, nucleic acid binding	1
								GO:0009605	response to external stimulus	2		GO:0005634	nucleus	1
								GO:0005840	ribosome	2		GO:0006811	ion transport	1
								GO:0005576	extracellular region	2		GO:0004518	nuclease activity	1
								GO:0004518	nuclease activity	2		GO:0006464	protein modification	1
								GO:0005618	cell wall	2		GO:0005618	cell wall	1
								GO:0005198	structural molecule activity	2		GO:0005509	calcium ion binding	1
								GO:0006259	DNA metabolism	2
								GO:0003700	transcription factor activity	2
								GO:0005634	nucleus	2
								GO:0030246	carbohydrate binding	2
								GO:0006118	electron transport	1
								GO:0045735	nutrient reservoir activity	1
								GO:0004672	protein kinase activity	1
								GO:0015031	protein transport	1
								GO:0019825	oxygen binding	1
								GO:0005730	nucleolus	1
								GO:0008135	translation factor activity, nucleic acid binding	1
								GO:0004872	receptor activity	1
								GO:0030234	enzyme regulator activity	1
								GO:0005509	calcium ion binding	1
								GO:0005615	extracellular space	1
								GO:0016265	death	1
								GO:0003682	chromatin binding	1
								GO:0005856	cytoskeleton	1
								GO:0005694	chromosome	1
								GO:0005811	lipid particle	1
								GO:0007275	development	1
								GO:0040029	regulation of gene expression, epigenetic	1
								GO:0008219	cell death	1
								GO:0007049	cell cycle	1
