# Supplementary material for: Transcriptome analysis of the fungal pathogen Fusarium oxysporum f. sp. medicaginis during colonisation of resistant and susceptible Medicago truncatula hosts identifies differential pathogenicity profiles and novel candidate effectors
Source: BMC Genomics. 2016 Nov 3;17:860. doi: 10.1186/s12864-016-3192-2 (PMC5094085; doi:10.1186/s12864-016-3192-2)
Supplement: Additional file 6: — Pfam domains more abundant in the in planta up-regulated DEG datasets. (XLSX 17 kb) [file 12864_2016_3192_MOESM6_ESM.xlsx]

## Sheet: Sheet1
Additional File 6. Pfam domains more abundant in the in planta up-regulated datasets.
Values are ranked by representation of Pfam domains with colour coding signifying increasing abundance within each dataset.
P-values are based on comparisons against the total Fom protein set using Fisher’s exact test with a significance threshold of p ≤ 0.05.
2dpi DZA315 vs IV dataset (117 genes in whole dataset)
Pfam domain	Pfam accession	Counts of Pfam domain containing proteins in DEG dataset	% representation of Pfam domain containing proteins in DEG dataset	% representation of Pfam domain containing proteins in whole genome	Fisher test output (<0.05)
FAD_binding_3	PF01494.14	7	5.98	0.56	5.74e-06
p450	PF00067.17	5	4.26	0.97	0.00507
Dioxygenase_N	PF04444.9	4	3.42	0.04	4.32e-07
SnoaL_2	PF12680.2	4	3.42	0.05	1.44e-06
PepX_C	PF08530.5	4	3.42	0.08	5.97e-06
Peptidase_S15	PF02129.13	4	3.42	0.12	1.99e-05
Abhydrolase_3	PF07859.8	4	3.42	0.56	0.00427
Abhydrolase_6	PF12697.2	4	3.42	1.01	0.0253
Meth_synt_2	PF01717.13	3	2.56	0.02	6.26e-06
Dioxygenase_C	PF00775.16	3	2.56	0.05	4.99e-05
SnoaL	PF07366.7	3	2.56	0.05	4.99e-05
Thi4	PF01946.12	3	2.56	0.21	0.00229
Aldedh	PF00171.17	3	2.56	0.4	0.0115
Pyr_redox_2	PF07992.9	3	2.56	0.41	0.0119
CoA_trans	PF01144.18	2	1.71	0.02	0.000688
peroxidase	PF00141.18	2	1.71	0.05	0.00201
Phe_hydrox_dim	PF07976.7	2	1.71	0.05	0.00201
Glyco_hydro_28	PF00295.12	2	1.71	0.08	0.00453
2OG-FeII_Oxy	PF03171.15	2	1.71	0.11	0.00792
GFA	PF04828.9	2	1.71	0.12	0.0095
Glyco_hydro_16	PF00722.16	2	1.71	0.14	0.0121
Glyco_hydro_18	PF00704.23	2	1.71	0.14	0.013
Cupin_2	PF07883.6	2	1.71	0.16	0.0159
Pyr_redox	PF00070.22	2	1.71	0.18	0.0201
GMC_oxred_C	PF05199.8	2	1.71	0.2	0.0235
GMC_oxred_N	PF00732.14	2	1.71	0.2	0.0235
SBP_bac_11	PF13531.1	1	0.85	0.01	0.0137
Meth_synt_1	PF08267.7	1	0.85	0.01	0.0204
SBP_bac_1	PF01547.20	1	0.85	0.01	0.0204
SBP_bac_6	PF13343.1	1	0.85	0.01	0.0204
Nitroreductase	PF00881.19	1	0.85	0.02	0.027
Arylesterase	PF01731.15	1	0.85	0.02	0.0335
HgmA	PF04209.8	1	0.85	0.02	0.0335
LigB	PF02900.13	1	0.85	0.02	0.0335
LuxC	PF05893.9	1	0.85	0.02	0.0335
Pectinesterase	PF01095.14	1	0.85	0.02	0.0335
TrkA_N	PF02254.13	1	0.85	0.02	0.0335
Dabb	PF07876.7	1	0.85	0.03	0.04
NDT80_PhoG	PF05224.7	1	0.85	0.03	0.04
EthD	PF07110.6	1	0.85	0.04	0.0463
7dpi DZA315 vs IV dataset (446 genes in whole dataset)
Pfam domain	Pfam accession	Counts of Pfam domain containing proteins in DEG dataset	% representation of Pfam domain containing proteins in DEG dataset	% representation of Pfam domain containing proteins in whole genome	Fisher test output (<0.05)
MFS_1	PF07690.11	23	5.16	3.59	0.0222
Sugar_tr	PF00083.19	17	3.81	1.93	0.00427
AA_permease_2	PF13520.1	10	2.24	0.59	0.000424
AA_permease	PF00324.16	9	2.02	0.57	0.00126
p450	PF00067.17	9	2.02	0.97	0.0206
FAD_binding_3	PF01494.14	8	1.79	0.56	0.00358
NAD_binding_8	PF13450.1	7	1.56	0.79	0.0429
AA_trans	PF01490.13	5	1.12	0.18	0.00166
Glyco_hydro_43	PF04616.9	5	1.12	0.22	0.00364
Aldedh	PF00171.17	5	1.12	0.4	0.0288
3Beta_HSD	PF01073.14	5	1.12	0.47	0.046
DIOX_N	PF14226.1	4	0.9	0.08	0.000928
2OG-FeII_Oxy	PF03171.15	4	0.9	0.11	0.002
Thi4	PF01946.12	4	0.9	0.21	0.0157
SnoaL_2	PF12680.2	3	0.67	0.05	0.00296
Glyco_hydro_28	PF00295.12	3	0.67	0.08	0.0068
Glyco_hydro_32N	PF00251.15	3	0.67	0.08	0.00804
PepX_C	PF08530.5	3	0.67	0.08	0.00804
GFA	PF04828.9	3	0.67	0.12	0.0179
Peptidase_S15	PF02129.13	3	0.67	0.12	0.0179
oxidoreductase	PF01408.17	3	0.67	0.13	0.0221
HAD_2	PF13419.1	3	0.67	0.14	0.0243
NAD_binding_1	PF00175.16	3	0.67	0.17	0.037
Meth_synt_2	PF01717.13	2	0.45	0.02	0.00613
LigB	PF02900.13	2	0.45	0.02	0.00896
PLAC8	PF04749.12	2	0.45	0.02	0.00896
Arginase	PF00491.16	2	0.45	0.04	0.0159
Cerato-platanin	PF07249.7	2	0.45	0.04	0.0159
Dioxygenase_N	PF04444.9	2	0.45	0.04	0.0159
Dioxygenase_C	PF00775.16	2	0.45	0.05	0.0242
DUF4267	PF14087.1	2	0.45	0.05	0.0242
peroxidase	PF00141.18	2	0.45	0.05	0.0242
Grp1_Fun34_YaaH	PF01184.14	2	0.45	0.05	0.0289
Glyco_hydro_32C	PF08244.7	2	0.45	0.06	0.0337
Pro_isomerase	PF00160.16	2	0.45	0.06	0.0337
Pec_lyase_C	PF00544.14	2	0.45	0.07	0.0388
RPE65	PF03055.10	2	0.45	0.07	0.0388
FAD_binding_1	PF00667.15	2	0.45	0.08	0.0496
Flavodoxin_1	PF00258.20	2	0.45	0.08	0.0496
PA (protease)	PF02225.17	2	0.45	0.08	0.0496
Nucleobase cation symporter-1	PF02133.10	2	0.45	0.08	0.0496
2dpi A17 vs IV dataset (107 genes in whole dataset)
Pfam domain	Pfam accession	Counts of Pfam domain containing proteins in DEG dataset	% representation of Pfam domain containing proteins in DEG dataset	% representation of Pfam domain containing proteins in whole genome	Fisher test output (<0.05)
FAD_binding_3	PF01494.14	4	3.74	0.56	0.00304
Abhydrolase_3	PF07859.8	4	3.74	0.56	0.00315
Abhydrolase_6	PF12697.2	4	3.74	1.01	0.0195
Dioxygenase_N	PF04444.9	3	2.8	0.04	1.97e-05
Dioxygenase_C	PF00775.16	3	2.8	0.05	3.83e-05
SnoaL_2	PF12680.2	3	2.8	0.05	5.08e-05
Thi4	PF01946.12	3	2.8	0.21	0.00179
Aldedh	PF00171.17	3	2.8	0.4	0.00917
Pyr_redox_2	PF07992.9	3	2.8	0.41	0.00951
NAD_binding_8	PF13450.1	3	2.8	0.79	0.0447
Fe-ADH_2	PF13685.1	2	1.87	0.05	0.00169
peroxidase	PF00141.18	2	1.87	0.05	0.00169
Fe-ADH	PF00465.14	2	1.87	0.05	0.00205
Glyco_hydro_28	PF00295.12	2	1.87	0.08	0.00382
PepX_C	PF08530.5	2	1.87	0.08	0.00434
Peptidase_S15	PF02129.13	2	1.87	0.12	0.00804
GST_N	PF02798.15	2	1.87	0.12	0.00875
Glyco_hydro_18	PF00704.23	2	1.87	0.14	0.011
GST_N_2	PF13409.1	2	1.87	0.16	0.0135
GST_N_3	PF13417.1	2	1.87	0.16	0.0135
Pyr_redox	PF00070.22	2	1.87	0.18	0.0172
EutQ	PF06249.7	1	0.93	0.01	0.0187
Meth_synt_1	PF08267.7	1	0.93	0.01	0.0187
Meth_synt_2	PF01717.13	1	0.93	0.02	0.0248
Nitroreductase	PF00881.19	1	0.93	0.02	0.0248
CoA_trans	PF01144.18	1	0.93	0.02	0.0308
FAA_hydrolase_N	PF09298.6	1	0.93	0.02	0.0308
Globin	PF00042.17	1	0.93	0.02	0.0308
LigB	PF02900.13	1	0.93	0.02	0.0308
Pectinesterase	PF01095.14	1	0.93	0.02	0.0308
TrkA_N	PF02254.13	1	0.93	0.02	0.0308
Dabb	PF07876.7	1	0.93	0.03	0.0367
Cupin_3	PF05899.7	1	0.93	0.04	0.0483
FMN_red	PF03358.10	1	0.93	0.04	0.0483
7dpi A17 vs IV dataset (128 genes in whole dataset)
Pfam domain	Pfam accession	Counts of Pfam domain containing proteins in DEG dataset	% representation of Pfam domain containing proteins in DEG dataset	% representation of Pfam domain containing proteins in whole genome	Fisher test output (<0.05)
AA_permease	PF00324.16	4	3.13	0.57	0.00616
AA_permease_2	PF13520.1	4	3.13	0.59	0.00678
p450	PF00067.17	4	3.13	0.97	0.029
Thi4	PF01946.12	3	2.34	0.21	0.00293
Meth_synt_2	PF01717.13	2	1.56	0.02	0.000551
peroxidase	PF00141.18	2	1.56	0.05	0.00239
Flavodoxin_1	PF00258.20	2	1.56	0.08	0.00537
Glyco_hydro_28	PF00295.12	2	1.56	0.08	0.00537
DIOX_N	PF14226.1	2	1.56	0.08	0.00609
LysM	PF01476.15	2	1.56	0.08	0.00609
2OG-FeII_Oxy	PF03171.15	2	1.56	0.11	0.00936
Glyco_hydro_16	PF00722.16	2	1.56	0.14	0.0142
Glyco_hydro_18	PF00704.23	2	1.56	0.14	0.0153
NAD_binding_1	PF00175.16	2	1.56	0.17	0.0199
GMC_oxred_C	PF05199.8	2	1.56	0.2	0.0276
GMC_oxred_N	PF00732.14	2	1.56	0.2	0.0276
Peptidase_S8	PF00082.17	2	1.56	0.24	0.0375
ARD	PF03079.9	1	0.78	0.01	0.015
Glycohydro_20b2	PF14845.1	1	0.78	0.01	0.015
HPP	PF04982.8	1	0.78	0.01	0.015
AraC_binding	PF02311.14	1	0.78	0.01	0.0223
CIA30	PF08547.7	1	0.78	0.01	0.0223
Meth_synt_1	PF08267.7	1	0.78	0.01	0.0223
AIM24	PF01987.12	1	0.78	0.02	0.0295
Carb_anhydrase	PF00194.16	1	0.78	0.02	0.0295
Ferritin_2	PF13668.1	1	0.78	0.02	0.0295
FTR1	PF03239.9	1	0.78	0.02	0.0295
Glyco_hydro_20b	PF02838.10	1	0.78	0.02	0.0295
Peptidase_A4	PF01828.12	1	0.78	0.02	0.0295
Trehalase	PF01204.13	1	0.78	0.02	0.0295
Arylesterase	PF01731.15	1	0.78	0.02	0.0366
DUF2427	PF10348.4	1	0.78	0.02	0.0366
Globin	PF00042.17	1	0.78	0.02	0.0366
Glyco_hydro_20	PF00728.17	1	0.78	0.02	0.0366
LigB	PF02900.13	1	0.78	0.02	0.0366
MmgE_PrpD	PF03972.9	1	0.78	0.02	0.0366
Pectinesterase	PF01095.14	1	0.78	0.02	0.0366
Dabb	PF07876.7	1	0.78	0.03	0.0435
IDO	PF01231.13	1	0.78	0.03	0.0435
Trypsin	PF00089.21	1	0.78	0.03	0.0435
