# Supplementary material for: Transcriptome analysis of the fungal pathogen Fusarium oxysporum f. sp. medicaginis during colonisation of resistant and susceptible Medicago truncatula hosts identifies differential pathogenicity profiles and novel candidate effectors
Source: BMC Genomics. 2016 Nov 3;17:860. doi: 10.1186/s12864-016-3192-2 (PMC5094085; doi:10.1186/s12864-016-3192-2)
Supplement: Additional file 9: — qRTPCR_primers. (XLSX 9 kb) [file 12864_2016_3192_MOESM9_ESM.xlsx]

## Sheet: Sheet1
Additional File 9. Primers used for qRT-PCR.
Primer name	Primer Sequence (5'-3')
M. truncatula_18s-F	GCGCAAATTACCCAATCCTA
M. truncatula_18s-R	CCAACCCAAGGTCCAACTAC
Fo_18s-F	CGCCAGAGGACCCCTAAAC
Fo_18s-R	ATCGATGCCAGAACCAAGAGA
Fom-5190a_SIX1-F	AATCGCCTGGGACCTTTAAT
Fom-5190a_SIX1-R	GCTGAACCCCTCTCCATTC
Fom-5190a_SIX8-F	CGTTTCAGGCATATCAAGGA
Fom-5190a_SIX8-R	CTCCGCCCCTAGTTCTGTC
Fom-5190a_SIX9-F	CTGCTGCACCGATAATGAGA
Fom-5190a_SIX9-R	TGAACCCTCGAACGCTTACT
Fom-5190a_SIX13-F	ATTACAGCACGGGACAGCTT
Fom-5190a_SIX13-R	TGTAGGTGAGTCCCCATTCC
Fom-5190a_16257-F	AGAAGGCGGAGCACACAC
Fom-5190a_16257-R	CGCAATGCCCGTATTACA
Fom-5190a_16301-F	TAGGCCTGGCATGAGTGTTA
Fom-5190a_16301-R	CCTAGAGAGTCGCCCTTCAT
Fom-5190a_16325-F	GCTAGTGTGTCTGGCCATGT
Fom-5190a_16325-R	TCAGTTGGAAGCCGTGTAGA
Fom-5190a_05751-GPD-F	AAGGGTGCTTCTTACGACCA
Fom-5190a_05751-GPD-R	ATCGGAGGAGACAACATCGT
